# Supplementary material for: Construction and validation of a novel cuproptosis-mitochondrion prognostic model related with tumor immunity in osteosarcoma
Source: PLoS One. 2023 Jul 5;18(7):e0288180. doi: 10.1371/journal.pone.0288180 (PMC10321638; doi:10.1371/journal.pone.0288180)
Supplement: S1 File — (ZIP) [file pone.0288180.s011.zip]

Archive with 44 entries (34 files):
- supplementary Materials/
- supplementary Materials/CCK8/
- supplementary Materials/CCK8/CCK8_U2OS_U2OS-OE.xlsx
- supplementary Materials/WB/
- supplementary Materials/WB/Actin-1sample.tif
- supplementary Materials/WB/Actin-2.tif
- supplementary Materials/WB/FDX1-1 wb-sample.tif
- supplementary Materials/WB/FDX1-2.tif
- supplementary Materials/colony formation assay/
- supplementary Materials/colony formation assay/Repeat 1 U2OS_PCDH_FDX1.jpg
- supplementary Materials/colony formation assay/Repeat 1 U2OS_Veter.jpg
- supplementary Materials/colony formation assay/Repeat 2 U2OS_PCDH_FDX1.jpg
- supplementary Materials/colony formation assay/Repeat 2 U2OS_Veter.jpg
- supplementary Materials/colony formation assay/Repeat 3 U2OS_PCDH_FDX1.jpg
- supplementary Materials/colony formation assay/Repeat 3 U2OS_Veter.jpg
- supplementary Materials/qRT-PCR/
- supplementary Materials/qRT-PCR/qRT-PCR.xlsx
- supplementary Materials/the minimum data set/
- supplementary Materials/the minimum data set/TARGET_Matrix_Osteosarcoma.txt
- supplementary Materials/the minimum data set/TARGET_Osteosarcoma_clinical.txt
- supplementary Materials/the minimum data set/geoMatrix_GSE21257.txt
- supplementary Materials/the minimum data set/geoMatrix_GSE21257_Clinical.txt
- supplementary Materials/transwell assay/
- supplementary Materials/transwell assay/U20S-NC-1.jpg
- supplementary Materials/transwell assay/U20S-NC-2.jpg
- supplementary Materials/transwell assay/U20S-NC-3.jpg
- supplementary Materials/transwell assay/U20S-OE-1.jpg
- supplementary Materials/transwell assay/U20S-OE-2.jpg
- supplementary Materials/transwell assay/U20S-OE-3.jpg
- supplementary Materials/wound healing assay/
- supplementary Materials/wound healing assay/0h/
- supplementary Materials/wound healing assay/0h/OE-FDX1-1 U2OS.jpg
- supplementary Materials/wound healing assay/0h/OE-FDX1-2 U2OS.jpg
- supplementary Materials/wound healing assay/0h/OE-FDX1-3 U2OS.jpg
- supplementary Materials/wound healing assay/0h/U2OS-1.jpg
- supplementary Materials/wound healing assay/0h/U2OS-2.jpg
- supplementary Materials/wound healing assay/0h/U2OS-3.jpg
- supplementary Materials/wound healing assay/24h/
- supplementary Materials/wound healing assay/24h/U2OS-NC-1.jpg
- supplementary Materials/wound healing assay/24h/U2OS-NC-2.jpg
- supplementary Materials/wound healing assay/24h/U2OS-NC-3.jpg
- supplementary Materials/wound healing assay/24h/U2OS-OE-FDX1-1.jpg
- supplementary Materials/wound healing assay/24h/U2OS-OE-FDX1-2.jpg
- supplementary Materials/wound healing assay/24h/U2OS-OE-FDX1-3.jpg
