# Supplementary material for: Construction and validation of a novel cuproptosis-mitochondrion prognostic model related with tumor immunity in osteosarcoma
Source: PLoS One. 2023 Jul 5;18(7):e0288180. doi: 10.1371/journal.pone.0288180 (PMC10321638; doi:10.1371/journal.pone.0288180)
Supplement: S1 File — (ZIP) [file pone.0288180.s011.zip › supplementary Materials/CCK8/CCK8_U2OS_U2OS-OE.xlsx]

## Sheet: Sheet1
	U2OS			U2OS-OE-FDX1
0h	0.312	0.315	0.321	0.315	0.331	0.335
24h	0.483	0.477	0.516	0.471	0.53	0.482
48h	0.953	0.986	0.958	0.953	0.963	0.96
72h	1.152	1.111	1.129	1.131	1.154	1.163
