# Supplementary material for: Construction and validation of a novel cuproptosis-mitochondrion prognostic model related with tumor immunity in osteosarcoma
Source: PLoS One. 2023 Jul 5;18(7):e0288180. doi: 10.1371/journal.pone.0288180 (PMC10321638; doi:10.1371/journal.pone.0288180)
Supplement: S1 File — (ZIP) [file pone.0288180.s011.zip › supplementary Materials/qRT-PCR/qRT-PCR.xlsx]

## Sheet: Sheet1
	hFOB1.19	hFOB1.19	hFOB1.19		MG63	MG63	MG63		U2OS	U2OS	U2OS		143B	143B	143B
GAPDH	16.175	16.4954	16.1903	GAPDH	17.6827	17.449	17.4242	GAPDH	16.7403	16.8513	17.0142	GAPDH	18.2581	18.1567	18.1894
ATP	21.5299	21.6679	21.7303	ATP	23.6332	23.4199	23.1951	ATP	24.201	24.1075	24.2016	ATP	25.2757	24.711	24.5485
COX11	24.4457	24.1053	24.1473	COX11	23.457	23.1548	22.7527	COX11	25.2311	25.3824	25.5588	COX11	25.4004	25.1148	25.0494
FDX1	24.3428	24.3746	24.2384	FDX1	23.7511	23.5944	23.0969	FDX1	25.2546	25.1261	24.9896	FDX1	25.3106	24.6	24.9125
MFN	24.178	24.2366	24.1824	MFN	24.409	23.9036	23.7271	MFN	25.9488	25.6938	26.0213	MFN	24.436	24.4113	24.5658
NDU	21.271	21.123	21.2081	NDU	20.0039	19.8182	19.7411	NDU	21.0392	20.702	20.9056	NDU	21.3042	20.7105	21.1626
TOMM	22.0713	22.0257	22.2676	TOMM	22.1354	21.1571	21.1271	TOMM	24.7658	24.5479	24.7977	TOMM	23.1464	23.4665	23.0631
