# Supplementary material for: Construction and validation of a novel cuproptosis-mitochondrion prognostic model related with tumor immunity in osteosarcoma
Source: PLoS One. 2023 Jul 5;18(7):e0288180. doi: 10.1371/journal.pone.0288180 (PMC10321638; doi:10.1371/journal.pone.0288180)
Supplement: S1 File — (ZIP) [file pone.0288180.s011.zip › supplementary Materials/the minimum data set/TARGET_Matrix_Osteosarcoma.txt]

id	TARGET-40-PARJXU-01A-01R	TARGET-40-0A4I42-01A-01R	TARGET-40-PALKDP-01A-01R	TARGET-40-PASUUH-01A-01R	TARGET-40-PALFYN-01A-01R	TARGET-40-PASSLM-01A-01R	TARGET-40-PANSEN-01A-01R	TARGET-40-PAMLKS-01A-01R	TARGET-40-0A4HLD-01A-01R	TARGET-40-PAMHYN-01A-01R	TARGET-40-PAMEKS-01A-01R	TARGET-40-0A4I5B-01A-01R	TARGET-40-PATJVI-01A-01R	TARGET-40-0A4HX8-01A-01R	TARGET-40-PAKZZK-01A-01R	TARGET-40-PALZGU-01A-01R	TARGET-40-0A4I0S-01A-01R	TARGET-40-PASFCV-01A-01R	TARGET-40-PANGPE-01A-01R	TARGET-40-0A4I48-01A-01R	TARGET-40-PAUUML-01A-01R	TARGET-40-PANPUM-01A-01R	TARGET-40-PAMJXS-01A-01R	TARGET-40-PANZHX-01A-01R	TARGET-40-PARDAX-01A-01R	TARGET-40-PATKSS-01A-01R	TARGET-40-PAKFVX-01A-01R	TARGET-40-PAPXGT-01A-01R	TARGET-40-PAKXLD-01A-01R	TARGET-40-PAPKWD-01A-01R	TARGET-40-PARBGW-01A-01R	TARGET-40-PAPNVD-01A-01R	TARGET-40-PASNZV-01A-01R	TARGET-40-PASEBY-01A-01R	TARGET-40-PAUTWB-01A-01R	TARGET-40-PAPWWC-01A-01R	TARGET-40-0A4I65-01A-01R	TARGET-40-0A4HMC-01A-01R	TARGET-40-PAVDTY-01A-01R	TARGET-40-0A4I0W-01A-01R	TARGET-40-0A4I4O-01A-01R	TARGET-40-PAMHLF-01A-01R	TARGET-40-PASRNE-01A-01R	TARGET-40-PAUTYB-01A-01R	TARGET-40-0A4I0Q-01A-01R	TARGET-40-PARFTG-01A-01R	TARGET-40-PAUXPZ-01A-01R	TARGET-40-0A4I4E-01A-01R	TARGET-40-PASKZZ-01A-01R
TSPAN6	6.5886	10.0314	7.0155	9.1205	9.1886	13.7223	10.9041	10.7507	8.779	11.8025	10.7264	6.9617	9.453	25.9821	11.6379	17.552	3.0405	10.0822	7.2765	11.0192	3.8029	8.2914	5.3265	13.8944	20.3793	5.2233	5.1647	25.5256	8.3225	17.2356	8.2729	2.7807	11.951	18.2569	12.4071	19.6865	5.8863	10.7843	12.9942	8.9771	15.0478	7.4791	14.6289	15.6698	3.2164	12.8378	5.8058	6.3314	7.1482
TNMD	0.0443	0.6307	0.0172	0.1214	0	0	0.156	0.0212	0.4642	0.1235	0.0255	0.1414	0.0233	0.3018	0	0	0.0142	0.0142	0.0115	0.0996	0	0.096	0.0305	4.6951	0.0463	0	0	0.2421	0.1505	0.0166	0.0142	0.4857	0.097	0.0388	0.0556	0.1392	0.0113	0.0548	0	0.0782	0.0305	0	0	0.0651	0.2642	0.137	0.0274	0	0.2189
DPM1	18.8693	27.3032	5.1388	20.9494	11.4377	31.9595	11.4023	38.163	22.2902	21.7607	42.448	26.3282	58.4076	16.7638	23.8323	44.2176	16.4276	18.713	17.3147	10.6243	16.368	23.2544	29.1444	17.3081	10.9739	24.956	21.4703	30.9149	39.15	29.4034	27.6443	38.9567	23.1062	22.8911	18.0132	28.656	12.9238	27.1104	27.9144	5.6172	17.4965	18.5829	25.9424	23.3696	31.8877	21.1794	12.5694	13.2331	19.6243
SCYL3	1.8412	1.5585	1.6253	1.7357	1.2663	1.3904	3.189	0.886	3.1685	1.4891	2.6704	1.5149	2.8905	2.9296	3.064	2.1663	1.4288	2.0268	1.5597	1.6477	0.9117	2.7577	1.5751	1.2731	2.9164	2.2709	1.3735	2.135	2.9222	1.8584	1.0195	3.5222	2.3506	1.7826	1.2149	2.0324	2.3164	1.6001	0.8627	2.242	1.5805	1.3331	1.4051	1.2422	2.6437	2.3127	2.4412	1.8456	1.934
C1orf112	1.9264	1.8533	2.0905	1.2774	1.6846	1.8753	2.9883	1.0677	3.9623	0.7182	3.0734	2.6906	2.4724	4.4496	2.0785	2.7009	1.0427	2.1306	2.5657	3.096	0.9037	2.2051	2.8845	2.3698	3.9581	2.7865	1.159	1.7062	2.8733	2.3316	0.9416	6.2746	3.4506	1.9411	1.6317	2.575	7.1183	1.7718	0.8293	1.6846	1.749	1.5336	2.4813	0.9763	1.483	1.9334	1.3008	1.4629	1.3976
FGR	0.5343	1.5948	0.4025	1.9691	2.051	1.3845	0.5928	0.814	1.0952	0.8139	0.2841	2.0427	0.7348	0.9491	1.6906	1.2722	3.7001	1.7144	0.9557	2.6704	0.5486	0.6379	1.1078	2.3924	0.8807	0.1393	1.3475	1.1825	0.6278	0.7149	1.9275	0.7598	1.1123	0.9616	2.2696	0.493	1.427	2.4539	0.3626	1.4445	1.6258	0.7802	2.3667	1.9122	1.0631	0.8075	1.2695	0.5132	0.4395
CFH	23.0491	4.775	6.1159	15.8343	15.4654	6.143	16.5147	0.6776	6.7648	10.7481	12.1364	51.1266	3.7654	8.6969	16.3269	14.9577	27.3561	34.9051	18.5678	10.1107	0.3481	6.0759	17.4726	21.4078	2.7119	23.9894	4.055	62.0681	3.7636	4.2917	5.4508	15.2425	4.3802	27.1453	17.3912	41.6809	10.1845	1.7725	10.5707	3.4745	17.0672	13.5308	20.1347	6.7359	7.2244	6.7531	10.2987	6.4257	10.4163
FUCA2	19.0184	32.2441	28.4332	40.1057	26.2858	31.3303	33.8364	42.9627	37.412	29.9992	39.868	32.6371	38.5737	20.3542	30.0368	28.6112	29.5842	24.3754	46.0247	46.2217	8.0721	29.4779	42.956	61.4402	72.5387	22.752	54.7944	96.1821	18.9577	55.8848	26.3563	20.9303	60.6601	41.0563	25.7378	27.2946	37.0407	51.1856	11.1291	13.5568	18.8238	45.3436	52.2093	38.7087	22.5017	55.6725	25.9593	10.7857	24.2225
GCLC	4.4459	3.1872	3.2342	3.3977	1.1501	3.3606	1.6351	1.5097	2.6813	1.4408	3.1096	5.0897	1.5747	2.5467	2.4177	1.5693	3.241	6.9428	3.0862	3.3738	2.274	2.1677	2.0802	2.884	4.7659	2.1261	2.1965	8.2618	1.7825	4.4712	2.1271	2.264	4.7298	2.1064	4.0265	2.0255	2.0792	2.3962	1.8604	1.1469	5.2954	1.5308	5.7025	1.4288	1.8669	1.2924	1.2298	0.7813	1.3092
NFYA	5.6671	75.0053	27.0684	8.8402	4.6742	22.3818	9.4632	8.0728	4.7599	13.4477	22.9064	15.5696	4.8266	22.5123	15.9347	11.808	6.073	11.9135	9.1042	13.3702	21.4678	14.5001	12.2085	7.8057	22.332	14.6424	6.2137	12.0196	14.8634	19.669	9.2187	15.5702	18.1544	30.376	33.3369	11.8266	8.7915	20.4237	18.272	7.4093	21.3602	10.8509	31.5759	14.902	4.8264	10.7358	10.1606	11.6864	6.9755
STPG1	2.1852	0.2697	0.4799	1.3319	1.1437	2.1364	1.9062	0.6765	2.6103	0.1376	0.715	0.8873	1.8877	1.4558	1.1908	0.7579	1.1555	0.9016	0.5765	1.9893	1.4747	0.8033	1.1006	1.2991	1.3283	1.5555	0.7536	1.7495	0.6549	1.6221	0.3287	1.9871	0.3463	1.0601	1.0738	1.0362	1.1778	1.0742	8.5517	1.5951	1.6504	0.7918	0.4479	0.7091	0.4924	1.4333	2.4044	2.1865	0.92
NIPAL3	4.4338	1.5679	1.8506	3.6501	3.3758	4.6291	5.6002	2.0723	4.5298	1.0289	3.7254	2.8996	2.1556	3.5061	4.43	2.2502	6.054	3.4005	3.154	3.8352	6.4458	4.0149	5.6754	3.8051	3.3169	6.2881	3.1226	3.317	2.9183	8.2294	1.5339	7.7444	2.2829	4.7241	3.3441	3.3665	2.3385	3.3182	1.0476	2.7216	2.7079	2.8029	2.2846	2.5493	2.6465	6.6367	2.1479	5.2099	2.7727
LAS1L	4.7329	5.8135	12.6657	10.5565	7.342	13.5054	9.5218	17.861	6.1145	7.9523	5.3855	5.9746	10.5786	6.5079	4.1839	10.4958	3.9677	8.8776	6.5545	6.6431	3.8925	8.0985	7.8617	7.0619	8.2847	4.9871	13.0481	8.0767	11.7717	9.1164	5.6664	4.5301	9.0302	6.4573	6.9948	7.6519	5.9914	4.6453	5.5616	4.4274	7.1749	4.5871	5.9012	9.1864	4.0019	6.6606	3.7561	6.0878	5.0647
ENPP4	0.0768	8.6232	9.2874	6.3401	1.7645	2.4164	0.162	0.9743	1.6799	0.2137	0.0884	3.9634	0.5569	2.5148	1.2511	1.1662	1.4995	2.0046	1.0946	6.3501	3.2483	0.5208	1.4225	1.415	5.6236	1.261	3.3791	16.3983	0.2735	5.4832	3.9642	2.6903	6.1558	12.3241	1.7337	3.7889	1.2455	3.3318	1.0639	0.832	13.9439	1.203	36.9267	2.8566	1.7421	2.6025	1.1758	0.3035	0.4882
SEMA3F	3.336	5.118	7.9724	2.7033	14.1581	2.6644	3.0131	1.532	5.6312	2.4992	4.0046	8.8011	4.2393	15.8215	5.8417	5.4717	4.2928	4.8795	5.3357	16.1922	9.0158	6.1541	3.7124	6.2965	5.0176	2.6134	3.0581	2.1668	6.1888	3.5414	11.1146	4.2943	6.4381	7.0125	8.5771	4.2882	9.5125	5.1274	3.1878	15.1473	2.3712	3.2358	8.2833	8.5632	4.3079	8.2623	5.8121	9.4825	6.0763
CFTR	0.0293	0.0026	0.0065	0.0172	0.0448	0.0288	0.0265	0.004	0.702	0.0337	0.0241	0.0049	0.0044	0.0407	0.0321	0.0367	0.0174	0.0161	0.0043	0.0047	0.0164	0.0121	0.0115	0.0044	0.0219	0	0	0.0114	0.128	0	0.0296	1.2511	0.0069	0.033	0.0351	0	0.0043	0.0083	0	0.0129	0.0231	0.0117	0.0148	0	0.0353	0.0037	0	0	0.0506
ANKIB1	5.1018	6.7272	12.0739	2.2032	4.5238	8.4836	12.9199	3.0247	6.6225	9.0374	13.1259	7.4718	8.9346	7.8175	7.3179	7.8047	6.9731	8.2183	8.1129	5.82	9.0427	4.6184	5.0302	2.8773	8.7444	7.1516	2.6902	7.7977	10.4681	7.4495	2.5859	8.7336	6.5557	8.7573	5.9144	2.2515	4.8926	4.6636	5.6971	5.6172	6.5299	8.7922	6.4373	2.7863	5.6425	4.8851	8.0597	5.2045	8.9285
CYP51A1	2.0416	1.0619	8.258	0.3238	0.7964	0.9818	3.4398	0.4432	3.5187	0.8892	1.8773	3.3567	0.6911	0.903	1.0393	1.9779	0.8755	0.7816	0.9101	1.5837	3.2405	1.0035	1.1818	0.3554	2.2072	3.2286	0.1977	0.7374	4.7734	1.7632	0.2139	0.5279	0.7042	1.8085	0.4398	0.3654	0.78	1.4296	0.3092	0.7877	0.6751	1.4222	0.5954	0.0926	1.0924	1.0136	0.9635	2.2247	1.0475
KRIT1	2.1117	2.9388	5.3357	2.7526	2.2252	5.0549	6.0721	2.8502	5.2565	6.3949	6.9261	5.0455	6.1657	6.2264	6.1205	6.1704	3.8646	3.0757	4.4598	4.0435	6.4588	3.8292	3.2574	1.8094	7.7822	4.378	1.688	5.6455	7.7925	6.6718	2.0811	5.5149	5.0081	5.0825	4.9246	2.3425	2.8773	2.9871	2.139	2.5736	7.3344	5.411	4.2804	1.9625	4.8009	3.5769	3.7605	4.1911	4.8592
RAD52	0.9798	2.1494	1.2259	1.6384	0.911	2.6354	2.3796	1.4148	3.1781	1.6133	2.4534	1.8418	4.8379	5.3427	3.1686	1.0069	2.7006	1.8643	1.3559	4.0982	2.3298	3.4888	1.9621	0.8302	4.0161	1.6172	0.6856	0.9611	1.576	1.7782	0.7608	2.5664	1.5418	1.6169	2.844	5.7948	0.9318	0.695	2.5015	1.5843	2.4029	4.6231	2.3908	1.6805	1.4757	2.0688	1.0736	2.562	2.3734
BAD	15.0065	20.1345	12.6614	44.2844	29.8726	17.0824	13.0718	13.2251	7.16	8.2644	15.5522	12.6944	43.6708	10.7696	13.4349	25.0137	14.5512	14.4176	12.981	19.4972	23.0248	14.5023	14.718	10.0404	18.8086	31.7877	11.702	17.3595	16.5289	7.1764	11.3051	18.7729	10.5125	12.9961	19.3215	18.1045	15.3208	22.186	44.4832	15.9426	23.8086	18.0529	12.228	19.03	18.0092	31.7609	28.3774	35.0136	13.0199
LAP3	8.8372	20.8133	17.1551	21.0034	27.2461	15.0864	11.9168	19.4159	7.3056	24.5297	12.6237	42.7771	30.6361	12.2963	22.8574	36.8644	13.9335	20.9524	19.8539	12.6309	19.9327	10.6877	30.5988	41.2538	10.6857	8.1613	11.1795	30.8666	10.5159	108.108	19.0427	23.5803	29.0867	19.0948	17.501	14.4535	9.1493	12.7301	9.068	5.2034	7.3636	17.666	23.57	14.1517	7.8252	15.8563	9.4846	8.1846	9.4129
CD99	462.0501	63.8127	35.7841	180.4488	215.1501	221.2009	151.8404	236.3844	140.3693	47.2274	206.6487	102.55	505.9742	64.5516	131.7639	176.4921	153.9014	168.0307	257.0692	115.7609	115.7739	168.2964	174.2002	143.4726	162.402	223.0053	103.636	298.2071	86.7225	88.6509	96.2617	58.493	83.5636	204.5923	155.0649	157.9098	186.7654	122.4775	105.843	192.5969	239.8714	285.7974	163.0999	141.2187	108.7022	118.5974	168.3251	275.9966	214.8316
HS3ST1	0.1224	0.5974	0.1543	0.2633	0.7791	0.2494	0.2983	0.2545	0.4992	0.6384	0.6546	1.1705	0.2896	0.6758	0.8196	0.8856	1.0173	3.6804	0.3998	1.3863	0.6433	0.4039	0.381	0.753	0.2285	0.0767	0.1526	0.3261	0.0964	0.3107	0.5785	3.1843	0.7815	0.952	1.3824	0.3587	0.6849	1.0245	0.4627	0.5933	0.427	0.3076	0.8795	0.8494	0.1982	0.911	1.0153	0.1638	0.3836
AOC1	0.0187	0.0635	0.0253	0	0.0333	0.0321	0.1708	0.0178	0.4086	0.0578	0.1183	0.1731	0.108	0.2451	0.05	0.0759	0.304	0.1617	0.1013	0.0838	0.0122	0.0494	0.06	0.0344	0.0488	0.0521	0	0.1486	0.0951	0.0768	0.1919	0.7158	0.097	0.2613	0.1874	0.0167	0.0855	0.1569	0.0235	0.0247	0.0642	0.0455	0.4366	0.1973	0.1302	0.0495	0.1153	0	0.0921
WNT16	0.6021	3.3912	0.4203	0.1049	1.5022	19.8508	1.4171	0.0104	0.5625	0.2032	0.0883	3.4957	0.1612	0.0213	0.6869	0.1917	0.304	0.1545	4.2706	0.2765	0.8268	8.407	0.5826	0.3517	0.9153	0.1833	0.0373	0.01	0	0.1392	0.5134	0.5995	0.2155	0.0957	0.1923	0.2012	0.6014	0.0541	0.0138	0.0386	3.9308	0.9532	0.3574	0.0707	25.2532	0.058	0.0135	5.2853	7.1075
HECW1	0.0332	0.0395	0.0079	0.2344	0.1276	0.0228	0.8488	0.0927	0.7638	0.0459	0.4623	0.1837	0.0349	0.0696	0.2739	0.0959	0.0432	0.6775	0.0898	0.1693	0.02	0.3579	0.4245	0.035	0.1309	0.4587	0.0196	1.079	0.0564	0.3442	0.2283	0.623	0.0349	0.8294	0.0406	0.1284	0.1014	0.1175	0.0225	0.1273	0.4765	0.0748	0.0383	0.0315	0.2318	0.079	0.18	0.266	0.0224
MAD1L1	4.6511	4.6894	2.4722	15.1214	13.7973	8.1728	12.3452	15.7439	11.1354	8.9063	2.3261	4.4211	4.0135	3.8403	13.0165	20.2128	5.7293	9.654	6.7812	13.5131	5.2979	9.5058	9.0582	3.9116	6.2444	13.1681	10.8812	12.2041	10.7339	5.9318	5.1003	2.5555	7.2371	6.2526	5.8863	10.4179	4.3402	5.0361	7.6964	3.157	15.2466	9.2174	5.5465	7.9564	5.3306	8.2138	7.3382	10.6092	7.4187
LASP1	31.5876	22.4075	31.6268	30.7072	46.1938	38.5094	28.1268	25.5007	28.2017	36.137	27.6556	46.0659	33.7004	47.3092	23.4953	57.8538	76.3728	67.3916	56.3815	33.8336	70.014	41.4634	47.0754	91.3447	18.2461	23.9184	70.4661	52.0476	25.2419	18.1041	44.1273	29.5027	49.1467	104.881	63.8925	50.4938	38.9628	46.1173	47.3089	57.3313	51.3798	46.4472	40.0762	25.5981	29.5037	26.7623	39.0245	31.0269	25.1509
SNX11	4.2172	9.3287	11.3031	8.5433	11.3618	8.6764	7.8491	6.7649	14.7712	5.7829	3.592	8.0667	6.8707	4.8123	6.1514	5.2244	4.4305	5.7236	7.2994	5.6954	3.545	4.654	8.5381	8.1034	5.2356	2.5423	13.9221	8.353	2.2681	8.0868	9.6092	10.166	9.9044	6.476	7.3131	10.5549	4.7539	5.0022	3.3432	3.4288	8.3488	7.3992	7.4954	4.8933	4.0565	5.2011	4.4029	3.7083	3.1703
TMEM176A	0.7285	1.4212	0.9829	5.0702	8.2655	1.2273	1.1189	0.6953	1.5232	1.8096	1.3829	7.7725	6.0856	6.4944	4.358	15.328	8.9814	8.2503	5.1747	9.0768	0.4944	0.2765	0.6355	4.8914	1.5551	2.7415	0.1616	2.4644	0.6095	1.2128	4.2978	1.124	3.8708	3.3921	3.9832	1.7988	2.0096	6.6661	3.8273	2.0438	10.517	0.9792	5.9128	9.162	1.819	2.6366	0.4057	2.05	0.9566
M6PR	11.8709	13.6342	12.6425	12.0763	12.3128	21.3944	17.0886	8.7408	14.5342	13.0424	13.7065	17.2052	18.1781	16.0071	11.7965	12.5998	27.5851	24.1809	17.166	20.7848	9.5998	12.2839	33.6814	22.4131	19.767	12.4752	16.6157	16.8224	10.2334	15.3424	8.5427	8.7222	21.8005	25.8388	18.5581	29.7353	8.7504	18.6636	17.8886	7.072	12.86	4.7929	20.559	9.3268	7.2842	21.8402	7.6598	8.0545	13.434
KLHL13	1.9222	30.3673	4.1517	1.9137	0.1002	1.9714	1.6939	2.6639	0.4281	0.5884	1.0835	1.3095	2.9405	2.2018	1.0641	1.2754	0.1354	0.1509	3.2068	3.1161	3.6879	0.7699	0.7153	1.0475	5.5729	1.2272	0.6203	0.093	1.0324	3.0096	2.0492	0.84	7.4986	0.2951	0.9794	2.0193	2.0414	0.69	0.8246	0.3694	1.4383	0.698	1.7819	5.5759	0.8201	3.1462	0.8274	0.6968	2.0072
CYP26B1	9.4886	3.2834	0.1905	0.5066	2.0805	1.7958	4.0413	0.0815	1.3683	0.4625	4.4604	2.8713	1.804	9.1766	4.1726	2.3813	7.8303	2.1605	1.9972	2.7049	29.4853	25.6652	2.73	1.5598	0.5878	1.3001	1.0032	0.9616	1.4134	2.0022	0.5487	4.2104	0.8795	1.1953	1.328	0.0926	3.5812	3.5827	1.1033	2.9517	1.3661	6.5352	5.4209	0.3092	5.3681	3.3752	1.5214	9.7399	8.8764
ICA1	1.4305	1.038	0.4388	0.5694	0.7024	2.5186	2.3107	0.1602	2.4587	1.0523	0.5044	1.104	0.7061	1.5824	1.1562	1.1638	2.281	1.0913	1.2181	1.0201	0.1711	1.7033	1.0045	1.1726	3.1964	1.1118	2.3058	0.9694	0.2477	1.5288	1.7208	2.5783	1.6719	0.9383	1.3373	5.8151	0.8651	1.2089	0.5426	0.7687	0.4217	0.8236	2.0932	1.8553	0.8421	1.2245	0.4959	0.2962	0.8325
DBNDD1	0.0224	0.2764	0.0202	2.2182	0.2656	0.1434	0.2831	3.0507	0.1702	0.0231	1.0642	0.1511	0.0705	3.738	0.0912	0.2236	0.0404	0.1387	0.0501	0.3889	1.2904	0.1793	0.0923	0.0314	0.1635	0.4635	0.1015	0.0034	1.7703	7.0119	0.0718	16.6294	0.0896	0.0456	0.0062	0.284	0.1175	0.0847	0.0188	0.5089	0.3844	0.0519	0.1381	0.0787	0.0498	0.2303	0.1105	2.3879	0.7355
ALS2	2.0386	2.0045	2.7866	1.8163	1.4153	1.8433	2.7717	1.7488	2.4732	0.785	4.9934	2.2454	1.9847	2.7708	2.2046	2.902	2.1432	1.467	2.0037	1.6054	1.7862	2.6534	2.7757	1.4324	2.5691	4.2881	1.3232	3.631	1.7269	3.8961	2.2261	14.9685	3.0542	2.3421	1.2482	2.6943	1.8607	2.5631	1.2649	1.5725	4.0296	2.4378	3.1702	1.6488	1.6085	2.565	0.8877	1.6026	1.3837
CASP10	0.2396	0.8134	0.8054	0.9357	1.817	0.6072	0.5322	0.1614	1.5738	0.9333	0.7901	2.1811	1.7638	1.512	1.6503	1.4953	2.6471	1.9386	1.1216	1.9172	0.2325	1.7092	0.6768	1.3339	0.9036	1.7799	0.4701	2.214	0.4545	0.1757	0.996	3.7183	1.572	1.771	2.0793	1.0933	0.6859	0.7178	0.8289	1.118	0.8888	2.1829	1.9818	0.9874	0.6936	1.7092	0.296	0.6307	0.7008
CFLAR	2.2992	3.34	2.1785	2.9984	2.4229	1.7122	1.8427	0.8197	1.6164	1.4463	2.2778	3.5888	2.0245	2.9255	3.3006	2.4076	6.3879	2.2288	1.6047	5.5755	2.0283	3.2618	2.3887	2.1742	2.1331	2.6816	1.3351	2.7388	1.444	1.6583	2.1966	3.1849	3.3621	2.899	3.5726	2.6677	1.4372	3.0843	1.184	1.37	3.004	3.6236	4.1892	2.545	2.6446	3.3775	1.4662	1.9373	2.0437
TFPI	3.6996	1.3115	0.5212	2.632	4.5675	2.9663	1.7559	0.253	1.305	1.6652	4.1983	2.1742	23.9321	2.1658	3.6683	1.9837	8.3146	5.9625	3.9177	6.712	1.5635	3.2217	3.1065	4.3566	1.0734	2.3017	2.4523	4.4649	0.9671	2.4233	4.1542	6.4759	3.5404	11.1804	4.194	5.5569	1.2231	1.1647	3.3179	4.1147	3.9515	5.0735	4.3915	3.1343	2.2079	2.7608	2.8802	1.9343	2.6137
NDUFAF7	1.4569	2.5815	3.3294	4.2893	2.3872	2.339	2.4832	10.0876	2.1028	2.0995	3.8856	3.621	3.65	3.137	5.4471	3.0386	2.5063	2.1019	2.2735	2.1788	3.2849	2.4748	2.6196	4.1666	3.4133	2.7917	3.1223	3.3223	2.9204	3.6425	3.7875	3.6147	2.7957	2.5482	2.5031	7.7331	1.512	3.5241	0.961	1.9647	2.307	2.6767	2.8991	2.7207	3.3927	4.2995	2.1502	1.4854	1.9946
RBM5	1.8042	7.0426	8.8173	6.5648	7.259	4.7975	6.0654	5.0474	5.4716	3.9778	5.243	8.5885	10.098	6.2932	11.5141	6.377	7.7761	4.3393	5.6023	6.5456	6.8956	8.5954	6.4224	5.4318	6.8807	4.292	4.5548	4.1518	5.6854	4.2189	5.4677	7.6938	6.5206	4.6221	10.511	6.0252	4.8481	8.9439	4.6077	5.8808	9.7225	6.5932	9.8078	3.5048	5.2632	5.4298	4.7174	4.6646	6.6045
MTMR7	0.3261	0.2715	0.1119	0.2318	0.0559	0.7286	0.3794	0.1317	0.5013	0.2911	0.1445	0.2217	0.3034	0.5366	0.3024	0.1922	0.2643	0.1489	0.1912	0.345	0.1797	0.1086	0.2417	0.1487	0.2622	0.2351	0.1095	0.251	0.298	0.2627	0.133	1.7346	0.1474	0.192	0.0892	0.1968	0.2999	0.1798	0.1581	0.3372	0.3322	0.1136	0.3819	0.6112	0.113	0.3378	0.0232	0.1697	0.1926
SLC7A2	16.0719	2.5801	0.317	1.6534	0.6921	7.4191	4.4097	7.62	1.5814	6.8799	1.8154	4.7476	0.0665	7.0906	5.9024	1.0956	1.9245	1.6344	4.7345	6.5826	13.678	4.6589	2.3058	1.9386	3.6533	10.8588	0.1442	0.4273	12.8215	10.6445	1.2532	1.3232	3.1972	3.1042	9.2146	1.4983	4.5852	1.5071	0.8593	1.6318	3.6904	2.3655	3.0007	2.5105	4.2914	1.8223	1.1995	5.197	7.4489
ARF5	24.708	39.5568	68.9725	56.6701	88.577	22.9126	38.054	63.8427	31.0469	64.7945	43.1193	52.3581	107.2596	41.2731	39.1004	77.2722	39.3939	39.399	50.9791	62.4986	30.3606	32.9319	27.7556	64.2602	33.662	69.1146	45.4026	51.6552	30.6635	36.4239	22.4912	94.3079	33.2961	45.7534	68.2544	55.9121	45.6463	53.826	41.2811	33.7653	89.5231	48.2709	32.1076	37.6675	34.3554	45.4368	39.4117	67.7582	34.757
SARM1	0.1282	0.3468	0.6104	0.5221	0.6284	0.3151	1.1613	0.2264	0.4819	0.6486	0.1181	0.561	1.5673	0.8476	0.6868	0.3227	0.6405	0.1687	0.2766	0.5307	1.3983	1.928	0.2706	0.13	0.6834	0.6084	0.1624	0.4753	4.0363	0.6378	0.1421	0.2633	0.7746	0.6868	2.0809	0.1078	0.3718	0.3788	0.1979	1.0127	0.4608	1.0315	0.3479	0.1524	0.5859	0.4812	0.697	3.3986	0.4992
POLDIP2	29.9922	35.7164	31.4821	59.3205	36.4437	27.7205	26.8312	106.9006	30.0461	45.4196	28.8282	49.8056	50.6889	30.583	25.9654	40.2439	31.0434	29.2686	45.492	28.1045	55.3613	48.9489	29.5569	62.8297	29.4128	28.5377	37.5143	59.0866	60.7536	31.9922	43.3132	14.9792	38.9964	43.5105	56.6469	36.5235	45.4031	31.2383	22.5236	40.0501	31.3754	32.2173	23.4665	40.4305	32.8396	32.9774	35.3069	52.4512	24.1996
PLXND1	15.862	20.1372	15.1557	12.6519	38.2119	19.494	26.8087	6.3501	31.5072	19.2251	22.3881	39.863	9.0782	47.4622	25.8281	29.354	45.7843	42.2507	40.5222	67.3368	19.3091	35.4416	26.6488	19.2787	17.9583	20.9042	17.4967	29.8692	9.5247	14.3722	21.4394	32.4449	21.9416	45.3389	73.6327	20.3298	30.5176	27.2392	28.5571	70.5576	22.907	16.6006	29.9455	19.168	15.0916	24.0567	26.9107	33.7157	30.7445
AK2	15.8387	12.7767	22.2262	24.3242	20.7842	37.7102	16.6902	47.7469	36.9061	20.555	9.14	25.9343	29.9157	17.3381	31.5201	34.2013	11.5029	19.8794	18.8095	29.0879	44.813	18.2903	28.2612	23.6991	25.6039	20.0343	29.0184	17.5193	21.1355	34.5751	22.3638	32.8756	23.2175	22.0288	26.2566	34.6128	14.253	19.8253	34.4662	13.0747	24.5862	15.9741	16.3971	20.0195	28.1556	30.6239	16.0099	27.4874	10.3023
CD38	0.026	0.0676	0.2585	2.3914	0.6404	0.0215	0.0256	0.1789	0.4956	0.2191	0.036	1.8682	0.4271	0.3898	0.0438	0.0879	0.1313	0.1303	0.0834	0.2397	0.0068	0.0251	0.1171	0.299	0.0925	0.0208	0.0067	0.7438	0.1414	0.0545	0.1372	0.8842	0.9111	0.337	0.4662	0.1144	0.0132	0.3038	0.0984	0.1124	0.1039	1.4292	0.0965	0.752	0.0424	0.0736	0.0643	0.0054	0.0514
FKBP4	8.8624	22.1028	5.3883	69.3779	20.5718	28.5087	27.6402	110.8724	51.7944	27.4335	15.2412	21.8232	23.7263	29.1656	22.7613	17.4392	14.2949	76.328	23.2777	41.0484	28.8961	39.3855	34.6694	18.5677	44.4783	30.746	41.6804	10.1752	32.1039	94.7639	14.4191	25.9866	35.4878	21.9684	24.1517	71.4435	14.752	22.6889	38.9655	10.6866	18.5214	52.1427	29.4034	19.2773	10.4183	17.8964	5.2106	32.8998	19.5832
KDM1A	18.4039	34.9878	33.2811	28.0269	16.4461	32.7335	31.0936	36.1074	26.651	18.7736	32.7366	30.1864	28.0281	21.8903	24.508	30.6012	11.2173	23.3245	17.183	24.7594	59.1263	30.4454	25.7328	28.5117	23.8559	44.2015	17.6518	24.0473	39.6487	32.3006	23.1223	32.3756	22.612	16.2676	20.9689	24.5044	30.7091	17.6788	15.4029	20.0868	22.3197	25.0266	19.1038	16.044	17.097	18.3211	17.4219	27.1325	17.7063
RBM6	2.4102	8.5396	8.1112	7.6785	7.8761	6.1935	7.288	6.8448	4.9592	7.2151	6.7744	7.497	11.13	3.8595	11.4366	7.2571	8.794	5.0163	5.4538	3.6715	8.3523	10.8	4.4699	3.4584	6.4434	5.907	4.3837	4.5742	5.8657	3.5547	6.3	7.0151	7.0722	5.3829	12.3109	3.5904	3.1211	7.9015	5.6738	4.0221	10.8085	7.2876	11.8983	8.1449	5.0451	3.5311	4.6869	3.1946	7.3831
CAMKK1	1.9041	1.2487	0.3898	0.6647	1.3454	1.9303	5.717	1.8632	2.2787	0.5683	1.6173	1.006	1.5776	0.561	1.3247	0.3157	1.1558	0.3209	1.0112	1.7111	2.0037	1.2911	3.5758	0.8916	0.2965	0.8782	0.4688	0.6037	0.3672	1.1403	0.4201	2.278	0.439	1.3331	1.2873	0.6489	1.3502	1.0175	0.1939	0.9917	2.2062	0.5326	0.8826	0.3162	2.5391	0.5435	0.5762	1.7562	1.1391
RECQL	22.46	10.0725	6.1309	4.656	5.7927	16.6602	8.9475	2.2274	6.348	12.3548	9.7737	11.2316	18.5508	10.0776	11.7355	7.019	11.9324	17.232	12.8113	3.6276	12.2795	10.6848	21.5482	7.1621	12.4338	8.8547	5.2018	7.7965	6.3661	9.6907	4.4979	6.2618	12.522	13.0482	7.1225	13.9762	3.5473	5.4612	21.2297	4.143	9.8082	15.0331	15.7508	2.0024	7.4553	17.521	6.257	6.3612	10.2283
VPS50	0.7212	1.0903	3.9174	1.8012	0.9286	1.8948	2.8929	1.51	2.6015	2.159	2.5053	2.2956	3.0217	2.5991	2.5515	2.5452	1.8852	1.5168	2.0701	1.7909	1.7701	1.2137	1.9713	1.6071	2.3877	1.5509	0.8955	2.0164	1.4995	2.8953	0.9703	5.3149	2.1325	2.2951	2.0344	1.6388	1.6654	1.6242	1.5179	1.04	2.3325	2.3304	2.1925	0.9022	1.3113	1.407	2.1459	1.438	1.9381
HSPB6	23.5498	12.4721	18.1462	0.7094	21.9822	57.2003	25.2164	508.0436	36.6529	16.4072	64.0431	2.9916	13.3413	140.1362	30.3636	0.2204	1.072	11.8394	6.2235	103.2793	30.1532	34.3051	10.2711	23.5537	38.9147	137.2772	1.4475	114.654	4.5384	153.7431	0.6792	32.3583	9.543	57.0912	9.8163	0.1766	74.3359	1.9781	10.2402	102.2502	1.1123	28.361	3.3294	76.3529	49.2506	10.2507	19.4389	211.4369	90.7165
ARHGAP33	3.6309	4.146	1.7267	1.1519	1.8868	3.051	1.2032	1.9043	6.8586	0.7685	2.0951	2.4111	2.5835	10.9068	1.1685	1.6635	1.0031	0.5095	0.8066	4.1788	4.1713	4.1246	0.822	0.4397	2.1564	4.4925	1.1472	0.9724	1.2554	0.7311	0.5537	3.94	1.4062	1.5135	2.7821	0.7181	2.7895	1.6207	2.6511	5.9873	2.8664	2.0234	1.5511	1.2191	1.0236	0.839	1.1571	2.7753	1.8087
NDUFAB1	15.6624	28.5707	11.6643	48.6784	31.4914	24.3395	8.0523	100.2086	11.3799	17.3407	13.7236	17.8959	27.638	17.2665	15.8955	18.1223	19.3509	14.4459	25.2589	26.0103	14.7881	20.9351	25.8548	24.9384	14.3882	14.7157	35.7086	13.457	29.4202	21.9976	32.478	20.2233	19.1995	17.327	28.764	33.8715	16.8543	24.4005	25.2752	8.1309	15.1481	24.2137	32.7813	15.2195	10.4391	18.164	13.3961	25.3746	16.8351
PDK4	2.2198	2.0857	2.7512	0.4974	0.9151	1.5856	0.439	0.8896	0.857	4.2772	0.4095	5.1093	1.3374	4.8538	3.3852	2.6624	2.1106	9.3474	0.9184	5.0059	2.87	8.3664	1.7758	1.2941	13.3591	0.4158	0.639	16.8917	0.8714	4.6802	1.9385	3.3314	5.1653	2.4111	9.7877	4.4308	2.3227	4.8742	0.6868	2.9589	0.1576	2.4982	4.4614	2.4253	3.9922	2.9854	3.0059	4.4633	2.2872
SLC22A16	0.0091	0.0169	0.1028	0	0.228	0.0754	0.0321	0.0698	0.313	0.1527	0.1158	0.5878	0	0.1865	0.0979	0.0171	0.035	0.0293	0.0236	0.0359	0.0357	0.0572	0.1257	0.0433	0.0095	0.0291	0.0233	0.187	0.0465	0.0752	0.0411	0.3753	0.05	0.1119	0.0841	0.1721	0.3114	0.1626	0.023	0.1248	0.0251	0.0318	0.129	0.0644	0.0292	0.0726	0.0452	0.019	0.01
ZMYND10	0.1158	0.2202	0.3971	0.3108	0.365	0.2448	0.1691	0.204	0.6609	0.3361	0.041	0.2425	0.2996	0.6839	0.6133	0.2004	0.4463	0.0571	0.161	0.4448	0.429	0.2399	0.2124	0.0938	0.1396	0.0639	0.1896	0.1377	0.1511	0.1665	0.1659	0.317	0.1753	0.109	0.3427	0.2595	0.2899	0.1629	0.0785	0.1844	0.6432	0.2109	0.1964	0.277	0.1397	0.1573	0.176	0.1297	0.2832
ABCB5	0.0193	0.1311	0.0419	0.0132	0.0344	0.061	0.0705	0.0184	0.4697	0.1384	0.0267	0.114	0.3934	0.2175	0.1151	0.1326	0.1785	0.2895	0.1176	0.0952	0.01	0.1076	0.2512	0.4794	0.2177	0.0277	0.1855	0.0193	0	0.0923	0.4732	0.9293	0.3205	0.2462	0.1968	0.2784	0.0608	0.122	0.1215	0.0272	0.0424	0.0376	0.5343	0.1947	0.009	0.017	0.1429	0.008	0.203
ARX	0.0248	3.1774	0.4236	0.4587	0.3318	0.2645	0.0437	0.1303	0.1417	0.1075	0	1.5826	0.0392	0.6396	0.0475	0.8925	0	0.0159	0.2245	0.5086	0.3394	0.0119	0.1424	0.0065	2.5298	0.5148	0.0317	0.0452	0.0211	4.6797	1.2758	0.2379	0.3461	0.0543	0.3635	0.7457	0.0316	0.9512	0.0313	0	0.2732	0.1124	0.0219	1.1731	0.0469	1.381	0.0307	0.6587	0.0272
SLC25A13	1.7031	8.6805	11.1915	4.8532	3.9097	11.9916	12.5098	22.0032	11.9032	10.7474	8.4123	9.8314	7.6393	12.1145	10.7798	13.9464	9.2454	5.7484	9.5111	11.0122	6.3024	4.9773	10.5191	14.1712	22.1756	6.615	5.4734	22.1813	7.7565	17.239	6.4718	7.167	12.1834	10.5945	12.3486	3.6282	10.9936	9.5289	5.3956	3.8882	12.6223	5.8714	10.6477	3.4795	3.3667	10.7392	6.3836	3.7145	4.8121
ST7	3.6111	3.3558	4.8853	3.1236	3.7934	2.1256	3.7921	4.1337	5.6432	4.1808	4.0863	2.7649	4.1203	4.2212	3.4157	5.092	2.3072	3.5132	3.0998	4.7402	1.6617	2.0332	1.97	3.9298	7.9581	3.6232	2.056	3.9643	2.7047	4.0837	3.4184	1.9284	3.9022	3.7462	2.6756	2.4191	4.4389	2.487	1.5479	3.3506	5.4488	3.3969	2.4624	2.555	3.5884	2.9922	2.0017	4.9089	3.5365
ST7-OT3	3.6111	3.3558	4.8853	3.1236	3.7934	2.1256	3.7921	4.1337	5.6432	4.1808	4.0863	2.7649	4.1203	4.2212	3.4157	5.092	2.3072	3.5132	3.0998	4.7402	1.6617	2.0332	1.97	3.9298	7.9581	3.6232	2.056	3.9643	2.7047	4.0837	3.4184	1.9284	3.9022	3.7462	2.6756	2.4191	4.4389	2.487	1.5479	3.3506	5.4488	3.3969	2.4624	2.555	3.5884	2.9922	2.0017	4.9089	3.5365
CDC27	11.697	11.0753	6.9001	8.6854	12.129	31.213	18.475	8.2779	12.9727	7.6461	17.4745	12.7062	11.3596	15.2121	7.9543	10.2252	9.7172	12.558	12.934	10.5528	16.0831	10.6352	10.3267	11.5071	9.5192	6.7714	6.6664	17.011	13.4943	10.061	10.458	11.1165	13.9139	15.6785	12.5168	12.4825	14.3887	7.4488	9.7693	14.2532	14.6387	14.4082	15.5615	6.6118	15.1403	8.6147	12.6413	10.647	11.5721
SLC4A1	0.0135	0.071	0.0052	0.0139	0.0241	0.0232	0.0285	0.0387	2.0946	0.1045	0.0078	0.2896	0	0.1182	0.0362	0.0296	0.1315	0.0433	0.0279	0.0872	0.0264	0.1072	0.0124	0.0036	0.0212	0.0215	0.0287	0.0369	0	0.0253	0.0781	0.6656	0.0554	0.1299	0.113	0.0333	0.0309	2.1232	0.017	0.0446	0.1719	0.0188	0.0477	0.0159	0.0157	0.0417	0.1835	0.0492	0.0074
CALCR	0	0.5188	0.0891	0.1148	0.1574	0.4675	0.1305	0	0.6555	0.1476	0.061	0.4453	0.0371	0.7041	0.0946	0.3369	7.5444	0.4761	2.4825	0.2925	0.1495	0.4207	0.4984	1.0467	0.6369	0.0634	2.0757	0.2491	0	0.839	2.1049	3.3375	1.6079	0.6102	1.16	0.9701	0.5571	1.0261	0.2226	0.0934	0.0486	0.2153	2.2212	0.3266	0.0205	0.1248	0.6328	0.0551	0.2712
HCCS	5.0757	8.6023	5.3008	10.421	10.9256	20.6925	8.4969	13.7593	8.147	7.5116	8.9283	9.8084	14.5172	5.8563	13.185	11.7391	7.296	18.3258	10.2379	7.9804	9.4563	7.9671	10.8501	13.6498	7.1746	14.4365	7.7526	18.2057	9.8073	12.157	10.5479	4.1028	12.0694	10.0545	8.1858	11.173	14.9009	8.7152	6.8968	8.7715	9.5385	9.0414	8.297	7.7363	8.7126	9.5576	6.3462	5.1542	5.9859
DVL2	7.8469	7.3027	10.3435	5.562	6.1835	12.3612	14.5287	5.4831	10.4259	3.8895	19.7142	14.6524	6.4062	11.4759	5.5452	6.5421	5.2142	5.1852	4.5166	12.464	10.7567	7.5164	3.9365	7.996	8.348	8.754	5.4035	5.6119	4.1219	10.3373	2.3704	8.4966	4.5672	10.9999	7.4859	3.4165	22.4737	15.6702	7.9121	7.8301	11.3693	5.6565	3.4976	10.9599	6.5232	4.0712	7.0976	8.5121	4.8811
PRSS22	0	0	0.0116	0	0.0533	0.0103	0.0316	0.0285	0.1708	0.0185	0	0.0173	0	0.1018	0	0.0374	0	0	0.0077	0.0084	0	0	0.0137	0	0	0	0.0191	0.0408	0.3299	0.1342	0.1249	0.3686	0.0327	0.0523	0.0375	0.0738	0.0228	0.1331	0	0.1516	0	0.0104	0.0264	0.1229	0	0	0.0185	0.0156	0
UPF1	12.8844	8.6393	12.8403	9.1616	13.0493	12.8401	17.837	12.8515	10.2305	13.9733	10.3803	11.5834	19.446	21.1185	15.4822	18.0674	9.6544	10.7344	9.2313	18.4828	25.0317	19.2687	13.9298	13.683	11.9049	24.2166	6.4402	11.4891	24.4019	15.2462	7.7517	16.0729	13.7637	11.5441	14.1721	8.5406	13.5119	14.6615	14.7243	9.8116	16.1386	14.0727	9.7948	14.7303	11.6734	11.4612	9.3179	20.9437	14.4632
SKAP2	6.0854	6.7619	9.0869	9.4802	10.7415	7.8862	16.5017	2.9009	10.4987	10.4368	6.3765	10.9516	6.1613	8.6641	9.9819	3.0449	14.3104	17.417	14.1783	7.5646	10.5602	2.7633	10.4995	10.9348	15.3842	12.1516	7.6822	18.6116	1.6133	19.1525	3.6891	4.9232	11.4271	12.782	10.1823	17.4813	5.336	12.4282	11.2866	4.6138	11.7309	9.2213	12.5721	3.8268	1.7403	5.6589	5.4808	6.1572	10.9085
SLC25A5	108.4025	198.7157	177.4998	125.379	190.645	77.052	106.7859	262.5666	93.3495	159.0783	89.2565	84.7004	262.1713	87.4142	74.1585	278.8848	164.7178	105.7552	151.1427	139.5498	80.6671	111.7223	202.6789	342.2396	217.8235	106.8976	203.5477	219.6528	146.4069	256.8056	154.1364	81.7242	214.6956	133.5583	136.2454	234.0207	94.4416	109.1802	146.1368	92.3084	109.275	67.6864	117.1646	95.0577	112.2632	334.312	82.7655	99.5236	75.1967
MCUB	13.6445	1.3308	6.3245	2.5143	6.9578	8.6086	5.0214	3.2866	18.271	1.2389	4.1166	2.779	6.8425	3.9612	3.9376	4.0186	3.7293	5.7621	3.926	4.2647	13.4919	6.7727	4.5006	13.1457	3.7876	3.3373	4.8163	5.323	0.5267	3.3249	1.2669	5.2085	5.7521	4.2899	2.9061	10.2873	6.1007	2.8113	1.211	3.8423	3.9458	3.5703	3.1449	8.7093	5.7893	8.2029	4.2668	7.3956	4.0074
HOXA11	2.6305	0.7367	10.5441	2.4463	4.4398	4.1164	9.0355	9.363	3.7106	2.796	4.349	7.7752	2.2292	2.4371	10.8703	5.6699	0.3507	5.8484	2.9503	3.0572	2.2568	1.8689	3.8972	2.5104	3.8007	1.5426	8.1365	3.1603	2.1796	2.7318	1.3022	0.678	5.1266	1.4074	0.7508	3.2399	1.409	14.926	0.8969	2.1684	9.8352	3.018	2.9085	0.8357	5.3917	1.0657	11.2789	1.4169	3.0717
POLR2J	14.8587	22.4802	30.336	52.8824	38.0775	41.0913	19.7393	56.6996	30.2345	29.6872	22.1529	35.1482	51.8064	24.6147	44.1721	34.0176	16.9965	30.8699	26.5316	30.3584	25.2838	14.5787	32.9348	28.6149	27.4259	41.4767	30.8471	38.9825	16.0509	29.9954	18.9044	81.668	19.1853	32.8096	27.5951	28.1483	17.7441	42.6065	25.0315	17.5535	38.8006	20.9392	19.2961	31.7669	24.9288	16.9818	29.228	27.4132	25.9179
DHX33	4.0428	4.2063	7.3421	3.3992	3.0769	10.648	18.0188	20.7774	4.8363	13.4753	17.6256	6.4477	4.264	5.6918	5.8897	5.2611	3.5397	5.247	3.3392	5.2515	5.4306	3.9667	3.7205	5.8826	3.9904	5.6388	4.5737	5.8734	7.3974	13.3021	3.9796	6.2929	4.2809	10.5431	4.5774	3.0828	8.953	7.4602	3.0566	7.9645	7.3978	3.3709	8.2616	16.7415	6.8443	4.4394	3.3573	5.0922	4.0405
MEOX1	0.1846	0.0163	0.0307	0.0722	0.235	0.2991	0.2041	0.1888	1.2047	0.1306	0.1671	0.6573	0.3189	0.1539	0.1716	0.0247	0.0463	0.0338	0.0681	0.4367	0.0172	0.3744	0.0121	1.6463	0.0138	0.1052	0.4323	0.042	0.5819	0	0.0508	0.325	0.0144	0.0923	0.0441	0	0.369	0.0326	0.1329	0.1918	0.3538	0.1194	0.0116	0.0697	0.5442	0.1397	0.0489	0.5077	0.1446
THSD7A	0.2711	0.6059	1.8698	0.9836	0.5239	0.5232	3.787	0.4427	1.6101	1.52	0.8202	3.5684	0.3435	0.8701	1.7247	2.8635	0.8894	1.0124	1.3603	0.9093	0.1701	0.6083	0.5889	0.6744	0.9627	1.4666	0.21	1.4947	0.2328	0.0904	0.6526	1.6279	1.775	1.0427	2.4075	0.8538	0.2094	0.5959	0.1976	0.701	2.6873	1.8088	1.0377	0.6654	0.2658	0.6634	0.3269	0.6186	1.5691
LIG3	1.6634	1.3651	2.4991	2.1747	1.6842	1.7133	1.9926	3.4943	1.9037	5.3161	2.8296	3.6353	3.0219	3.3339	1.5098	1.7192	1.3196	1.4469	2.2759	1.34	3.3967	3.5953	2.0333	2.8339	3.4917	1.86	2.2365	1.189	5.6038	1.6578	1.184	1.5209	3.2963	3.4871	3.7635	2.0405	4.3463	1.5315	1.2152	1.7266	1.5757	2.8718	1.6313	1.0609	2.3745	1.0272	1.8195	3.0535	1.788
RPAP3	4.1065	3.8682	2.3542	4.6582	3.937	7.3649	5.806	6.5721	5.5428	4.5363	6.1133	5.9825	5.6647	5.7339	3.8938	6.2472	3.6658	4.7296	5.7177	1.8804	4.0516	3.6104	4.1543	4.5603	5.8591	4.0793	3.5844	7.2272	3.9067	4.0992	2.3994	4.3964	6.3653	6.2776	4.0183	4.7621	4.8833	3.5883	3.5278	2.2247	4.6228	3.8309	5.7488	3.1701	3.8925	5.0495	2.0162	2.6162	3.6889
ACSM3	0.0274	0.1326	0.0425	0.0375	0.5775	0.1035	0.0385	0.0305	0.1477	0.0791	0.0894	0.1931	0.096	0.5147	0.0419	0.0428	0.2331	0.1113	0.158	0.0666	0.208	0.3931	0.1424	0.1058	0.0668	0.0692	0.1127	0.1017	0.062	0.0615	0.2639	0.8748	0.3019	0.2554	0.1298	0.5279	0.1207	0.1828	0.1783	0.1066	0.0314	0.1176	0.1168	0.4956	0.3581	0.1652	0.1128	0.0475	0.01
REXO5	0.6248	2.4305	1.4471	1.544	2.0413	2.3859	0.8546	1.1677	2.0313	1.5088	0.4098	1.3578	0.8303	1.1726	1.5007	1.5843	0.6454	0.4232	1.4392	1.354	0.7232	1.2401	1.3495	0.841	3.0382	0.9758	0.9458	1.3459	0.4418	1.785	0.602	3.6118	1.6367	1.8744	3.4337	2.2604	0.9402	0.7293	1.334	0.3327	2.7397	0.5923	1.5774	1.6657	0.6531	1.6856	0.6432	2.2663	1.0088
CIAPIN1	9.2068	13.4614	8.2027	22.4953	11.277	13.7135	8.2736	26.0793	6.3893	8.6749	6.4685	12.9711	16.8385	9.3863	8.1743	31.0491	6.7288	12.6515	8.7208	19.2945	7.0344	7.103	15.07	14.4953	7.592	12.4463	18.032	6.2424	13.0177	25.6312	17.4101	19.2225	21.8303	9.3063	12.9283	21.9989	12.7567	10.9901	13.7169	5.2451	8.2647	9.1274	13.9059	12.446	4.9491	9.3692	5.6055	8.4791	4.965
SPPL2B	3.2143	3.8605	14.272	6.9455	6.4601	4.2057	4.9383	6.9765	5.2789	5.933	3.3968	6.3431	5.6703	9.3703	5.7279	7.3476	5.498	2.9975	5.2232	9.4142	8.8928	16.5029	6.1028	4.5308	14.0716	13.5645	5.0671	3.0631	9.1256	3.3071	4.2423	2.9478	6.761	4.2779	8.8926	4.512	8.2546	6.0796	5.0851	10.2504	9.1612	7.8889	5.5625	8.8998	3.7205	7.5067	4.268	16.5667	4.7553
FAM214B	5.9209	3.5302	3.0869	1.7649	5.003	3.0669	1.9044	1.0845	1.2403	3.1503	2.0467	5.2844	1.5404	3.0055	2.6683	3.4863	9.8166	4.432	6.3605	4.9709	7.2168	4.0203	7.142	8.441	1.6359	6.3125	8.0206	4.0107	0.9642	4.1625	4.4441	2.8981	3.6755	3.6096	4.5294	2.6796	5.0294	5.7694	12.2478	2.4447	3.2491	4.3688	7.3581	3.0246	2.1334	2.4493	3.8535	1.8025	2.5779
COPZ2	25.7078	60.6619	25.6926	34.6202	86.6814	33.726	45.6019	19.4186	21.7658	94.5782	11.6849	19.5265	10.3024	15.6939	61.4833	18.1852	27.556	17.0041	61.2559	14.5378	52.2612	48.5164	65.4894	52.0225	47.6924	43.2212	58.7111	86.0835	27.4927	26.9351	51.9727	26.8288	47.89	31.8101	41.3209	80.9351	28.4411	10.6889	40.8522	20.8469	57.0192	73.7798	21.3073	47.1771	75.7752	45.7745	61.4956	47.6001	29.8447
PRKAR2B	1.1739	11.8288	0.1763	2.5743	0.9724	0.4433	0.1512	4.2607	1.6521	0.4093	0.7333	1.0589	0.7476	2.781	0.2973	1.2251	2.2063	0.4138	0.7604	0.7378	0.0646	0.7757	0.9823	1.2237	10.6456	1.3055	0.5421	0.2708	0.3928	1.0946	0.4939	3.2148	2.8158	0.7447	1.0997	3.3805	4.4621	1.4061	0.2917	0.306	2.2805	0.2419	2.6628	1.6986	0.579	0.3504	0.429	0.5592	0.3989
MSL3	3.0829	5.1886	2.7728	2.7793	5.4746	6.1687	4.8636	2.1976	4.3613	5.0635	5.3362	3.8473	6.1891	5.4656	6.9682	5.333	3.6207	5.5505	3.981	5.0709	2.3185	5.2014	4.7648	5.1525	6.9327	4.2951	3.4886	6.6016	7.4702	5.155	4.5046	3.4612	8.1149	3.5612	5.8066	9.6387	7.2347	3.2522	4.6327	5.4341	4.2376	4.6854	5.5477	4.51	4.0197	5.653	3.768	2.1271	2.5856
CREBBP	10.4028	9.4251	10.1769	5.1933	7.8194	10.5855	8.0986	5.1372	14.0993	5.0431	6.3065	12.7967	5.3638	23.8993	5.8867	5.3078	6.845	6.4657	7.2445	15.7577	20.1452	15.8209	8.4145	3.3956	9.5829	7.0137	3.2753	4.2825	14.5867	6.9968	3.6861	5.1188	6.9697	8.1033	9.9736	4.696	11.9384	10.187	6.8007	8.7841	7.2244	10.5403	7.7918	3.1293	9.8007	4.8093	10.8676	16.7655	12.1211
TSPOAP1	0.3616	0.0622	0.0597	0.964	0.5099	1.0244	0.4203	0.087	0.7719	0.0272	0.0109	0.1367	0.0661	3.2921	0.0818	0.2005	0.2459	0.0323	0.0812	0.2824	0.7697	2.8821	0.2293	0.0894	0.6507	1.013	0.012	0.0529	0.6083	0.4751	0.0545	1.257	0.1753	0.0522	0.292	0.21	0.7213	0.8192	0.0872	0.9588	2.1174	0.3132	0.2747	0.2363	1.5314	0.2582	0.1126	1.0044	0.6379
MPO	0.0202	0.0313	0.0079	0.0069	0.4872	0.0139	0.0142	0.0483	0.1927	0.0063	0	0.0235	0	0.0098	0.0077	0.038	0.0259	0.0195	0.0105	0.0057	0	0.2533	0.0279	0.064	0.0106	0.4522	0.0129	0.0691	0.0344	0	0.0325	0.499	0.0221	0.0266	0.0847	0	0.0103	0.04	0.0638	0.0045	0	0	0.0089	0.0535	0.0206	0	0.1126	0.0843	0.1332
PON1	0	0.0156	1.0706	0.2243	0.0225	0.026	0.0177	0.0481	1.2955	0.0624	0.029	0.1899	0.0398	0	0.0096	0	0.0443	0.0081	0.0456	0.0425	0.0164	0.0121	0.0173	0.0797	0.0527	0.0101	0.0107	0	0.0856	0.0094	0.0162	0.7594	0	0.1874	0.1371	0	0.2373	0.0062	0.27	0.1555	0.0347	0	0.0111	0.185	0	0.0223	0.0311	0	0
GCFC2	1.4109	2.2659	3.4023	2.9684	1.3271	4.4094	4.9355	3.0797	2.8593	2.8173	2.8516	2.3017	3.6955	4.3566	2.5693	2.516	2.4876	2.8042	2.4943	2.5775	3.8362	3.4324	1.8609	1.1836	4.4924	4.5376	1.4268	4.5222	3.625	3.7234	2.1359	6.3501	3.0284	2.8906	2.481	3.204	2.1599	3.1617	1.6627	2.1502	3.6396	2.0476	3.1242	3.1559	2.6671	3.2761	1.5575	3.4732	2.751
WDR54	3.445	4.8005	7.5227	20.3733	5.7613	12.9987	1.4401	29.579	5.7725	4.6575	1.1502	8.102	23.7046	4.2473	7.221	5.2994	2.1476	4.8938	7.9458	6.2142	3.462	2.3424	9.5455	4.8653	6.7317	2.9466	15.2683	1.8111	3.601	16.0412	3.7365	7.7248	2.8183	1.5501	3.6966	10.6666	2.3112	4.363	5.678	2.3046	14.2185	2.8257	2.9629	3.4512	7.0117	11.8369	2.6677	7.1692	2.3546
CROT	1.6132	3.2451	4.3128	1.9725	1.7888	3.8245	4.0302	1.3138	2.2105	4.8626	2.8409	2.6635	4.9308	2.9555	7.3246	3.2144	3.1447	2.1808	3.1971	2.314	3.9399	2.3805	1.3979	4.0032	11.6827	1.0922	1.1936	7.0606	8.3591	1.7377	1.8838	3.7108	3.9472	4.1697	2.9391	2.2727	1.9002	2.0064	3.2344	1.0584	3.1663	2.9516	3.0116	2.5043	2.8108	3.9378	1.6918	3.0363	3.3183
ABCB4	3.9251	2.6391	3.4233	0.8378	0.5858	2.0793	1.002	5.3419	1.233	5.5771	0.3347	2.7966	0.1252	1.7645	4.5858	5.2095	0.9869	0.1773	1.558	1.8556	1.2654	0.5203	0.8654	4.0222	9.1511	0.5889	0.4787	4.899	5.5053	0.1996	0.6885	0.9392	0.7735	2.9995	0.6376	1.2857	2.6025	1.2011	9.5442	0.1301	4.3745	0.9092	1.362	0.9424	0.3779	3.0705	2.5247	0.7633	2.1315
KMT2E	7.9994	7.7553	14.791	3.3181	4.9955	10.0462	11.0951	1.8044	10.7212	5.5578	9.5083	7.7306	7.3386	14.7502	8.1157	8.4253	9.243	7.128	5.5838	8.483	12.3148	7.306	11.2081	2.9897	12.0869	8.0019	2.8479	8.5383	6.1678	6.8749	1.9746	6.9349	7.3412	5.8429	5.6412	2.8117	9.9422	7.6711	2.134	6.5697	9.79	6.6307	6.7589	3.0482	6.9304	3.9397	6.3099	9.4743	8.9557
RHBDD2	18.9823	14.6038	39.0389	46.6698	48.1899	11.9126	41.0718	21.1036	35.5147	41.3749	15.464	21.6382	36.9391	36.5122	25.4376	33.5691	23.5005	22.3254	41.1908	50.8678	14.4349	24.2497	24.5148	30.5974	26.5046	27.8174	34.5827	26.8078	26.0099	27.8638	15.3885	53.1032	20.6599	26.2574	22.2063	101.0683	20.0342	44.0986	33.1158	30.2436	35.451	23.8579	20.1708	14.9982	28.8915	21.6941	20.0367	33.0515	22.3264
SOX8	0.2416	0.1793	0.0781	0.215	2.6699	0.155	0.1473	0.2614	1.2264	0.0847	0.0649	0.4155	0.0593	3.5317	0.3822	0.0655	0.054	0.0879	0.1373	0.2667	11.6108	4.5385	0.0628	0.1315	0.0673	8.6273	0.0583	0.1502	34.1458	0.1205	0.6157	0.9264	0.1277	0.1691	0.4178	0.0542	0.4179	0.1314	0.0406	0.0852	0.0942	0.3086	0.1635	0.1229	1.0018	0.128	0.8657	40.799	0.9275
IBTK	3.5894	6.0661	7.6923	1.8403	2.0861	7.6244	6.2023	3.2031	5.9979	5.7163	7.694	7.4055	7.2478	5.9688	6.1983	4.7473	10.3999	6.2902	8.3197	3.9283	6.1877	6.4696	6.7238	6.8126	5.9975	4.7266	4.2485	8.5787	7.7238	6.5245	3.8519	4.2254	5.1577	7.2519	5.0472	3.2921	6.8561	6.7102	2.8418	5.0067	3.3841	6.0527	7.8411	4.3633	6.781	3.4405	6.9324	3.0748	5.3417
ZNF195	0.9254	4.0597	0.9773	5.4177	1.3484	5.5749	1.6409	3.0316	1.8208	1.7876	1.8727	2.8303	2.354	3.6172	2.5743	3.6166	2.531	1.6572	2.2552	1.7899	3.0534	2.052	2.5817	1.3735	4.1566	3.0819	3.682	2.6281	2.8121	1.9926	3.1613	4.0411	5.2988	2.5483	4.457	2.3914	1.0052	2.498	1.6389	1.2923	3.2862	2.5481	6.6987	5.0289	1.8572	2.3852	1.1742	1.8803	2.2494
MYCBP2	2.3508	7.3397	7.8563	1.8417	2.6254	11.196	7.2216	2.5064	3.2085	3.8085	3.6465	5.6092	3.303	3.7699	8.1157	4.0009	3.9793	3.2569	2.3426	8.2233	3.4722	10.0522	3.7807	4.6924	9.4162	2.1855	1.2173	4.3484	6.5882	3.2959	2.6708	5.8243	5.4541	2.2399	2.6466	1.7546	4.0499	2.5226	2.934	1.6515	3.2172	1.9322	4.6269	1.6113	3.3546	3.1808	3.6012	4.2351	3.2043
FBXL3	6.3058	10.9243	8.2752	1.9663	3.0633	11.2785	5.2165	1.857	3.3193	3.1223	5.0804	5.1941	5.714	10.0464	11.194	4.4095	5.9825	4.1111	4.36	9.8289	3.5642	15.7125	5.8227	5.2439	13.4188	3.3568	2.687	4.604	3.4046	3.9404	3.9602	9.5796	7.132	3.4738	4.0737	3.6906	6.8643	5.0417	1.0735	4.4092	5.2705	3.8413	7.1303	2.4886	4.4283	5.9909	10.3499	6.8394	4.2955
ITGAL	0.1434	0.5661	0.7701	9.5051	3.9025	0.3223	0.7101	0.2948	3.3382	0.9216	0.2541	4.2004	2.5173	1.5766	1.2198	1.6589	1.2871	2.0564	0.5415	1.6532	0.158	0.4087	0.4833	1.1709	0.4381	0.1012	0.1667	2.0799	0.2527	0.3755	0.7512	1.0724	2.2948	1.4279	2.0765	0.6677	0.2497	1.5899	0.4031	0.9309	1.0586	0.9221	1.0562	2.4123	0.7358	0.9643	0.1976	0.2296	0.3993
PDK2	3.1393	2.368	5.3727	2.5273	3.4589	4.4278	4.5133	2.5734	6.3217	3.1114	1.838	6.6283	2.4245	16.0267	3.1998	2.6716	2.5178	2.027	3.2981	7.0847	1.2382	7.1925	5.2916	3.2832	2.2601	1.9375	1.9689	6.488	4.2444	4.2241	3.8995	5.1545	2.7454	3.8391	6.6095	5.9133	7.67	5.2746	3.3403	7.1866	3.5573	4.7365	1.3851	1.0973	2.7067	2.2371	3.8864	4.6016	2.3358
ITGA3	0.9615	1.3669	1.3432	0.7527	8.8724	6.3513	2.5417	0.1807	4.1865	0.604	0.5873	3.0921	2.5774	1.8235	0.8222	1.3322	10.4457	6.5529	3.4531	2.5818	0.5406	0.5748	3.3465	3.3533	1.378	0.1568	4.0905	1.92	3.251	2.7216	1.2493	8.2378	1.0513	3.2424	4.0005	1.1855	2.427	7.5031	2.5654	8.3966	2.39	0.8676	2.4778	0.6243	0.5228	1.669	1.7952	1.7204	1.2102
ZFX	7.9952	5.2465	3.6416	3.1549	3.4706	9.512	5.8221	2.6579	7.2248	2.948	7.2665	3.5874	4.2121	6.5173	5.2719	4.1842	3.6329	6.621	4.0618	4.6472	5.612	5.3279	4.7208	3.377	8.9924	6.4899	1.3556	6.7775	10.0356	5.3456	2.5097	4.7596	5.2112	3.6378	4.3623	4.4331	4.8408	2.8534	2.5984	3.7303	4.152	5.8169	6.881	4.3712	7.3379	5.5006	4.1043	2.9265	7.1484
LAMP2	72.1967	25.3044	56.8174	27.2691	38.0379	14.321	65.6852	7.1519	16.2412	20.4152	63.4054	21.7297	68.0468	32.4895	29.389	29.4267	32.0026	41.9925	49.839	41.709	19.0533	23.2981	34.3302	30.8903	29.0402	24.4159	10.8562	75.9405	37.45	18.5808	16.6702	12.1001	27.4631	46.2026	24.1365	28.9059	26.1975	27.0812	16.8587	41.7752	43.9709	28.9073	34.4715	12.9583	28.5827	28.7374	19.0823	22.7736	30.529
ITGA2B	0.0707	0.1869	0.0349	0.6162	0.0458	0.137	0.0679	0.1412	1.9093	0.1035	0.0444	0.2572	0.0879	1.3317	0.2116	0.0442	0.1868	0.0619	0.0798	0.4476	0.1424	0.5725	0.118	0.0982	0.0941	0.1026	0.0548	0.0585	0.0437	0.1732	0.0868	2.3422	0.0879	0.0787	0.1937	0.0634	0.0949	0.4483	0.0648	0.1247	0.4026	0.0851	0.1929	0.0793	0.1925	0.1249	0.1351	0.0468	0.1058
ASB4	0.0078	0.0096	0.4269	0.0955	0.0138	0.032	0	0	0.0885	0.4317	0.0268	0.2696	0	0.3241	0	0.0145	0.0396	0.0099	0	0.3002	0.0101	0.0112	0.0533	0.0367	0	0	0.0231	0.0176	0.0921	0.0348	0.005	0.276	0.017	0.2102	0.0454	0.073	0.0276	0.0307	0	0.0307	0.048	0.027	0	0.0046	0.0068	0	0.1149	0.0161	0.0085
GDE1	17.7762	11.1914	13.7225	10.8047	9.2634	11.7137	14.6955	10.2457	10.3387	19.1538	9.4139	9.5714	12.7	10.4293	10.1699	8.3554	14.4869	14.2496	16.2819	16.0984	11.5265	12.2607	16.336	13.4555	7.9844	6.6535	16.7584	14.3367	15.708	11.1509	19.396	20.2109	12.3791	14.3303	12.4033	24.7512	12.5751	17.2699	16.1456	7.2705	8.925	16.6396	19.667	12.8984	6.9138	17.495	6.142	12.0284	12.1284
REX1BD	10.1691	5.0892	3.2044	9.1634	10.7982	3.5243	5.1495	18.4302	5.1005	6.7516	3.8191	6.1146	14.3695	6.55	10.4083	6.6236	7.1653	5.234	3.1034	11.7664	7.559	4.8066	8.8784	9.5469	6.189	16.4234	8.7903	7.3094	5.8425	6.1491	8.894	25.0627	5.5423	9.1899	8.5874	9.3468	6.795	12.4018	6.5406	5.2094	6.201	6.0949	5.5151	14.3771	7.1081	7.277	7.5511	12.3008	4.4728
CRLF1	1.2301	1.0532	0.9909	0.6314	1.1805	0.2195	0.5742	1.4111	1.3732	0.3074	0.1635	0.8089	0.4229	22.8387	1.2491	0.4438	0.1586	0.4023	1.3446	4.3486	0.4929	0.6659	0.8791	0.3178	0.408	2.9055	7.4435	0.5165	5.0586	1.1414	0.4635	0.7126	0.5367	1.3241	0.1484	0.3341	1.2937	15.3922	0.8794	0.3336	1.5785	0.2966	2.0041	0.9999	0.825	0.3656	0.2338	7.237	0.3762
OSBPL7	2.0587	1.1856	0.9122	0.9479	1.8005	1.6168	0.8331	1.7885	1.7781	1.3512	0.8947	1.4701	1.6565	2.1652	0.8604	0.8389	2.0738	0.5925	0.8981	1.9025	1.4288	1.4794	1.0964	1.0615	0.7721	0.7451	1.3691	0.9858	0.3964	0.6014	1.5563	4.4475	0.9473	1.6151	2.4721	0.906	1.2351	1.1521	1.1294	2.0202	1.6665	0.8059	0.604	0.9566	0.9913	1.295	1.8857	1.1474	0.4766
TMEM98	17.2054	5.2938	11.8083	27.2427	11.4679	5.8142	7.0254	14.5358	7.5969	12.9934	14.6815	17.9368	4.2916	24.1012	10.965	10.8918	6.4634	8.0509	24.7719	8.2627	6.3002	19.3532	8.5373	13.8988	14.8397	5.3626	22.727	3.4779	8.8999	3.2949	8.3559	15.5106	15.4154	9.907	18.4535	26.0092	21.9931	11.29	13.182	13.6807	15.3482	16.6112	6.8262	6.3875	8.8462	4.2842	12.9408	16.4993	6.8838
YBX2	0	0.0765	0.012	0.1058	0.0551	0.0213	0.0218	0.118	0.0294	0.0239	0	0.1165	0	0.8493	0.0769	0.0193	0.0074	0	0.012	0.2473	0.1208	0.5022	0.0035	0	0.0808	0.3206	0	0.0105	0.0131	3.4696	0.0149	1.4606	0.0042	0.0541	0.0194	0.0069	0.0157	0.4319	0.0292	0	0.0213	0.0108	0.0136	0.0182	0.0494	0.0205	0	0.378	0
KRT33A	0	0.0172	0	0	0	0	0	0	0.6863	0.0687	0	0	0	0	0.0637	0.0173	0	0.0178	0	0	0	0.0267	0	0	0	0	0	0	0	0	0	0	0	0.0728	0	0	0	0.0549	0	0.0733	0	0	0	0	0	0	0	0	0.0304
MAP3K14	5.9354	1.2296	2.0772	2.5633	3.9246	3.2246	3.7079	0.5997	2.5309	1.3778	3.717	5.3278	2.4183	3.9202	3.9025	1.2015	2.9248	2.9319	1.8944	4.0026	5.7511	3.81	2.3535	4.431	1.0329	0.4962	1.3246	3.9096	2.4432	0.9948	0.8896	1.9712	1.6542	2.0859	2.761	0.9956	2.8332	1.707	3.7589	6.6638	5.967	1.8187	1.5665	0.9812	2.2532	1.115	3.5647	3.4466	3.7198
ABCC8	0	0.0293	0.0061	0	0.0282	0.0145	0.0037	0	1.7341	0.0163	0	0.0092	0	0.0922	0.0403	0.0099	0.0084	0.0101	0.0054	0.0266	0.0069	0.3903	0.0242	0.0139	0.2422	0.0084	0.0067	0.0311	0.0894	0.0985	0.0711	0.9519	0.095	0.0368	0.0044	0.3707	0.0027	0.0286	0	0.0116	0	0.0073	0.0139	0.0278	0.0046	0.0651	0	0	0.0462
CACNG3	0	0.0071	0	0.0079	0	0.0079	0.0081	0.011	0.11	0.0143	0	0	0	0	0	0	0.0074	0	0	0.0714	0	0.0056	0.0106	0	0	0	0.0049	0	0	0	0.0371	0.1266	0	0.0101	0	0.0052	0	0	0.0728	0	0	0	0.0306	0	0	0	0.0428	0	0.038
TMEM132A	1.2176	23.9643	14.4351	22.902	7.1922	8.2854	6.7872	12.8249	10.4466	5.821	14.2795	20.7714	2.6795	23.4941	6.9769	11.8561	13.8749	9.1837	15.0258	9.8269	13.8989	10.1255	11.0793	5.4671	5.3419	31.1137	14.5031	1.6526	18.4221	10.4709	8.7869	5.5795	11.099	5.0451	19.6131	13.4233	8.7638	21.1717	9.8369	8.5112	20.3076	4.0834	12.5252	6.3725	3.0006	21.988	3.3239	8.3935	11.0061
AP2B1	20.0721	11.7624	22.7043	21.858	24.6862	17.226	27.9114	25.026	21.4646	24.0729	27.2341	21.9187	26.2925	23.1697	19.2092	16.761	20.0934	19.0154	25.2797	15.6819	21.0828	27.3545	20.3334	36.0038	13.878	38.6212	22.2329	13.892	33.8165	19.443	18.8096	20.7959	26.6009	23.278	19.4536	26.8171	26.6421	16.2212	20.0698	31.2937	13.542	20.1108	14.7979	8.2367	25.4796	18.8827	18.142	25.2626	12.8544
TAC1	0.1324	2.7942	0.0147	0.0129	0	0.013	0.0133	0.0722	0.036	0.0936	0	0.011	0.0199	0.5147	0	0.0118	0	0.0364	0.0684	0	0	0.0273	0.0347	0.0697	0.2174	0.0151	0.0161	0	0	0	0.0364	0.0518	0.0207	0.2976	0.0158	0.0424	0.2308	0	0.4765	0	0.065	0.0659	0	0.1221	0.011	0	0	0	0.1037
ZNF263	3.3513	4.421	3.7338	4.4077	2.9313	4.9184	2.6651	3.0808	2.7293	2.9104	2.6762	5.4277	3.9241	3.4781	3.3159	2.8059	2.7828	2.3748	3.7157	2.3975	3.2663	3.7422	3.0608	2.5261	4.5934	2.2137	3.7927	2.5835	4.885	2.5262	3.1996	2.5055	3.4677	3.376	4.597	3.8763	2.2487	5.2682	2.416	1.162	3.2989	3.8311	4.1276	2.0368	3.0443	2.9047	6.5471	5.5142	3.1964
CX3CL1	1.2709	1.2617	1.4879	2.4827	8.5811	1.7677	1.4146	1.3439	2.2484	3.6995	0.7423	8.8385	1.8572	3.028	6.5475	14.8375	3.6398	6.0456	14.4931	7.6289	2.0045	2.4978	2.1515	4.6703	2.588	1.5846	1.3185	1.9459	2.7643	1.6604	2.4684	2.1077	3.1511	2.4212	17.3112	2.5922	4.9079	4.835	3.9172	2.1928	11.172	4.9874	4.7071	2.8757	1.3577	8.5665	3.7225	5.2089	3.2653
SPATA20	8.1736	4.6197	9.3544	8.7845	14.1852	7.6601	6.9503	5.9943	3.8699	10.3725	3.9602	6.1908	9.9597	16.7712	5.6867	8.2142	12.9456	4.8501	6.4388	7.5499	5.1737	11.2264	5.7197	11.1018	3.118	8.482	1.4353	6.3284	8.9789	4.6233	3.2141	13.9024	5.8327	7.8327	12.4117	15.5406	5.9069	8.7338	7.5689	12.9867	16.1959	15.0401	3.0811	8.1006	13.8693	9.5325	5.0821	10.5929	8.7516
CACNA1G	3.0223	0.1455	0.1426	0.0176	0.8518	2.4364	5.6882	0.0316	1.5045	0.6985	0.5548	0.9376	0.0657	10.7383	0.2645	0.092	0.3192	1.8167	0.8511	0.0722	2.3843	7.6325	0.1467	0.1433	0.0653	0.3988	0.0611	0.0334	2.5334	0.0248	0.052	0.3826	0.0462	0.1801	0.2922	0.0857	0.909	1.3379	0.2409	1.6996	2.1903	5.5603	0.1038	0.0151	1.3613	0.0552	1.499	3.1066	3.2744
TNFRSF12A	54.6285	20.4844	35.6459	18.614	87.8893	39.9553	20.3714	5.5493	74.9252	9.527	51.6662	40.8069	112.779	13.8601	15.7432	27.1651	70.3954	88.4433	46.3434	26.2495	43.0389	4.787	31.4774	46.3478	4.5832	10.1219	60.9613	5.518	20.6858	8.3523	15.0277	20.5246	9.959	36.0683	32.9682	25.3766	17.7763	89.2125	38.1192	41.4296	35.8908	30.3833	42.8202	13.608	12.8724	13.1679	54.1496	21.286	21.2493
DLX6	1.242	2.8415	16.727	6.8922	1.531	2.2625	1.5219	6.737	7.5248	8.0957	0.9418	6.5144	1.3605	31.7078	17.0369	11.397	0.152	0.5181	5.5674	7.1863	4.8655	6.0512	4.7768	4.1598	9.4982	9.2948	2.6309	10.4752	2.5645	10.8861	2.3006	2.5226	5.0192	5.7298	2.3813	5.4852	11.5675	5.3988	1.3303	1.3364	7.2337	5.4794	4.6855	4.3687	4.1389	4.533	9.9994	3.3171	3.2919
MAP3K9	0.0576	0.0552	0.0704	0.0513	0.5496	0.0575	0.1034	0.11	3.6641	0.0767	0.0199	0.1236	0.5183	1.1965	0.0331	0.0414	0.0883	0.1017	0.0313	0.2038	0.2439	0.2704	0.0304	0.0121	0.0271	0.0965	0.0307	0.0328	0.044	0.6123	0.0204	1.1602	0.0693	0.0731	0.0217	0	0.0279	0.3776	0.0036	0.0368	0.0971	0.0984	0.0636	0.2115	0.0101	0.028	0.0178	0.018	0.0221
RALA	13.7045	22.4464	9.3079	20.0646	19.077	14.7635	17.9123	10.4023	23.2646	20.7159	15.2136	18.9164	14.2678	11.2027	15.5707	14.5927	27.7067	33.9827	17.9372	11.1528	7.3945	14.9137	16.5957	20.6866	25.9703	11.2018	17.5216	15.8522	7.9178	13.4286	14.4477	12.643	20.2781	13.8423	17.3976	20.259	10.5241	19.9515	8.4199	12.2842	31.8259	18.0545	27.4618	11.3215	12.1236	16.255	8.8686	12.2735	17.9252
BAIAP2L1	2.5594	0.184	0.0462	1.2119	1.5248	0.3427	4.7371	0.4048	7.0234	0.8471	12.4352	0.4614	8.348	6.2932	0.8939	0.7397	2.242	7.6485	1.3955	2.7019	0.2422	1.0382	0.4676	2.5905	2.6284	0.9375	0.529	0.2301	1.5783	2.7884	0.1195	2.6487	0.1871	2.1733	3.0562	0.904	3.6069	2.4609	0.3375	3.0196	1.9193	1.2335	0.7813	0.2053	0.7179	1.176	1.5994	5.3031	3.3048
KDM7A	4.236	3.16	4.7965	2.6814	1.2886	3.6873	3.9789	1.0261	3.5951	2.455	5.3024	5.8491	1.871	1.7408	2.3349	2.1469	5.2869	3.6438	2.4196	1.6892	1.7795	2.2897	0.9118	1.5314	3.011	5.359	2.2307	3.1701	4.0602	1.7642	0.873	3.1307	1.8896	1.5693	3.8448	0.6433	2.8558	4.1045	0.9302	1.2394	5.5284	1.9065	4.1089	0.9978	4.7724	1.0964	1.5246	3.0449	4.2639
ETV1	4.8743	0.1676	0.1584	0.0279	1.1578	0.0868	3.1236	0.0886	4.218	0.2757	0.4148	0.5035	13.1909	2.0753	4.2244	0.26	0.7561	6.6463	2.2827	0.348	0.029	0.109	1.0525	1.0481	0.2483	0.2487	1.2961	0.1385	0.2898	0.1805	0.6248	3.2938	1.6947	0.9156	0.8727	2.1754	0.8725	0.1487	0.3508	0.6511	2.3928	0.1448	2.2145	0.4511	0.3204	0.3245	0.821	0.5215	1.3884
AGK	1.9793	3.5367	4.8913	3.6383	2.9346	4.7938	4.8525	6.2551	3.7462	4.4099	6.4377	4.4304	4.1799	4.3416	4.1433	4.7664	3.0808	4.2617	4.0261	2.4086	4.9133	2.9307	1.9661	4.8424	4.9638	3.5702	2.9716	3.8145	2.2301	4.295	2.2102	5.3604	4.9544	4.0676	4.4887	2.2638	3.3118	3.111	2.8377	3.6978	5.2623	3.3462	4.1235	3.601	3.9646	2.3447	2.2769	4.9871	4.4073
ALDH3B1	2.7692	5.1368	9.248	9.3726	5.9433	5.9255	4.7833	7.322	2.5019	3.4539	0.453	3.1161	1.2011	1.8123	4.8938	10.2108	11.6122	4.5047	3.9641	8.4157	7.3242	3.1602	6.3594	3.9787	4.0093	9.0791	3.7092	26.9272	2.0115	5.8801	2.4054	4.367	3.5817	10.6956	6.6077	4.534	3.086	5.695	4.2838	3.084	6.9043	4.2557	3.3042	4.3994	3.7608	11.8644	6.7225	4.3334	1.7313
TTC22	0.0177	0.0109	0.0069	0.1574	0.1471	0.0243	0.0415	0.0056	0.4376	0.0292	0.0068	0.1025	0.0062	0.0287	0.0451	0.0037	0.032	0.0189	0.0152	0.1059	0	0.0454	0.0054	0.0404	0.0246	0.0047	0	0.0188	0.08	0.0044	0.0114	0.2099	0.0483	0.0206	0.0049	0	0.021	0.0496	0.0074	0.0156	0.0324	0.0698	0.026	0.0104	0.0069	0	0.0073	0.0429	0.0129
PHTF2	4.2692	5.2923	12.1923	2.026	4.3855	9.1616	8.142	2.7939	8.1644	5.2836	8.4274	5.8075	4.8628	5.961	6.4929	5.6462	11.3942	5.6222	7.627	3.1888	20.4736	11.0245	4.6653	6.4201	8.1864	6.4442	2.9621	7.2268	16.3402	3.3975	3.098	5.4384	5.2234	8.8431	4.2418	2.9508	4.2322	3.7438	3.9489	4.3939	5.03	4.9382	8.9047	2.5135	5.3335	4.7431	7.1464	6.8309	9.215
CCL26	3.2361	0.3752	0.1569	1.2112	3.0638	0.4866	0.1067	0	18.7653	0.3442	0.0582	0.9084	0.7976	0.0492	0.3482	0.6007	0.3228	0.6489	0.3396	2.3272	0.1975	0.073	0.3943	1.6513	0.0528	0.6856	0.3875	2.277	0.2574	0.3782	0	0.9693	0.0276	3.2723	0.5076	1.1789	0.3087	0.8	0.8283	1.6488	0.6609	0.2466	1.3832	0.4452	16.3843	0.8483	0.937	0.2105	0.2773
FARP2	1.4266	2.4626	2.5398	1.2323	2.026	3.9278	4.2534	2.4229	4.167	3.26	2.8158	2.0354	1.2085	3.6505	1.6603	3.5651	2.3735	2.2664	3.0894	3.2127	8.1243	4.1987	2.4554	2.2218	10.4766	5.608	3.9398	5.1621	4.2159	6.7441	9.0597	4.897	4.9966	2.634	1.494	2.8584	3.4787	5.0868	2.1379	1.8183	4.5763	6.2007	5.8706	6.0282	4.3122	4.9185	2.4602	3.4508	2.3062
USH1C	0	0.0315	0.0028	0.0399	0.0259	0.01	0.1383	0.0139	0.3741	0.6306	0	0.038	0	0.7785	0.0279	0	0	0	0.0038	0.0613	7.7254	1.0683	0.187	0.0537	0	0.0116	0.0062	0.0033	0.0741	0.0163	0.0281	0.5781	0.004	0.0064	0	0	0.0889	0.144	0	0.0674	0.015	0.1318	0.0257	0	1.2016	0	0.2068	2.5299	0.6786
GGCT	11.9812	8.0856	8.1578	19.6426	20.8345	14.9507	16.292	26.7526	21.3137	21.0804	8.8315	16.634	14.3386	4.3682	22.1347	17.4574	9.4047	33.7656	16.5051	6.2858	12.0215	13.7786	14.5617	14.8357	20.5131	12.1406	21.652	23.6296	16.2362	18.4438	16.6142	7.5903	17.158	17.4182	10.005	29.3049	4.1277	12.0795	7.1827	6.5208	22.6034	14.4963	17.9501	15.025	10.855	11.665	9.5827	16.9559	14.0229
DBF4	3.9491	3.2606	6.2805	3.0279	2.1655	7.1052	8.2143	7.9247	6.9081	6.3094	7.4828	6.153	5.9548	6.4445	4.5122	7.9876	1.5988	3.3389	4.1616	4.2059	6.39	1.8928	2.6622	5.141	9.0124	7.8212	1.4426	4.9106	8.4601	4.4051	1.7613	4.394	5.6467	7.2753	3.9034	2.2805	4.5131	2.1297	1.433	1.9393	6.8316	3.7981	4.3303	2.3183	3.4181	3.4389	3.1082	2.6989	4.5704
TBXA2R	0.8563	2.6475	1.953	7.3301	6.2184	4.4105	3.6777	1.4516	6.2759	5.3624	3.1358	5.3778	2.0833	5.4178	10.2405	36.0836	3.6965	5.2737	3.137	31.0919	1.8973	2.3801	3.5591	4.3424	3.2061	2.6605	8.1465	29.7778	1.2147	10.6415	24.5828	4.9351	14.185	9.3112	7.592	5.4498	6.9374	7.9875	4.0104	7.8401	5.2137	3.1606	6.6093	12.7028	2.1729	41.2606	6.9793	10.3867	6.2098
IFRD1	6.1347	9.6851	4.2187	3.9114	2.7949	4.6725	8.8733	3.876	7.4118	6.3978	7.3849	4.4146	7.0977	3.0679	4.3007	8.8314	2.71	3.8847	5.0664	6.4908	6.0457	3.3327	3.7481	5.8854	9.0575	3.3721	3.8541	5.7978	3.5998	11.6245	2.8478	4.6339	6.5464	5.4152	4.1075	2.6886	6.4816	2.3167	3.5139	2.0858	8.4302	6.4382	10.966	3.9456	5.2599	3.948	2.1436	5.0839	3.6177
LGALS14	0	0	0	0.0453	0	0.0455	0	0	0.6926	0.0205	0	0.0383	0.0348	0	0	0.0207	0	0	0	0	0	0	0	0	0	0	0	0	0	0	0.0638	0.906	0	0	0	0	0	0.0164	0	0	0	0	0.0292	0	0	0	0.0817	0	0
COX10	3.1849	4.2031	2.4879	8.8496	4.0915	4.6417	8.8676	4.1138	5.6759	8.8653	11.0576	6.0984	3.9645	5.7443	5.8218	3.3004	4.2428	8.435	5.4022	7.7191	2.3155	2.7618	2.9842	4.7246	4.1287	21.6222	3.5123	3.1022	17.8194	3.8053	6.2103	3.4517	4.4731	4.9704	19.1224	2.0789	7.0875	6.3042	5.2471	4.6865	9.2899	3.8021	12.106	3.1844	4.5624	2.0371	4.5604	18.5725	4.1965
GTF2IRD1	5.197	6.2639	3.3941	6.478	3.975	7.1978	8.2323	3.796	10.7065	5.8268	4.0563	5.2248	2.6112	11.5154	4.8809	8.3886	4.6368	2.926	5.0783	4.4341	8.1553	3.8516	2.2708	3.5304	6.8559	10.6644	5.7284	3.1861	5.8736	4.8658	2.5375	6.1681	2.9614	5.506	4.5133	5.01	5.9665	3.8053	2.7622	4.7062	9.0621	4.5424	3.6698	3.4153	5.0674	3.2792	4.5677	7.9	4.1814
PAF1	18.3975	22.5859	24.9653	61.1686	19.72	30.8667	28.23	22.4239	14.2857	26.9006	13.239	24.8375	31.9671	13.2946	21.7784	20.3136	12.7879	19.7219	30.8071	15.6059	20.9427	17.9308	35.9577	23.9486	26.4172	16.1988	27.9203	34.7942	16.0084	14.9536	18.798	29.8985	20.6724	28.4933	17.664	30.4211	13.0275	20.0245	18.0238	8.9916	16.9077	28.986	13.0233	31.2145	11.7857	23.1091	11.8356	19.9229	26.0177
VPS41	4.242	7.3935	3.7873	6.1852	4.5588	4.5171	14.368	2.3715	5.4345	8.7216	4.317	9.6907	3.2818	7.1718	10.4144	4.4866	7.1885	10.3892	6.6868	6.4777	4.3083	8.0526	8.7835	7.1228	13.1003	9.6605	5.6581	9.2585	3.9606	5.9289	6.626	4.1353	9.7045	5.847	5.7081	7.1482	5.3936	4.767	2.9812	5.2268	7.2998	9.3046	7.9592	2.5171	4.3008	7.4307	4.4662	6.7757	7.0112
ARHGAP44	1.7001	22.2109	0.4639	0.3185	0.3564	1.7583	3.6883	1.0132	1.8594	0.814	0.2703	4.4962	0.1456	1.7688	1.2863	1.6715	0.2014	0.4714	1.1527	3.6399	1.763	1.3918	0.8046	0.7881	5.1177	1.9817	2.4434	1.6953	1.7885	2.5809	1.6506	2.1593	5.1036	1.1033	0.8238	4.7994	1.4655	2.8811	0.4556	0.6102	1.4129	0.4099	2.5592	3.0505	1.1737	2.8631	4.5143	4.2984	0.966
ELAC2	7.8541	31.9076	22.6798	56.2159	12.2526	12.836	35.8329	17.725	8.02	35.7689	5.7613	24.993	13.1874	7.6415	16.8728	9.8362	7.5952	19.6002	17.1315	15.8084	8.5204	8.9935	7.4283	18.2791	18.0059	29.8616	5.9791	5.2948	27.2882	14.2885	8.9886	12.6028	14.4506	10.8888	53.3668	28.6282	19.5304	12.3672	19.5248	6.4312	45.695	9.5194	27.8574	9.5319	11.3471	7.2282	11.6216	49.7197	8.0092
SCIN	1.1302	1.3445	5.1851	6.6274	0.6076	6.3633	0.8924	6.8445	3.3903	1.2069	0.5802	6.0413	0.8268	1.3258	3.1236	19.6847	0.2961	2.0733	2.9788	7.9937	8.6907	0.1493	1.4484	1.4479	3.3193	0.2841	0.4211	1.1288	0.245	27.5405	1.8842	17.3595	0.5625	10.959	2.1404	3.2967	0.4765	0.8276	1.552	0.1814	3.5473	0.6204	0.4987	0.1749	1.5254	0.2522	0.2049	5.1229	6.8042
ARSD	2.1378	2.5715	5.8294	10.8114	13.303	6.3215	14.8328	6.5426	7.1419	9.8824	3.6791	3.2902	4.4	2.7844	6.3534	5.3756	6.7222	8.244	7.8426	8.7558	4.5427	3.9242	4.0791	7.5616	4.7449	11.5583	3.2755	17.6074	7.0062	4.0227	3.1512	4.3107	4.4891	5.5068	6.6188	6.1244	4.1046	5.8547	3.3402	14.885	9.5046	6.3528	7.322	5.5476	3.4591	9.8778	7.823	5.6748	2.8737
PNPLA4	0.2801	1.9565	1.3157	4.7001	6.2861	6.8817	3.8755	5.3665	2.6062	6.8498	1.1472	0.6854	3.131	2.1685	4.0171	5.4101	1.6161	6.3243	3.2431	4.9262	1.7697	3.2348	3.56	2.2132	0.7807	6.6274	2.1202	13.2082	9.472	6.3326	3.952	4.4887	4.5771	2.9578	3.4543	4.2607	0.6386	2.4005	25.1783	4.5762	5.602	3.3242	2.957	3.1121	4.9565	5.6245	4.3449	4.1344	2.9924
MYH13	0.0056	0.0556	0.0065	0.5464	0.0802	0.0039	0.0712	0.0107	0.3317	0.0765	0.0194	0.0619	0.0177	0.0547	0	0.0141	0.0054	0.0649	0.0145	0.0189	0	0.0027	0.0026	0.0118	0	0.0314	0	0.0281	0.0191	0	0.0253	1.0316	0.0061	0.0344	0.0141	0.0303	0	0.2474	0	0.0198	0.0193	0.0078	0.0447	0	0.0016	0.0745	0.1459	0.0936	0.0432
ADIPOR2	15.5351	12.7864	11.1974	20.3867	11.6675	19.475	12.1982	17.319	21.8915	15.2955	16.8241	14.019	19.1207	18.9652	14.4071	10.1544	10.6355	24.4232	17.388	20.0948	13.8712	13.2528	20.425	12.5688	21.1693	17.1318	14.1287	9.1106	15.0682	19.8805	6.8548	12.4732	19.593	17.6707	12.2804	77.0455	5.9996	10.0889	17.6475	8.3712	12.6708	14.4384	14.5289	12.1894	4.8341	15.4656	6.1224	10.9324	11.07
CDKL3	0.0817	0.5849	0.1857	0.5035	0.1457	0.5619	0.2711	0.3789	0.9334	0.7226	0.1614	0.5211	0.4543	0.386	0.5451	0.5403	0.2833	0.2997	0.2052	0.3802	0.2129	0.2191	0.3	0.3691	0.2441	2.4587	0.2436	0.5524	0.4954	0.2533	0.3076	1.6948	0.2107	0.6025	0.2735	0.4817	0.2257	0.4734	0.3973	0.3087	0.4659	0.3823	0.3916	0.2742	0.3088	0.165	1.2118	0.158	0.4354
UPP2	0	0.0597	0.0702	0.0165	0.043	0.0083	0.0085	0.0461	0.6204	0.0299	0.0278	0.1399	0.0254	0.0235	0.1016	0	0.0116	0.0077	0.025	0.183	0.0157	0.0407	0.0388	0.0064	0.0252	0.0289	0.0051	0.0549	0	0	0.0155	0.7934	0.0264	0.0633	0.0909	0.0271	0.0061	0.0358	0	0	0.191	0	0.0426	0.0354	0.0175	0.032	0.0746	0.0251	0.0132
PRSS21	0	0.0449	0.1478	0.0248	0	0.0873	0.0128	0.0346	0.1382	0.0112	0	0.5259	0.0191	0	0.0139	0.0794	0.1101	0.0815	0.075	1.1511	0.0236	0.0349	0.0583	0.2485	0	0	0.9118	0.0495	0.0308	0.1358	0.035	5.268	0.2778	0.0317	0.1063	0	0	0.9242	0	0.024	0	0.0126	0.032	0.0426	0.0053	0.032	0.2242	0	0.0398
MARK4	7.1417	18.0212	10.9546	11.1932	4.1885	18.6507	6.8398	3.8883	6.307	5.0521	6.586	8.4611	5.5565	23.9792	6.0674	8.5363	6.824	8.4305	11.0623	17.1431	19.5895	8.0065	7.233	5.8769	10.1896	13.313	5.498	18.3198	7.4138	6.0233	8.7286	16.0239	7.0216	12.5478	9.119	7.9259	12.5929	10.7914	11.0098	6.4169	14.322	5.288	7.984	15.2049	4.9771	9.3977	9.7954	18.2438	6.6935
PROM1	0.0048	0.2346	0.0149	0.0099	0	0.1617	0.0034	0.0137	3.1073	0.0208	0.1162	0.1475	0.0252	1.2278	0.0845	0.003	0.0184	0.0123	0.0198	0.0189	0.0875	0.0531	0.0793	0.0101	0.01	0.0268	0.0061	0.0066	0	0.097	0.1203	0.7495	0.252	0.021	0.008	0.0689	0.1954	0.1448	0	0.0042	0.0429	0.0468	0.0593	0.0366	0.0209	0.0127	0.4212	0.01	0.0421
CCDC124	22.0638	21.2619	18.7739	49.0235	40.7008	23.1197	35.1146	102.087	26.0709	72.3518	14.1193	23.8047	91.2465	24.2319	28.8153	44.6564	22.434	31.7804	16.301	29.9466	35.5079	29.9261	39.2155	30.0632	19.1277	65.1908	44.7919	26.665	46.0571	25.7068	33.0724	39.6914	22.5264	31.6335	28.9657	43.745	20.413	47.9303	33.1144	15.2665	31.6716	34.3936	27.9908	52.681	30.6165	31.9578	18.2255	38.0176	22.7125
CEACAM21	0.1857	0.2182	0.1513	1.2965	0.7944	0.0894	0.1568	0.1595	0.5302	0.2069	0.0214	0.6459	0.8984	1.0654	1.0376	0.9175	0.7886	1.0369	0.3071	1.6159	0.0967	0.2681	0.1108	0.4403	0.0194	0.0741	0.2056	0.1521	0.063	0.0695	0.8949	0.7629	0.1929	0.6335	0.5283	0.5496	0.2457	0.2939	0.5383	0.4583	0.3961	0.3752	0.3606	0.4143	0.3131	0.2296	0.2524	0.116	0.3056
PAFAH1B1	11.5083	10.7011	16.102	8.7328	13.3626	22.3166	23.2725	10.2416	25.2215	13.8298	49.2147	13.5329	18.3514	17.8892	15.795	12.074	15.501	13.2139	12.2176	12.9683	15.5293	14.9666	10.4665	23.8384	13.4885	7.672	10.3404	8.5155	9.6759	12.2366	7.424	9.1297	13.1215	16.7105	9.2348	9.2523	21.2274	14.1574	6.0775	9.6433	22.7372	14.702	16.0279	9.9302	19.4733	9.2775	6.3275	10.9465	19.4528
NOS2	0.171	0.3859	0.2752	0.0468	2.3156	0.1293	0.1143	0.049	1.2527	0.1375	0.4726	0.2031	0.4584	0.9059	0.1962	0.6735	0.2729	0.3236	0.1678	0.7437	3.1168	1.7729	0.4235	0.3512	0.2323	0.6204	0.1638	0.2683	1.3782	0.454	1.1422	1.9195	0.4814	1.4204	0.7938	1.284	3.9963	0.3001	0.3447	2.554	0.0353	0.3394	0.4828	0.3613	0.8496	0.5359	0.169	4.3674	1.7907
DNAH9	0	0.0338	0.0082	0.0662	0.0075	0.0145	0.0266	0.008	0.4321	0.1327	0.0048	0.011	0.0221	0.0225	0.0257	0.0066	0.0047	0.0135	0.0043	0.0071	0.0082	0.0121	0.0087	0.0078	0.0286	0.1157	0.0045	0.0077	0.1677	0.0016	0.0189	0.8463	0.0057	0.0404	0.0405	0.0019	0.0128	0.0353	0.0159	0.0241	0.0202	0.0103	0.0519	0.0234	0.0073	0.0111	0.0545	0.1378	0.0323
KIAA0100	12.1686	14.458	22.9178	15.2828	11.8834	9.8926	17.5297	24.2715	8.1366	12.8953	17.4229	25.0059	20.8405	10.4552	9.6817	9.0954	15.0788	11.2068	16.4602	10.0651	11.6175	13.7569	10.2109	15.4339	11.1308	8.6136	11.3842	10.3563	23.1308	13.4172	13.6154	4.9434	19.0474	15.4087	23.336	6.1075	14.5748	9.7832	15.8453	16.1277	8.001	10.6547	10.8951	6.2585	8.7645	10.8165	11.342	12.8107	7.826
SLC13A2	0	0	0	0.0076	0	0.0076	0.0078	0.0211	0.1895	0.0068	0	0	0.0116	0	0	0	0	0	0.0057	0	0	0.0106	0.0051	0.0058	0	0.0088	0.0094	0.005	0	0	0.0071	0	0.006	0.0677	0	0	0	0	0	0	0	0	0	0	0	0	0.0273	0	0.0243
GAS7	1.382	1.0621	0.2385	6.2456	4.3714	0.2405	1.9942	0.5431	2.953	3.9609	0.4885	2.0423	0.4646	6.931	3.4377	0.7779	2.1979	3.3703	1.1469	6.4277	0.4695	1.1752	0.4313	2.2378	0.5209	6.1987	0.1023	2.6238	2.4293	0.5394	0.5427	1.4228	1.3237	2.5099	2.4395	6.5052	1.8249	1.0607	1.835	1.137	2.7693	2.2134	3.6086	1.8342	1.6845	1.9474	3.3317	2.6627	1.5816
TRAPPC6A	4.094	5.2758	7.8795	20.7649	21.07	13.5713	4.899	30.2358	3.8594	11.8619	2.6884	14.2361	13.2372	7.4026	8.8717	10.6464	6.9008	11.1713	16.3697	17.9107	4.4343	9.7947	10.4264	9.5328	7.1583	6.8659	7.2168	29.8822	6.3634	10.8763	6.6855	34.7857	5.6688	19.9766	26.2802	24.5142	3.6397	11.9745	18.9481	6.8622	12.6071	6.3699	4.6932	10.4669	4.6034	21.2167	6.0505	11.2669	3.6927
MATK	0.2759	4.0724	0.4079	2.767	4.9009	3.4844	1.8437	25.3571	2.9532	2.1818	0.8738	4.2717	0.2629	4.9617	0.9631	1.3961	36.8888	1.5047	6.7484	3.6629	3.9963	10.9055	13.205	12.6327	2.0363	5.9265	17.5226	0.6627	7.2125	2.2764	5.4991	5.2643	4.0155	4.5914	7.3275	5.2102	4.0783	22.0311	1.8902	1.3942	2.0874	1.5132	6.1999	2.8745	6.1429	0.6775	5.2825	6.3328	3.4982
CEACAM7	0.0135	0	0	0	0	0.0093	0	0	0.0513	0.025	0.0155	0	0.0142	0	0	0.0253	0.0129	0	0	0	0	0	0.0185	0	0	0.0322	0	0	0	0	0.0087	0.0738	0.0147	0.0118	0	0	0	0	0	0	0.0556	0	0.0238	0	0	0	0	0	0
CD79B	0.1373	0.1592	0.3994	0.6578	2.9974	0.2713	0.2536	0.2457	0.4573	0.4036	0.2175	2.9541	0.5956	1.2181	0.7617	0.6975	0.4109	0.3194	0.3104	0.7225	0.067	1.1231	0.496	1.1752	0.3408	0.2738	1.7391	1.0461	0.1748	0.2311	0.9702	0.752	0.6005	0.5704	1.0194	0.6618	0.7596	0.5091	0.1298	0.2874	0.0944	0.4184	0.3332	0.7556	1.0524	0.4849	0.4029	1.2679	0.2823
SCN4A	0.0346	0.0375	0.0806	0.0326	0.108	0.125	0.0426	0.1859	0.4201	0.0911	0.0249	0.2032	0.0228	0.0715	0.2252	0.0623	0.0663	0.0361	0.0447	0.2527	0.0733	0.2916	0.0516	0.0479	0.1403	0.038	0.0258	0.3839	0.0073	0.0453	0.1168	0.3082	0.1396	0.0568	0.2463	0.0893	0.1453	0.2055	0.0273	0.0114	0.0357	0.0935	0.1986	0.0254	0.2793	0.4778	0.0909	0.8558	0.1329
ST7L	0.9066	1.3879	1.8674	3.244	1.3256	1.791	1.3469	1.3021	0.6282	1.6695	2.1394	2.3926	3.0222	1.4677	1.6368	1.9787	1.1689	1.7115	1.4736	2.7668	1.6964	1.4507	1.8232	1.6553	3.3167	0.9407	1.3736	1.4454	2.3304	2.3376	1.1507	3.4349	2.3172	1.2625	1.4471	2.0187	1.1821	1.5711	1.0704	0.5256	1.3715	1.2478	2.5089	1.2531	1.2458	1.7993	1.3702	1.5204	2.3893
TKTL1	0.0489	0.6168	0.3186	0.4083	0	0.0941	0	0.2427	0.1489	0.0484	0.0451	0.5101	0	0.3899	0.1647	1.853	0.0187	0.2573	0.0758	1.0869	0.191	0.1741	0.1884	0.067	1.0529	0.0546	0.4914	2.3534	0	0.4682	0.1068	0.7767	0.1069	1.0007	0.1146	0.3771	0.1891	1.7166	0.0739	0	0.1346	0.0341	0.1726	0.4306	0.0398	0.2936	0.3625	0.0102	0
PAX6	0.9708	0.0463	0.3006	0.0496	0.4347	0.3735	0.2481	0.0323	0.1838	0.1166	1.4993	0.1652	2.2652	1.073	0.1386	0.0846	0.1041	0.406	0.1023	0.1898	0.1069	0.0639	0.082	0.4147	0.1287	0.364	0.1882	0.1087	0.0615	0.1228	0.1303	0.377	1.0694	0.0718	0.1152	0.0693	0.2002	1.1653	0.0791	0.7492	0.4402	0.1093	0.39	0.0766	0.0421	0.113	0.0716	0.1181	0.1324
RPUSD1	5.3244	10.06	10.0349	15.6167	9.8565	7.258	9.4417	24.6574	13.2249	9.3737	4.7668	10.7741	9.1915	10.6915	7.4978	7.3679	6.3377	6.0639	6.7747	15.2899	10.3916	6.9975	9.8592	8.2983	8.0039	6.2206	10.7531	6.4564	13.6086	12.0453	14.8742	10.6264	7.746	9.4031	10.3434	10.6992	11.6145	11.3457	7.879	3.312	6.1812	7.6153	6.8259	10.6636	7.8828	9.5166	13.4266	13.1597	8.4411
RHBDF1	2.7678	13.1656	7.6578	4.5541	4.4795	1.0786	2.5605	0.832	3.6777	2.5084	1.8158	5.9237	8.4184	4.0117	3.9692	7.9992	6.732	2.0651	5.4541	7.3273	4.0488	3.6354	3.6759	3.8112	3.4699	2.3175	2.9631	1.6951	2.2068	1.4075	4.4427	3.3222	2.9986	3.9581	8.4965	6.3416	10.8979	6.2064	10.1886	4.5169	5.1871	4.1495	4.5323	3.4629	2.5587	4.58	5.9055	5.9565	3.5136
LUC7L	3.5952	12.9664	6.3418	10.5777	2.7813	7.1082	2.6147	8.694	3.2892	4.6105	1.3249	5.7752	5.0692	5.8837	3.9765	3.6937	6.2218	2.2662	3.4705	4.3668	6.6687	9.2952	4.0332	3.1877	3.8483	4.1904	2.9089	2.1401	4.0414	2.6332	5.3841	4.9385	4.2977	2.846	9.5602	5.6392	4.3546	7.6159	5.7104	2.2491	8.1748	4.5256	10.5991	5.9516	6.7812	2.802	3.0492	3.5966	5.8955
CACNA2D2	0.0113	0.4713	0.0613	0.5642	0.1711	1.211	0.0596	0.6575	0.4406	0.5032	0.1301	1.4006	0.1663	5.94	0.1599	0.0989	0.2325	0.1268	0.2217	1.1537	0.4191	0.9673	0.7072	0.1963	0.6138	1.3015	0.1731	13.5254	2.7119	0.3337	0.9794	4.4069	0.2531	2.6864	3.2312	0.5291	0.2729	5.0112	0.1779	0.1045	0.3651	0.1141	0.2591	0.5105	0.2084	3.7594	0.4604	0.8637	0.8856
BAIAP3	0.1859	0.3448	0.3897	0.2425	0.1553	0.5151	0.3065	0.1996	0.2985	0.1546	0.0401	0.616	0.055	1.1859	0.3867	0.1562	0.0686	0.1193	0.1591	0.1467	0.3555	0.1118	0.1732	0.0153	0.0546	0.4354	0.23	0.0555	0.138	0.0912	0.0821	0.4772	0.0794	0.1321	0.0437	0.0807	0.0946	0.9678	0.1171	0.1817	0.7871	0.4167	0.205	0.0682	0.108	0.0564	0.6889	1.0879	0.4395
TSR3	16.6284	36.7232	28.7812	62.561	39.4612	19.1297	22.6493	92.1235	25.0881	51.8043	15.0848	36.0017	35.153	27.8099	24.0211	28.1219	33.288	28.2148	26.0137	46.183	26.5896	29.4353	38.5243	22.4495	18.8208	29.6387	39.019	21.7112	30.4617	20.1302	37.4335	200.7818	20.0661	39.0561	46.9483	35.7193	29.2189	63.6833	47.5893	12.4151	33.5252	33.4086	24.3294	32.859	22.2174	29.7713	41.1575	54.2381	20.9773
PIGQ	2.9623	2.9756	6.7743	4.8655	5.0847	3.4867	2.669	7.6681	8.3775	3.0905	2.0593	3.9366	4.7217	7.7457	3.9093	3.5713	4.8989	2.978	3.0586	7.4529	4.2702	5.329	3.7598	3.1454	3.3352	3.5272	4.9056	2.475	5.3623	3.4678	5.1747	7.4858	2.4691	2.5543	5.5522	4.9981	6.7652	6.0022	5.2063	3.6802	3.3318	4.2283	3.091	2.7244	3.2169	2.8497	1.9261	7.5653	3.5338
CRAMP1	1.0445	3.1898	4.1321	2.235	1.1777	2.2801	1.8417	1.7375	1.4281	0.926	1.7876	3.0788	2.0085	3.3285	2.2871	1.8528	2.394	1.0369	1.7492	1.936	4.3026	4.0702	2.0341	1.1094	2.4197	2.2816	1.4958	0.83	2.7639	1.5181	1.3311	2.3467	1.9346	1.6108	2.9783	2.3493	1.4184	3.1007	1.5204	0.915	2.3316	2.6135	2.7803	1.5217	2.0283	1.0993	3.4132	3.0034	2.3146
TEAD3	11.0984	2.8479	5.5952	2.1896	9.1272	10.6421	5.384	6.6552	10.1709	2.5455	19.7767	7.58	17.1796	14.3338	6.4662	9.5852	5.9185	11.9575	5.6499	10.0776	8.3936	5.5491	5.2851	5.3213	3.1726	8.1037	5.4789	2.3296	6.0662	10.5204	6.8737	6.9963	5.0425	10.1674	6.5986	5.4595	9.974	15.5926	18.6816	5.5621	21.1702	8.4085	12.5034	6.99	4.7784	3.8703	4.9807	4.5852	6.7866
SELE	0.654	0.2359	0.305	0.032	0.3885	0.0161	0.1643	0.0372	0.3556	0.0145	0.0359	3.294	0.1556	0.0378	0.5362	0.2434	0.5468	0.7844	0.1368	0.4676	0	0.4346	0.0964	2.4812	0.1953	0.0062	0.063	0.2231	0.0132	0.0408	0.6902	1.5777	0.2852	0.2043	0.5667	0.0244	0.5307	0.3272	0	0.0034	0.0054	0.4447	0.1924	0.0366	0.4141	0.2544	0.1635	0.1377	0.2818
DNAJC11	3.7011	5.1285	6.7304	4.4747	4.1553	11.5574	10.6771	6.1598	11.1072	6.2755	7.3049	7.3549	7.3409	5.0459	5.987	6.3324	5.0016	7.1881	4.1732	8.1519	13.8641	9.7225	9.5045	3.6919	8.8525	9.662	5.4691	8.6284	9.4157	14.0797	4.7913	4.3657	4.4309	7.9293	6.4161	5.8662	4.8766	4.9272	21.3546	3.3021	5.6185	5.7629	3.7618	4.6052	4.6902	3.8138	4.4597	5.7073	6.0618
FMO3	0.2165	1.2302	0.028	0.0988	0.9369	0.2338	1.0516	0.0394	1.903	0.4848	2.7547	0.7707	3.6422	0.1403	0.355	0.3158	1.6157	41.839	0.4261	0.1678	0.6041	0.1538	0.7519	0.4941	0.1293	0.0247	0.0351	1.0972	0.1749	0.0386	0.0728	2.2018	0.2367	8.2129	0.5002	0.3651	0.0472	0.1631	0.5066	0.1363	0.0355	0.6534	0.1455	0.115	0.2127	0.3823	0.1656	0.3969	0.5992
MYLIP	36.3216	12.452	4.8295	5.0263	4.7195	17.3948	17.2314	3.7069	10.0577	4.8215	6.4533	9.3792	4.9755	26.9825	8.6015	6.1379	9.964	13.1039	15.1736	5.9324	24.0165	13.4169	15.0053	8.351	5.9787	5.0408	7.8677	9.9846	9.2082	4.3759	4.7029	10.7651	5.8814	6.598	7.9759	6.8761	5.9933	18.4061	2.6993	4.4449	2.5908	15.0691	5.9513	17.6398	9.5226	5.5705	16.0531	7.2379	16.4712
NOX1	0.0706	0.096	0.0985	0.1546	0.1258	0.6113	0.0993	0.3099	0.1343	0.0786	0.0813	0.09	0.9054	0.1921	0.054	0.3266	0.0406	0.0725	0.1678	0.0872	0.0184	0.0951	0.0583	0.3197	0.1918	0.0563	0.1743	0.122	0.0719	0.1795	0.1814	0.6958	0.1543	0.2469	0.1181	0.5	0.1221	0.1675	0	0.0809	0.0971	0.0787	0.1619	0.2154	0.0451	0.2119	0.0872	0.0588	0.3406
E2F2	12.8413	2.7586	5.0665	5.7037	2.7047	6.3899	2.8304	4.3516	10.5203	2.5503	1.3563	13.4324	3.412	4.0259	3.7545	4.5608	1.0671	1.1712	2.9238	5.9593	6.491	1.9926	12.5774	1.7126	7.6373	5.4207	3.7044	2.6334	0.8992	11.7544	1.6894	5.2846	3.5335	3.4841	4.1539	1.9446	4.9284	1.9535	1.4426	1.2223	5.7284	4.7163	2.2052	2.2504	1.9866	4.2224	3.5317	3.4375	2.5183
PSMB1	25.998	31.8767	64.9037	73.6607	65.1418	91.4225	25.7488	189.1221	184.9678	37.4142	59.182	57.6006	72.3488	34.6912	47.3822	98.2304	32.469	39.5495	92.0396	56.8954	23.3662	62.0323	52.2663	90.3927	36.5009	35.4116	89.3492	57.9404	62.7036	121.6249	50.866	61.271	83.231	43.2178	36.8947	79.4809	33.2844	53.7702	63.986	31.6987	70.5446	62.9928	58.5766	100.304	42.1086	49.3354	50.2603	28.9124	24.7299
SYN1	9.5113	2.4694	0.4487	2.8778	3.1522	6.4004	1.5496	3.0365	34.0441	1.1014	1.0892	2.5918	1.0177	7.1273	2.5709	4.8274	0.5824	6.5602	2.167	5.8256	0.6374	0.5835	3.4805	0.6446	5.7205	3.0343	2.5435	2.0544	5.7392	3.2871	0.4645	4.2648	1.6421	3.3175	1.3774	2.848	9.3995	3.7345	1.4438	6.6766	5.9229	0.3565	2.0026	4.3754	0.3459	2.4262	2.3226	3.7619	3.1721
JARID2	15.3296	7.1265	7.9248	4.9633	3.8182	16.6285	6.7305	13.6167	9.8832	10.07	8.9007	10.7004	3.9942	21.0143	3.3835	6.0711	5.5471	6.4209	6.6698	5.6496	13.9648	8.6758	6.5507	3.3387	10.0862	8.2596	9.5643	8.3821	6.8086	3.4762	3.8583	4.0143	9.3965	7.1159	10.9034	4.5848	8.1242	15.8391	6.4241	6.1119	4.6949	4.039	5.7347	8.8459	5.1983	4.2028	5.873	4.7859	7.3681
CDKL5	1.2118	2.2112	0.755	0.7435	1.334	2.943	1.5895	0.2897	3.9134	1.1439	2.6551	1.3107	1.8575	2.1034	1.5107	1.0917	1.1175	2.0898	1.6038	1.6025	2.5498	1.1245	1.0376	0.892	1.5767	1.8602	0.345	2.4821	3.3502	1.5382	0.9925	2.2624	1.36	1.6506	1.2391	1.1818	1.3653	0.7605	0.4889	1.8585	1.3485	2.2622	1.2184	0.6565	1.1878	1.2957	1.0968	0.8359	1.6144
CAMK1G	0.0534	0.1237	0.0724	0.0274	0.2615	0.0458	0.0282	0.0127	0.1269	0.0165	0.0461	0.1469	1.1503	0.3372	0.0919	0.0167	0.2257	0.0514	0.1034	0.307	0	0.0128	0.1591	0.3513	0.0139	0.0638	0.0909	0.0546	0.0679	0	0.0428	0.2922	0.1021	0.0117	0.0558	0.0658	0.0475	0.7321	0	0.2528	0.0184	0.0465	0.1766	0.0078	0.0737	0.0707	0.0659	0.236	0.0439
CDK11A	1.2226	0.5775	0.7834	2.2451	0.9473	1.425	0.8174	1.0291	1.9077	1.2123	0.9359	2.3985	6.9712	1.639	2.185	1.2963	1.355	0.8138	0.6592	2.0928	4.4596	2.0609	1.592	0.948	0.9445	1.1991	1.6037	1.468	1.482	1.0168	0.9756	0.6238	0.7971	1.1888	2.9478	1.2836	1.0584	1.4868	0.7464	0.8299	2.6954	2.7665	1.8629	2.3314	0.896	0.865	2.0545	2.6707	1.1326
NADK	10.453	10.0299	12.4255	14.2023	8.2693	10.2913	16.074	12.8145	18.3328	8.4276	9.9513	15.9457	21.2698	12.0569	12.0208	16.7391	9.4008	9.7099	6.9345	21.929	37.839	12.9525	11.7578	14.0504	7.7972	18.6669	7.8315	10.8533	16.5867	17.0677	9.9099	13.8824	8.4163	10.0497	20.4392	8.8763	10.0904	13.7584	7.8822	7.7524	14.0989	11.4377	10.4911	12.1938	7.56	6.2193	8.0762	19.186	8.5894
TFAP2B	0.0116	0.0179	0.0113	0.004	1.1588	0.0239	0	0.0055	0.9392	0.0036	0.0067	0	0	15.7475	0.0089	0.0109	0.0093	0	0.003	0	0.0227	0	0.008	0	0.0061	0.0046	0.0049	0.1637	0	0	0.0075	0.4133	0.0413	0.0102	0.0049	0.0052	0	0.0086	0.0073	0.0179	0	0.004	0.082	0	0.0017	0	0.0143	0	0.0064
TFAP2D	0.0769	0.0357	0.0075	0.0395	0	0.0661	0.0135	0.0551	6.0765	0.0952	0	0	0.0809	0.0374	0	0.0361	0	0	0	0	0.0751	0	0.0088	0	0.0201	0	0.0164	0	0	0	0.0865	2.1068	0.021	0.0168	0.0322	0	0.0391	0.0571	0.0485	0	0	0.0268	0.1867	0.0226	0.0056	0.017	0.3802	0	0
DLEC1	0.0428	0.9636	0.0731	0.0293	0.0916	0.0441	0.0904	0.0163	0.8148	0.0371	0.0049	0.0422	0.0225	0.0624	0.1376	0.0268	0.1203	0.011	0.073	0.0336	0.1059	0.1834	0.4792	0.0293	0.0895	0.0341	0.0456	0.0467	0.0436	0.0096	0.0275	0.2579	0.0562	0.0374	0.1003	2.6241	0.0719	0.0169	0.027	0.0698	0.1473	0.0746	0.0567	0.0829	0.0597	0.0076	0.0317	0.0757	0.1174
CYTH3	10.7622	6.9434	8.0118	7.4664	11.2713	8.0993	10.8794	3.373	5.8137	8.01	5.7417	15.7945	10.3801	8.1209	26.0995	29.1279	7.4773	23.2543	8.9846	16.311	8.924	13.9242	9.4431	6.7697	7.2785	8.8137	4.454	7.6967	9.3043	4.3541	5.6265	4.8474	9.4525	7.8049	12.629	11.7561	5.7624	8.1836	3.8183	13.6697	21.4148	13.3109	14.7094	4.1963	6.8394	22.2297	17.1687	20.1969	7.961
ADAM22	2.4435	3.7581	4.9607	2.267	0.1147	1.8084	2.3758	1.0334	1.0693	1.3853	0.0539	2.7644	0.1354	2.5179	4.5772	1.57	0.0943	0.1652	1.1235	1.9069	0.9412	1.0279	0.7813	1.1884	5.0986	0.4131	0.5009	2.2828	0.7847	1.0048	0.4888	3.0371	1.4543	1.4178	0.5949	0.946	1.502	0.994	0.6601	0.4049	0.8777	0.7889	0.9477	0.3796	0.2135	2.2402	1.1207	1.766	1.3447
SYPL1	29.8206	21.0618	34.4783	16.5699	28.3485	20.7184	24.4851	3.3046	15.4895	21.1651	30.1405	22.1328	76.1391	24.9182	38.6105	22.8248	26.0334	24.8831	28.038	19.3125	14.2084	9.72	23.557	28.7036	33.906	19.1366	14.8674	29.8079	13.2266	19.8322	9.8165	16.6892	18.364	30.1136	19.9886	14.728	25.1854	20.2901	9.4346	17.144	39.4973	23.6204	22.5381	8.348	23.8563	16.2231	15.2007	28.7428	24.2559
CYB561	4.7172	2.4853	4.4709	6.8379	6.3858	6.7805	5.8773	0.999	5.4914	6.6769	2.5816	4.2622	4.2266	2.9748	3.9898	9.088	7.497	3.1131	5.3568	6.9639	38.5337	6.3673	7.1848	5.4608	8.5353	13.1168	9.7823	16.7169	5.0561	7.931	9.9532	11.5948	4.8168	9.1723	4.8054	9.1821	5.5434	4.3925	4.2278	4.7518	4.5327	8.2405	7.7451	11.8253	11.9284	8.0758	6.4081	5.069	6.2259
SPAG9	17.6803	15.4491	28.1827	11.0136	8.4981	20.5123	16.4713	4.5994	9.2798	9.7737	7.5412	16.7718	10.6375	12.2197	9.1227	8.083	15.7325	5.126	11.3174	6.2156	9.6716	7.5068	9.9714	10.5406	12.1762	4.8812	9.9888	17.9859	7.2569	10.1567	10.7138	16.6373	17.5817	11.0964	9.4941	7.7077	13.2671	10.0928	9.1825	5.7411	19.2746	7.8447	13.4769	4.3671	7.6703	5.8969	9.198	8.7157	7.7301
CELSR3	0.1209	0.0955	1.1596	0.2553	0.0917	0.4776	0.2028	0.0614	0.3722	0.0271	0.1008	0.3877	5.2548	0.5554	1.1421	0.0933	0.3015	0.1139	0.1994	0.3495	0.965	0.1573	0.4014	0.1139	0.2555	0.1765	0.2005	0.0644	0.214	0.0847	0.2975	0.4228	0.2377	0.1328	0.1593	0.0346	0.0785	0.7468	0.0486	0.9128	0.5257	0.337	0.2339	0.139	0.0576	0.0409	0.1335	0.7658	0.0903
AASS	4.4788	4.0434	4.9607	0.4683	1.164	1.9776	3.7308	0.1855	3.744	1.2029	3.3497	2.8976	3.5732	5.1255	3.0525	0.9821	2.147	1.462	1.4424	0.2619	1.7112	1.8483	1.8585	1.0035	4.4455	5.4882	1.1322	1.8816	6.4	1.0179	1.019	5.8343	4.4083	1.3056	2.3093	2.5973	1.5229	1.1341	1.8323	0.5448	2.2572	2.8761	2.7309	0.8079	0.5468	1.3526	3.5543	1.7072	2.908
PLEKHG6	0.2011	0.0881	0.013	0.0573	0.0896	0.7604	0.2417	0.088	0.9091	0.1452	0.0483	0.1845	0.0441	0.1874	0.0321	0.0314	0.1444	0.1559	0.1256	0.2211	0.0655	0.1694	0.0615	0.0486	0.4292	0.1738	0.025	0.0991	0.0427	0.5328	0.0969	0.3213	0.2291	0.1466	0.1192	0.0789	0.0895	0.0249	0.1267	0.0665	0.1614	0.2919	0.2662	0.0443	0.0731	0.0518	0.0725	0.061	0.2665
SS18L2	5.5701	3.9022	6.4382	9.5207	11.247	4.6777	5.019	4.6614	4.2822	5.8409	7.7119	6.7426	21.525	3.8681	11.3176	8.0124	4.3532	7.3071	6.4935	4.5433	4.2162	6.2187	5.4379	10.9267	4.4166	2.9981	8.248	4.4931	4.2841	4.6594	8.5137	6.1614	6.9456	4.4394	5.0273	4.3797	4.997	9.7134	9.6122	6.2149	6.4174	5.734	11.1381	8.3922	3.7398	5.8148	2.3051	6.167	4.2431
MPND	2.3171	5.2355	5.6352	26.1359	8.8489	6.6347	7.8321	7.6487	6.731	4.5603	2.8898	12.6819	12.2931	7.7747	3.3064	7.6257	15.3831	6.5737	4.213	5.5642	7.6908	7.8887	8.0325	9.5166	3.5326	8.9483	12.64	15.8335	10.6736	4.4703	7.7561	7.2995	7.3152	5.409	9.0806	13.2637	7.223	15.4617	4.5225	2.4184	3.7032	4.8665	6.903	6.5354	4.2277	8.6302	4.7998	6.8706	4.8724
MGST1	7.7825	0.2166	0.0298	6.3474	0.0684	3.8952	3.2034	16.5771	2.776	4.3141	0.1879	1.9771	0.0807	3.368	1.5788	0.006	0.2527	0.2309	3.2354	1.5135	4.9921	1.3045	0.3742	2.8281	0.0251	2.9848	0.3371	0.9035	2.6953	0.0682	0.413	2.1943	5.7999	3.1849	1.7943	5.6234	0.6663	0.5883	0.4051	0.2981	0.3466	8.0014	0.6055	2.9322	2.1278	0.1271	0.4861	0.7689	1.3682
CRY1	12.4047	10.0685	8.134	4.001	4.3108	8.0132	7.4023	2.7864	5.5431	8.4834	4.5083	5.8446	5.2726	6.4929	4.7059	9.1544	2.7892	4.8104	4.3071	3.3447	13.4992	6.5561	4.6329	4.465	8.1964	3.7965	2.3871	3.2751	4.3205	3.9988	2.4101	7.184	7.1905	6.001	4.9913	5.2456	6.2923	3.0369	3.2347	3.2475	4.9044	9.024	5.5137	1.8257	4.1214	3.5618	4.2952	6.0172	3.7589
PGLYRP1	0	0.1226	0.0961	0	0	0.1704	0.0698	0	0	0.2761	0.0571	0.3161	0.365	1.0605	0	0	0.1583	0.0636	0.1025	0.1948	0.4519	0.167	0	0	0.1555	0.3559	0	0.0677	0	0	0.0319	2.5797	0.1084	0.2168	0.0415	0.0222	0.0252	0.0981	0.1874	0.1311	0.4775	0.2072	0.1313	0	0.1153	0	0	0.2064	0
NFIX	83.6254	33.2251	19.0097	11.3083	28.9223	65.8601	79.6547	16.3484	22.0897	31.1547	96.5085	11.4081	36.3594	93.8707	56.6468	25.1338	25.4816	32.1472	23.7989	61.5953	288.2192	359.1435	38.3303	15.9512	6.9034	108.5199	13.523	34.6037	329.4432	15.0217	10.2108	5.15	18.315	25.067	12.7764	4.9626	33.5844	22.7663	15.4395	30.1436	22.1676	84.6532	11.7768	16.0414	125.1972	20.7823	51.6884	536.0548	76.3519
ST3GAL1	11.0664	18.6188	14.6093	19.6561	7.383	11.2476	19.5413	3.4074	13.1148	31.9445	26.2572	23.8293	4.4768	13.9001	24.3979	50.3429	12.7075	6.0122	11.9878	33.1438	6.1774	20.2336	11.118	8.9872	28.8865	23.389	18.3978	11.178	35.125	31.2197	10.6295	10.0119	22.763	13.8806	28.1512	9.531	16.903	17.3564	20.2991	5.8119	23.234	6.911	21.6891	11.7037	17.9306	23.5767	14.7934	14.7916	10.7241
MMP25	0.0952	0.7169	0.0705	0.4204	0.4626	0.2498	0.3652	0.3468	1.0703	0.1981	0.2093	1.2235	0.4913	1.1524	0.2516	0.303	0.359	0.1166	0.2682	0.8887	0.2366	0.2956	0.0754	0.1641	0.1628	1.1938	0.0663	0.1181	0.1762	0.1942	0.3557	0.6634	0.2507	0.1816	0.7673	0.2172	0.1056	0.5133	0.2944	0.6367	0.619	0.1989	0.565	0.8584	0.3369	0.2827	0.7482	0.1801	0.3511
IL32	2.8144	2.9027	2.8647	20.6471	66.4144	3.7929	2.4496	1.2847	0.9951	2.0583	3.5494	12.7847	17.2896	5.6132	6.6741	13.5153	10.7847	9.1015	3.6328	13.5619	0.5794	3.1796	3.0518	6.3284	2.1743	0.2484	5.3569	4.5389	5.7203	3.3536	3.3302	5.9708	3.8133	5.1465	8.7483	3.9901	1.4996	25.5311	5.1866	11.7062	0.551	2.6269	4.8789	24.6329	4.206	5.2453	2.0478	9.4917	4.929
PKD1	15.3448	15.3768	12.7459	4.448	5.9012	7.4588	6.5211	3.5795	7.7171	6.2449	11.2384	10.5722	4.5718	17.7634	6.2811	4.3928	9.0059	3.7515	7.9895	15.152	25.9165	15.0085	7.9781	3.1901	7.5984	7.829	7.5102	1.975	15.6032	5.8893	5.1329	5.4174	5.7554	5.4919	12.1495	3.8727	11.313	5.6105	13.9063	6.6685	11.7679	12.8841	5.9155	4.4712	13.0171	4.7523	13.1555	23.3809	13.673
MAPK8IP2	0.0544	0.0823	0.1877	0.2277	0.2156	0.0749	0.7107	0.0404	0.2303	0.0786	0.0279	0.4733	0.1972	1.2057	0.1898	0.1059	0.0444	0.066	0.1	9.7824	0.2206	0.6579	0.1554	0.0446	1.625	0.3522	0.0283	0.022	0.1643	0.543	0.0427	3.1807	0.1621	0.0476	0.1974	0.0922	0.2708	0.1137	0.0305	0.0933	0.1665	0.0885	0.0908	0.0462	0.0703	0.0694	0.0448	0.428	0.272
MED24	8.7014	9.9966	12.2539	18.3494	8.1329	6.4326	7.6584	23.1766	11.9642	8.2878	5.6287	9.9611	6.9233	21.6604	6.129	6.7106	5.7779	5.3007	8.9737	15.1413	7.4248	12.0627	7.6732	13.2749	6.1685	8.4774	13.1099	5.7329	15.7155	11.4304	8.0372	8.1159	12.0206	8.2018	11.8698	9.0143	15.7155	9.0529	6.3385	11.5439	14.7965	10.6866	4.6786	5.3881	8.0735	5.7681	8.3048	10.468	3.4641
RHOBTB2	2.4685	2.479	4.3744	5.1572	4.4959	7.1379	4.458	1.2375	4.8529	3.1859	3.6558	5.5684	7.3651	9.1461	4.3758	2.7715	3.2888	3.819	2.9266	7.2443	4.9593	3.3076	2.7378	3.2263	4.491	5.3436	2.2452	3.6152	4.8705	1.7735	1.1153	4.249	3.0224	3.772	2.5644	3.6803	4.7717	3.0712	16.5305	4.6093	5.012	2.789	3.289	2.2772	2.6535	2.6156	2.815	3.8669	3.5462
HEATR5B	1.4573	3.9595	7.2075	2.3163	2.3026	2.8319	4.0551	3.1596	2.2189	1.3971	4.8856	4.8583	3.8609	5.0499	5.0934	3.2696	3.6383	2.4649	3.1717	3.8555	6.3275	2.8531	2.5725	2.5618	5.7745	4.8573	1.5947	3.5934	4.0014	5.8413	2.3167	9.8638	4.6211	2.9751	4.4365	5.393	3.7864	3.4929	2.6313	3.4199	3.3067	2.7666	3.2477	1.8821	4.536	3.5877	3.5686	3.8385	2.5477
SEC62	22.2391	19.6869	12.4006	45.4534	9.5974	21.4684	60.4447	46.2232	25.8117	75.939	35.9276	20.3836	39.3807	24.0818	18.9825	20.2493	33.6776	44.3611	26.1025	10.1018	19.1499	49.1469	24.0363	29.4744	30.1154	48.5415	29.4705	39.1749	51.4735	11.4524	29.2816	35.7831	23.1427	40.3715	30.0536	33.9954	10.832	28.8408	43.0147	14.7149	20.6875	28.7401	33.4525	95.009	29.894	55.3606	32.3258	18.1836	28.766
RPS20	131.8513	136.151	152.9479	207.2551	257.7185	134.9556	181.1959	734.2995	157.6289	378.446	220.0887	125.2361	169.6375	172.3766	261.7297	221.713	137.6719	166.4858	158.7349	123.7318	127.0055	281.5173	156.534	164.598	223.0228	138.6164	421.1476	162.5285	281.358	305.1682	98.6888	234.1982	117.5937	131.8989	192.1347	325.6268	137.5695	284.4685	257.7043	186.4483	84.965	96.1193	131.6096	194.8612	212.724	494.9179	121.3771	370.7437	106.1077
CSDE1	111.9434	117.5698	109.1556	107.4144	75.3343	144.3792	179.3076	88.5185	22.7995	114.4458	135.6271	112.9476	126.3184	102.6059	91.6595	106.8133	109.9551	189.6846	109.3484	94.8299	131.0721	139.0401	123.3331	95.1672	142.4972	109.6695	158.7183	100.273	136.5982	147.5757	91.4042	127.7531	132.0123	96.5987	115.6466	89.3235	61.1131	109.2056	100.5864	61.6246	74.5525	101.0925	209.6339	76.7744	107.2024	142.1392	104.1803	81.5799	221.512
UBE3C	8.4869	6.2915	13.8103	3.6063	4.768	25.5103	11.9552	7.4163	9.6678	8.4479	19.5116	9.328	12.7966	7.201	6.1657	9.2119	9.0422	11.0809	10.8112	5.7742	13.4666	4.0671	5.7106	9.1918	12.2901	9.6961	6.2956	6.7328	6.4787	12.7294	4.0443	7.1144	8.1136	8.8072	8.6421	3.4997	5.6566	6.1448	6.5524	6.5158	12.8454	6.4593	8.0257	3.6071	7.6423	7.7127	3.3292	12.1829	8.6965
REV3L	2.4134	1.5775	7.2338	0.3107	1.0957	2.1409	1.7969	1.223	2.3567	1.1112	2.4291	2.3128	2.9246	5.4218	1.5522	1.1929	2.6542	1.0122	1.299	2.9463	2.9257	4.9797	1.8295	0.8505	3.069	1.258	0.4575	1.4937	2.3648	2.1127	0.6201	1.7938	1.4765	1.088	1.1922	1.0421	1.8678	1.9333	2.3207	1.3395	0.6818	1.565	1.7874	0.5819	2.7996	0.586	0.8483	1.0792	1.7078
TENM1	0.0166	6.665	5.7758	0.305	0.2368	0.9343	0.9679	0.1902	0.2476	1.6718	0.3316	0.5439	0.0146	0.7832	0.43	0.2198	0.1405	0.0764	0.9083	1.375	3.4208	0.2198	2.3163	0.0729	0.4195	0.5586	0.429	0.1209	4.289	0.1346	0.0391	0.9172	0.2875	0.0484	0.1552	1.2734	0.0324	0.4722	0.2477	0.3428	0.5751	0.3587	0.0806	0.312	0.0523	0.2249	0.1471	0.3514	0.0364
PAX7	0	0.0664	0.1316	0	0.131	0.0544	0.0159	0.0054	0.3444	0.0105	0.013	0.0033	0	5.712	0.0087	0.0035	0.0054	0.0073	0.0058	0.0032	0.0147	0.0163	0.0052	0.7625	0.0059	3.91	0	1.6924	0	0.1523	3.1204	0.0929	0	0.0742	0.0095	0.0101	0	0.0224	0.4062	0	0.0194	0.0039	0.5788	0.0664	0.0099	0.035	0	0.8061	0.0124
MASP2	1.0077	0.296	0.1661	0.4368	0.0748	0.583	0.7089	0.0882	0.8471	0.2442	0.3482	0.4039	0.2737	1.2328	1.0667	0.3466	0.3699	0.0754	0.1345	0.5703	1.5418	0.5698	0.1849	0.3141	0.474	0.4286	0.118	0.3132	0.6556	0.1822	0.0486	0.4369	0.1928	0.1248	0.2108	0.1205	0.6408	0.1661	0.1693	0.4959	1.2997	0.3217	0.3038	0.143	0.4881	0.1261	0.0519	0.7864	0.4881
IYD	0	0.0064	0.0174	0.0141	0	0.0024	0.0097	0.0099	0.5835	0.0085	0	0.006	0.0145	0.0134	0.0053	0.0043	0.0066	0.0044	0.0089	0	0.0045	0.0066	0.0016	0.0036	0.0072	0.0137	0.0029	0.0031	0.0468	0.0052	0.0199	0.2359	0.0038	0.0151	0.0086	0	0	0.0187	0.026	0.003	0.0047	0.0048	0.003	0.0061	0.004	0	0.0724	0	0.0076
FAM76A	9.3979	2.4678	3.8473	2.9676	2.6179	3.814	4.4327	1.3682	10.2735	2.2835	3.8021	4.3542	7.8074	2.7531	5.2347	4.2053	2.7062	2.6973	2.7984	3.0845	7.5823	2.9169	4.2627	2.1768	4.1067	2.3149	2.0421	4.6491	1.7271	2.403	1.2507	7.9242	2.09	2.7397	3.0872	2.5909	2.1203	2.2664	0.7471	2.25	4.5046	4.0807	2.452	1.7455	2.5177	4.532	2.4161	3.9042	1.9508
TRAF3IP3	0.023	0.1396	0.0322	1.3051	0.6239	0.285	0.2139	0.0396	0.149	0.2708	0.0478	0.6033	0.4941	0.112	0.2785	0.3427	0.3367	0.337	0.1023	0.2146	0.102	0.1197	0.1057	0.1747	0.1155	0.0661	0.0137	0.3352	0.0704	0.0345	0.0799	0.391	0.2518	0.29	0.2505	0.0227	0.068	0.3279	0.0871	0.203	0.2186	0.2246	0.2398	0.1352	0.1593	0.1708	0.0341	0.0575	0.0707
POMT2	4.5638	2.381	2.4531	2.9501	3.3296	2.2916	3.3563	2.7836	6.8809	2.3586	3.2076	2.5376	5.1966	1.9967	2.734	5.2972	1.8552	2.1484	2.489	3.0039	2.7765	2.9767	2.3407	2.4472	4.0285	3.5375	2.9982	0.806	3.9755	1.2163	1.2781	2.5093	2.5244	1.9395	3.0038	2.8376	2.8676	3.404	15.4693	3.6829	2.3153	4.7711	1.6644	1.9152	2.4164	1.5521	3.3742	2.5377	1.9982
VTA1	3.3771	2.8541	7.3952	4.1077	3.9247	10.661	3.1367	5.3343	8.6726	3.9544	8.2556	5.2392	5.5828	10.0698	4.6081	4.712	4.7499	5.006	5.5398	2.039	4.9993	7.108	4.5757	5.233	3.4783	3.5167	5.1655	5.0846	4.2963	7.2111	3.3473	7.7537	6.7134	4.1314	3.8411	3.7203	3.7509	6.7371	1.8521	5.4133	2.2893	8.0194	5.8041	2.4327	4.9557	5.0654	3.4252	3.0434	4.2968
MLXIPL	0.0297	0.0504	0.0115	0.0457	0.0396	0.0612	0.0626	0.0495	3.584	0.0688	0	0.0387	0.039	1.3479	0.1021	0.0325	0.026	0.0095	0.0115	0.0541	0.1545	0.0571	0.0238	0.0078	0.124	0.3134	0.0189	0.0304	0.1384	0.0277	0.0286	0.7918	0.0081	0.1102	0.0496	0.0964	0.4941	0.1026	0.0187	0.0131	0.0765	0.031	0.0196	0.0131	0.0323	0.0196	0.3481	0.8332	0.0732
BAZ1B	12.5218	14.95	40.4529	12.7575	19.2941	38.3896	44.8589	18.0084	22.9934	29.5537	29.3543	20.2958	26.3299	42.2797	13.5717	27.9707	13.7705	16.025	24.9733	19.4289	37.7918	30.7894	14.6608	14.73	52.859	20.4538	9.1372	26.0406	35.2602	25.2125	6.2298	21.3032	22.732	30.6753	20.3125	26.0675	11.7021	14.1187	8.8398	11.5689	29.9737	21.3549	18.3346	13.0349	17.0668	13.9304	17.2395	26.7909	29.7757
RANBP9	41.8839	17.7138	80.4009	13.9125	16.0236	32.5376	15.4422	14.0678	21.9024	9.3324	27.1754	24.8304	20.0648	38.4188	16.0136	28.4771	13.7992	22.3392	24.7006	20.0308	37.2908	26.6926	17.2624	30.3994	37.1776	19.3008	18.6686	15.1607	23.5487	18.239	19.2668	12.8511	33.5695	12.126	13.7771	14.1357	36.8996	20.9875	15.0528	20.2757	9.8606	20.6836	22.7297	15.1333	16.0899	15.0683	19.9891	22.9839	26.869
ETV7	0.1654	0.3719	1.5513	4.0135	3.055	1.0647	0.3491	0.1148	1.2592	0.8095	0.1212	3.0763	0.6483	0.7894	0.2992	3.4789	0.2208	0.7623	0.4662	1.0044	0.0979	0.5282	1.9798	1.2673	0.9901	0.4677	0.9475	3.7209	0.1786	1.4061	2.4826	1.7295	4.2831	5.5891	0.8806	0.445	0.719	0.394	2.3686	0.4042	0.662	1.0789	2.3221	5.8084	0.2928	1.2614	1.9506	0.3286	0.5607
SPRTN	0.9792	2.134	1.88	1.6877	1.2603	2.3808	1.6712	1.3903	1.9211	1.137	1.6849	2.7043	1.125	1.3163	1.5403	2.9064	1.3583	1.8773	1.4523	1.1501	1.4797	2.6002	2.1074	1.0793	1.5857	1.4173	0.8261	2.238	2.1746	2.8395	1.8832	4.4359	1.5135	2.4369	1.4513	2.7507	1.4882	1.4554	0.6855	0.8363	1.7338	1.4315	2.9549	1.8593	1.6705	1.4891	1.1574	2.1384	1.001
EEF1AKNMT	12.2382	7.8095	13.7544	12.5314	12.0688	9.2975	18.0991	17.6092	9.7995	5.5817	21.5321	15.2991	16.4594	10.1934	15.2257	10.2654	13.4709	12.953	7.331	10.5812	19.4103	14.0445	15.1786	18.6661	15.141	12.952	16.3867	10.0939	16.8908	13.0556	9.8633	10.4219	30.6595	10.3359	8.5062	11.6643	11.8817	10.4366	7.2054	7.2673	7.7384	7.3878	11.0054	4.3424	10.8053	11.1275	11.0976	12.181	8.5321
DYRK4	2.9807	1.8431	1.3484	3.0859	4.0946	1.1758	1.9439	1.362	1.7818	2.1702	1.4456	1.7334	4.4542	3.0997	3.2298	0.7594	2.8965	2.7116	2.9496	2.832	1.7727	3.2144	3.7866	3.6573	3.528	3.9675	2.8787	2.4354	3.1777	2.438	1.6613	1.0117	3.0545	3.7752	1.9941	18.9642	1.8535	1.864	5.2993	1.8465	2.1723	5.531	2.2284	3.3362	1.8795	4.4998	0.7815	2.8909	3.4855
ZNF207	11.1102	6.1212	9.0839	9.3934	6.963	10.1199	5.4007	10.539	8.3498	5.9683	9.2865	11.033	7.7477	12.4018	7.6808	8.939	8.2008	6.7446	9.9112	7.2205	10.9915	10.5501	5.2697	11.4539	8.4878	5.5542	8.284	7.0646	11.3635	10.4226	7.8483	4.1179	11.6133	8.7228	7.4748	7.7945	11.0684	6.3848	4.3893	9.4957	7.2704	6.9932	8.6682	5.3761	9.8737	8.1062	6.6402	8.0793	6.3027
UQCRC1	27.7883	32.0863	47.5028	48.6125	78.3442	37.7789	30.0192	54.6321	52.2777	41.7023	25.922	45.2586	55.8906	32.7975	38.7057	44.774	66.0557	47.2515	49.4427	54.0982	42.7071	28.1284	65.7449	101.4272	27.7068	23.6493	86.8553	43.6451	34.7468	41.8801	60.8035	37.8821	49.081	41.234	59.4537	94.9049	59.7704	76.0742	32.1669	39.259	45.3409	17.9736	54.7285	48.8483	23.3998	33.5081	30.9098	27.0781	26.6897
STARD3NL	9.5977	6.8077	5.3144	10.8556	8.7791	6.8628	6.3132	3.0168	18.5632	10.7656	7.925	13.2422	4.9988	5.4598	7.4891	6.8895	8.5571	17.9812	13.2487	6.8802	3.7205	4.8277	11.0622	7.5422	12.6145	6.8688	10.7842	11.4762	3.9849	6.9094	8.0749	5.9355	9.3678	10.8996	14.39	13.8851	6.3567	11.8855	5.0384	5.2243	15.3843	7.3547	12.5992	4.892	5.0702	8.7357	5.5889	6.7319	5.4477
CD9	73.5923	23.652	15.9767	41.6413	32.6291	28.6745	17.0448	10.3997	26.5252	8.3231	5.3222	21.8115	28.4471	67.3932	41.0967	25.6098	59.3124	13.5263	41.4368	47.6839	56.9967	84.8877	50.9869	45.0684	55.2601	61.308	38.5025	17.9949	32.7977	58.8804	31.0863	53.0414	19.8124	63.7834	32.1375	179.5917	32.8181	34.1061	47.9289	18.6395	100.0484	106.3475	50.4272	24.3103	36.9718	71.8419	23.9295	57.2993	38.8902
HHATL	0	0.0153	0.0144	0	0.2201	0.0679	0.0347	0.0236	0.2585	0.0076	0	0	0.0909	0.036	0	0	0.0788	0	0.0064	0.0624	0	0.0059	0.0057	0.0065	0.1032	0	0.0053	0	0.021	0.0462	0.0635	0.0338	0.0068	0.0108	0	0	0	0.0733	0	0	0	0	0	0	0.0108	0.0109	0	1.3619	0.2438
NCAPD2	21.7588	11.8889	22.0552	21.3275	22.3505	31.0868	17.9598	22.4473	33.0012	16.3045	30.3055	26.1553	28.9802	51.4954	17.7247	18.8565	7.4588	24.2138	28.6138	30.3008	36.0014	22.2828	42.0717	8.5047	45.9907	24.9156	14.1917	8.4655	30.9962	34.4681	4.327	11.7995	29.5953	24.1355	17.6006	40.8833	13.549	8.7092	33.2922	13.3252	33.9365	33.4031	17.9579	10.7447	9.6658	29.7863	11.2517	24.8224	20.49
IFFO1	5.9554	5.4472	2.6051	8.729	1.9075	2.5468	2.7465	2.4883	5.3929	2.488	5.0658	5.6782	9.639	6.6238	7.6813	3.5994	9.8251	3.3681	1.489	9.0537	3.8596	5.5828	6.9593	4.9114	1.2119	5.0506	4.7178	3.0335	1.9445	3.4901	1.979	2.3486	4.8238	4.5663	10.751	1.9072	2.7538	4.4777	8.1961	3.61	5.8806	8.2346	4.8375	4.5433	2.4884	5.307	3.4244	4.0122	3.642
GIPR	0.2337	1.8829	0.0497	0.3198	0.2149	1.0052	0.0265	0.036	0.4447	0.1726	0.1129	1.1402	0.0634	1.0113	0.2423	0.3535	8.5875	0.0726	0.6465	0.6219	0.157	0.5114	1.7635	2.3425	0.3624	0.4208	1.948	0.0891	0.1023	0.2425	1.0362	0.9495	0.853	1.1404	0.8513	1.0206	0.717	2.4633	1.1493	0.568	0.7259	0.0998	2.2881	0.7301	0.0263	0.0333	1.9462	0.0314	0.2397
PHF7	0.268	0.8159	2.6306	0.9665	2.0759	0.8645	1.9581	0.5214	0.7455	1.1418	1.033	1.5593	2.1572	1.1325	1.98	1.7532	1.5894	1.4156	0.9268	1.6201	1.49	0.3819	1.5559	0.7548	0.7865	1.0688	0.7022	2.9962	1.6794	0.9716	0.7549	2.0325	1.0257	1.1359	1.6903	1.1092	1.4158	1.5137	0.5066	1.1947	1.5458	0.675	1.5464	1.0409	0.8718	0.6007	1.6174	1.8235	0.7914
SEMA3G	0.7409	0.6343	2.8734	0.9556	2.4757	0.4995	1.6539	3.5899	0.3661	0.9081	1.0011	9.9915	0.8465	3.4146	3.5544	1.6972	2.4037	1.7326	1.3104	3.4908	0.6401	2.4373	2.5622	2.8631	3.1273	0.4034	0.1911	4.6694	0.5561	3.3414	1.9267	1.5217	2.6679	2.5482	18.0944	0.6196	0.7175	2.1556	0.2962	0.5117	1.3966	3.434	1.7414	1.5264	0.6314	1.8053	0.4753	1.2824	2.3674
NISCH	2.5874	6.0839	8.5569	6.243	7.3196	5.1617	7.6184	5.4186	6.0146	4.5887	8.3531	10.1491	7.4783	12.5021	10.3146	5.7552	9.9003	6.0638	4.6693	16.9092	11.1024	10.0485	7.5654	4.2119	6.6591	7.3935	4.7302	4.472	8.7557	4.9409	5.1267	6.9254	6.8556	3.5783	11.1754	7.0654	11.5249	8.7121	4.0756	15.0388	10.8561	6.8755	7.4241	4.1611	6.4266	6.1624	3.8946	8.4824	8.5773
STAB1	2.9299	6.5106	4.591	15.3166	13.9219	1.8008	17.5311	2.6193	4.4019	11.9464	8.6216	20.0109	11.2071	10.9384	20.5709	13.7138	35.8805	28.3333	6.7943	57.1867	3.2445	8.1199	4.8784	10.3147	5.9449	1.8984	1.8561	16.4585	1.8653	2.1287	8.8347	4.0901	12.8108	14.8786	41.0295	8.3731	14.7396	14.5174	34.9485	15.8199	26.5206	8.6192	15.6258	7.8398	7.1997	19.723	2.8491	6.3358	8.6526
FUZ	3.8239	3.801	4.0924	4.6294	4.421	3.66	2.7753	15.372	9.2352	3.0926	1.603	5.3791	4.6701	8.2354	2.917	2.4516	3.1096	1.5608	2.4823	4.7953	2.5527	4.6175	3.6806	1.9951	5.4007	3.3103	2.1794	3.7209	3.0804	12.6732	2.2621	10.9354	2.8316	3.503	4.252	4.3893	6.1065	7.0359	1.3571	2.3463	4.1787	3.3633	1.9648	4.3191	3.0806	7.565	3.0049	9.0281	3.8886
SLC6A13	0.0421	0.0676	0.1142	0.4837	0.03	0.0347	0.0059	0.0803	0.016	0.1614	0	0.1658	0.0354	0.1636	0.0064	0.0158	0.0483	0.027	0.0174	0.0378	0	0.0283	0.0154	0.031	0.0967	0.0134	0.0143	0.0689	0	0	0.0324	0.5529	0.023	0.0294	0.1971	0.0339	0.0043	0.1082	0.0424	0.0185	0.0174	0.0117	0.0223	0	0.0073	0.0223	0.0104	0.0175	0.0369
IDS	19.1628	11.5924	10.5371	5.3216	11.8721	4.8064	7.1218	1.4006	4.1238	2.6079	7.7796	13.397	8.9848	8.206	6.1444	5.0423	20.9722	15.1269	5.7766	13.4858	9.8403	3.7749	10.1412	4.4156	6.762	8.3524	3.8309	7.5422	5.6722	5.5322	4.0302	3.1456	4.3078	4.7643	5.8271	3.9221	4.7646	6.5303	5.8965	14.4035	15.2961	5.3656	9.1297	4.7136	6.5905	11.5202	5.8284	11.193	4.4578
PRSS3	0.0429	0.0398	0.0333	0.0294	0.6882	0.0147	0.1056	0.3276	0.6533	0.0531	0.0741	0.0124	0.203	0.9177	0.0821	0.0268	0.0548	0.0413	0.0333	1.0958	0.1676	0.2478	0.0591	0.113	0.0448	0.2738	0.1005	0.0195	0.0364	0.016	0.0965	0.1762	0.0586	0.0188	0.1077	0.0577	0.1855	0.5834	0.027	0.0189	0.0443	0.0448	0.0947	0	0.0436	0	0	0.1563	0.1176
ZNF200	0.2714	1.1628	1.3719	2.3069	1.417	1.9767	1.7049	1.036	2.7727	1.5673	1.0694	2.304	1.6071	1.7034	1.3189	1.7028	1.0426	1.6437	1.6212	1.3629	1.0291	1.425	1.3301	1.1135	1.2839	1.5036	1.269	1.2127	2.6906	0.7337	1.0154	1.4211	1.6659	1.5239	1.6371	1.4537	1.4653	1.8925	1.8238	0.5539	1.6572	1.509	2.3569	0.8049	1.0903	0.9669	1.7469	1.5159	1.9215
CD4	2.5626	13.2062	3.0632	20.6833	25.4171	12.9896	10.9762	3.3602	2.2237	11.3029	5.1231	25.3928	10.1239	18.599	15.3726	14.6651	104.9637	36.6526	30.3186	37.4723	2.5864	6.9602	65.4249	58.6718	15.2078	1.9941	48.9373	26.3212	3.8335	13.8736	22.447	6.4204	36.6186	25.4772	34.2183	17.4792	21.369	47.3916	20.7692	11.3133	13.5238	7.0373	38.9662	23.5627	5.9624	14.6154	12.5677	3.2663	11.9513
LRRC23	1.5663	1.1998	1.8088	8.7836	1.854	1.848	1.5707	4.797	1.6685	2.7414	1.2118	1.4226	3.6998	3.0797	1.95	1.0379	1.4701	1.9877	2.3072	2.3291	0.6088	1.423	4.3972	1.41	1.0751	2.6755	4.9121	2.5734	3.0351	4.1971	0.7359	1.1523	0.9202	2.065	2.8555	8.553	1.2011	1.9071	2.342	1.0559	3.0555	2.1984	1.4544	2.3536	0.8798	2.6422	1.1408	3.0285	1.1025
BTK	0.1561	1.0566	0.227	1.7302	2.1971	0.6276	1.2571	0.4319	0.9801	2.4432	0.4404	2.4736	1.0585	1.2669	1.642	1.6784	6.0826	2.7789	1.9635	2.3212	0.1931	0.6871	2.5809	3.436	0.9134	0.1929	2.2392	1.5262	0.2781	1.0331	0.9173	1.4957	2.9776	2.1837	3.6818	1.8297	1.1114	3.6225	0.8751	0.6361	1.46	0.8425	3.2913	1.5345	0.7392	1.4951	0.6555	0.1786	1.3264
HFE	1.5411	0.8674	1.2735	1.8813	1.6255	1.9328	2.7969	2.1673	3.1725	2.3978	1.8621	2.8217	2.1895	2.3912	2.2576	2.3914	4.9638	3.1848	2.3597	2.0231	1.5645	2.031	2.5568	3.1511	2.2748	4.3295	1.7221	7.9486	2.2311	0.8658	1.7982	4.4615	2.4624	4.4285	7.936	4.8002	1.4976	2.0651	5.2791	2.3257	1.8087	2.3881	2.5812	1.8907	2.3509	4.3768	2.5723	1.3483	1.7661
SCMH1	8.8783	21.9886	15.0279	8.2791	6.824	12.3329	9.7306	6.9642	10.3583	8.2161	5.5572	12.8916	8.2219	15.406	12.6545	19.1743	4.9995	7.2941	5.6121	14.2515	16.3278	8.695	9.5086	5.8014	20.9504	10.903	6.6922	6.2	10.2855	12.3703	3.7439	22.2903	8.1323	7.561	6.7293	8.2924	14.1005	7.0884	4.815	8.1113	10.7789	8.9356	5.9574	7.8132	9.0608	6.0958	9.7388	13.1807	6.9992
FYN	14.229	12.7893	35.1921	6.3294	10.37	14.5591	13.6839	6.6292	24.0554	13.92	11.6184	17.3138	15.7885	15.6884	15.4079	16.7283	13.848	9.9375	17.0791	21.5644	15.1668	30.169	15.3293	12.4808	9.7218	5.4667	13.6508	13.1527	20.69	9.8659	10.7591	11.8716	12.5458	9.7817	15.4585	9.1333	17.6082	17.8449	25.9061	7.3931	9.2711	64.446	20.4031	11.7803	15.2065	7.3752	15.4962	6.5709	14.4698
HIVEP2	5.3251	4.8057	7.2949	1.7647	3.7687	7.3637	2.1609	2.0462	6.11	1.1459	12.5832	3.5349	3.7831	5.0103	1.8475	1.658	3.9745	3.6116	3.0403	4.2825	2.2115	3.696	5.9783	1.2794	2.3439	1.573	2.3015	5.1135	2.8202	5.8195	1.0159	5.0308	3.3326	1.7185	1.7478	1.6572	2.4822	2.6563	2.4991	2.9389	2.0627	4.2538	4.3639	1.2307	2.8573	1.4125	1.2138	2.0712	3.5811
FMO1	0.2081	0.0674	0.0999	0.0746	2.2784	0.1499	0.3068	0.1324	2.4332	0.1227	0.1941	0.1493	0.0834	0.2505	0.1062	0.0744	0.3037	75.6792	0.2868	0.0445	0.1161	0.0668	0.0455	0.2923	0.0414	0.0395	0.0886	0.1443	0.0168	0.1038	0.1019	2.0083	0.0542	0.0953	0.1078	0.0267	0.0857	0.0735	0.4246	0.904	0.075	0.6904	0.07	0.0873	0.1843	0.0525	0.0367	0.6497	2.326
ELOA	14.9519	11.5954	30.1807	13.3189	9.9246	27.2927	22.8968	22.1446	28.2926	12.2067	13.7751	20.6122	18.8495	16.5904	16.6562	15.1046	9.5586	18.8451	16.834	15.967	22.7036	12.586	21.3891	14.796	19.6973	20.7232	16.7019	15.7919	14.991	21.3	10.3708	16.9908	17.8368	12.1845	16.758	14.8505	9.2701	14.009	9.1035	14.8029	16.6213	16.8682	12.2769	16.0194	11.1363	11.4191	11.0031	17.1221	14.6699
LYPLA2	13.1672	13.9112	15.257	40.2842	22.1913	24.9188	15.6907	39.283	36.8163	16.7084	16.8148	43.7143	47.009	29.8546	31.3731	28.034	16.6002	27.3823	15.4973	67.2913	34.1653	21.2607	30.9563	23.2905	18.4008	31.9192	42.8014	21.4432	23.5046	22.7399	22.1701	38.0163	21.6407	16.9747	34.0268	21.1219	24.13	44.1802	15.7729	15.7738	24.299	21.7864	19.9682	27.4932	16.1897	23.3106	33.6191	27.8756	18.4703
CLCN6	6.6991	4.629	5.1225	3.0248	2.3474	3.9861	4.7601	1.1786	5.2879	2.5185	4.1428	6.3814	4.9561	6.328	7.8984	3.8768	3.2702	3.7078	2.9351	7.3875	10.7469	5.7415	3.9231	3.1059	3.0546	6.5206	3.9696	3.5036	2.5585	4.2493	2.1121	3.9029	2.8468	2.8664	4.9331	2.4546	6.0697	3.999	12.2606	4.7047	4.8985	4.86	2.6834	2.0751	3.1296	1.4175	8.27	8.3092	3.3632
MRC2	71.6715	325.0424	258.5772	129.202	103.8122	145.2193	244.9008	138.2172	129.0959	155.9801	136.7489	180.1835	56.8226	105.4755	131.9693	100.9804	135.6759	123.0447	203.92	172.7578	85.7534	50.2028	171.8153	115.8345	192.4035	145.1461	188.8224	172.425	24.957	60.8163	114.0971	162.7371	137.4526	196.9168	301.3564	122.8452	66.3272	265.7264	175.5082	142.9049	333.0906	68.7996	128.2975	244.0459	69.1249	92.3024	283.7534	55.8256	102.0731
NME1-NME2	1.2944	0.3379	1.3053	3.8192	4.2549	2.9462	5.5652	2.4159	1.4781	3.6135	0.8615	8.0855	3.3879	2.0136	0.6384	2.1044	1.4692	0.3692	2.2295	0.1615	2.8093	2.2839	2.3886	2.2425	1.0824	1.5371	2.9149	2.6038	1.611	0.9898	2.1805	1.024	1.2581	1.5094	1.6124	1.8701	1.5804	4.6364	2.1024	1.1915	1.4643	4.0275	1.9546	1.0639	2.976	1.6764	2.2033	1.766	1.1673
SLC6A7	0.5447	0.0402	0.0063	0	0.1014	0.1006	0.0801	0.0233	0.6034	0.0101	0.1124	0.0188	0.0085	0.0158	0.0995	0.0203	0.1298	0.1774	0.0336	0.0183	0.0529	0.0665	0.0634	0.0514	0.017	0	0.0796	0.0259	0.0138	0.0243	0.1619	0.2226	0.0356	0.1209	0.0068	0.2187	0.0289	0.1045	0.0307	0.1505	0.0559	0.0113	0.043	0.0573	0.1559	0.1077	0.1105	0.0423	0.0802
TSPAN9	13.3695	7.1349	2.9996	7.0847	31.5312	9.989	16.9392	16.3672	19.4998	6.3209	35.3408	12.6255	14.0721	22.7652	17.474	15.1414	15.0092	37.8607	13.697	27.9022	7.4194	20.313	16.4828	7.9177	7.1044	21.769	15.3535	12.5406	9.5104	10.8378	9.4997	5.8852	12.7503	17.2709	15.3194	38.3441	7.8308	8.1174	6.0461	24.7029	17.9466	43.6882	7.9663	10.3975	5.2906	24.6641	12.3416	11.6687	16.739
BTBD7	7.3204	5.2762	13.0251	1.5004	3.2671	8.0548	12.9106	1.3949	6.99	6.8533	8.3705	7.4866	6.0252	7.0681	5.074	7.3801	4.2483	7.03	5.2636	7.0102	10.1354	5.3232	5.3987	2.8422	8.5006	4.9641	2.4503	2.3354	8.9379	2.3116	2.4424	5.3307	4.3638	4.4297	4.5748	3.1748	3.538	6.1438	2.5522	6.224	4.3379	9.1036	5.4147	7.0674	4.1367	3.8911	5.0473	4.1396	4.9989
APBA3	1.2079	2.6141	6.7206	2.203	3.7787	1.8373	2.6082	1.7538	3.4117	2.1788	1.6948	4.7738	4.939	3.9666	2.2912	3.5676	3.2673	2.1934	1.6068	4.7748	4.8694	6.947	3.5695	2.6906	3.8614	5.0679	2.0244	4.1413	6.1934	1.1824	1.8409	4.0116	2.7399	2.4106	4.2196	2.5495	7.1644	6.2612	2.8418	3.5958	2.5148	4.0191	2.6818	3.372	3.3703	3.404	2.8179	3.4431	2.6284
MKS1	1.3306	2.0514	7.2959	5.3858	4.1809	4.5672	3.4734	6.2827	4.5815	2.8439	1.8755	3.7289	6.37	6.2639	2.3915	2.5945	1.9477	1.6908	3.2884	4.2206	3.7617	4.0522	4.293	4.5787	2.4886	4.5869	3.8576	3.1615	3.402	3.4772	1.9851	5.5614	2.8093	2.3426	4.6724	5.3613	3.6381	4.579	2.2062	2.5652	6.124	3.7501	4.0246	1.9425	2.8518	2.0097	3.3309	3.8803	2.3426
ABHD5	3.8939	3.2706	7.743	1.7715	3.3494	3.7288	3.3966	0.6982	6.3185	2.0057	3.9668	3.5743	9.3374	2.1336	4.5903	3.1878	3.5207	3.1631	2.6633	3.0573	3.1215	1.6138	6.3762	4.1496	3.5053	1.3194	1.3944	2.4879	2.4638	1.7764	3.9402	4.9926	4.5284	3.2676	2.9658	5.9339	3.5609	3.5778	2.6661	3.3178	1.3935	1.9912	6.0878	2.2397	1.6942	2.2756	1.5016	2.1196	2.3945
ANOS1	0.1802	0.3312	0.1495	0.1781	0.7315	0.0447	6.8279	0.2866	1.5909	0.158	7.6335	0.264	0.3421	2.9247	1.1644	0.0657	1.6122	8.2995	0.1552	0.2163	0.4888	1.3777	0.1194	0.3717	0.1256	0.4072	0.0192	0.1047	2.5738	0.2808	1.8135	3.2348	0.5856	1.2344	0.3643	8.5615	0.6595	1.1656	0.1766	4.5525	0.1067	3.0333	0.5654	0.1146	2.7128	0.9193	0.4267	4.6613	0.4007
AKAP8L	10.363	9.2402	7.0873	8.6885	7.0493	8.273	17.5469	10.7152	9.146	8.956	4.9771	5.9978	11.5328	10.8061	15.9089	12.0152	4.6134	6.5868	5.6633	8.5928	11.5824	29.294	7.3165	8.2602	9.8033	13.2183	6.7156	9.2965	17.5511	10.7637	6.9235	7.2918	8.9113	6.7036	7.0769	12.7924	7.3303	9.2573	8.5877	4.5356	6.7613	10.4193	8.3388	11.4948	7.1728	8.1827	5.7374	11.6603	7.2739
MBTD1	1.5467	2.5963	7.5328	1.4181	1.2545	4.8628	2.246	3.3971	2.4247	1.2761	2.9636	3.5166	2.497	7.4464	1.9841	1.9746	1.9797	1.0434	2.103	1.2605	2.7629	5.0667	1.8444	1.2247	2.7151	2.7083	1.2516	2.3226	2.4061	3.994	2.1337	4.0862	2.8837	2.1981	3.6165	2.2004	2.3957	3.125	1.6429	1.8001	2.2439	2.0961	3.3072	1.3096	3.7284	1.7465	1.9782	2.9093	3.1317
UTP18	8.2783	13.6608	26.9112	14.3748	11.3397	26.7664	16.2537	26.2443	13.6329	10.7244	10.1854	16.4234	21.2872	10.4081	9.5778	12.1493	10.0344	10.0603	17.0152	4.1826	15.2217	13.2698	13.1869	23.5236	10.5859	6.0792	12.9872	20.8984	12.7131	21.12	11.6305	23.6038	17.5011	14.4453	14.0162	20.7994	14.609	14.2507	8.2495	6.4866	14.5839	9.7876	15.4671	7.2473	11.5638	10.2058	9.7897	13.8423	8.0576
RNF216	4.3152	6.6083	6.4018	8.5904	10.8551	10.9795	15.1826	6.8999	10.6471	9.765	7.4424	8.798	5.7301	7.9489	13.0009	13.963	8.6988	14.8977	7.8561	11.8501	7.9499	10.7362	8.1035	5.8319	16.6797	9.0692	5.5438	16.502	11.0605	8.2997	5.782	5.3632	8.8041	10.9325	10.4817	9.6297	5.9944	8.5503	6.4296	7.1851	16.576	12.301	9.2119	8.6284	8.1779	7.6372	7.9244	13.958	10.3544
TTC19	4.4757	5.5053	7.3471	2.0066	7.9231	4.7836	11.6858	26.6975	8.222	17.1063	12.0201	6.6235	13.1317	3.7231	13.4665	3.8275	4.2977	5.3102	11.8539	6.6398	11.5628	4.6442	1.9023	6.6093	5.8412	23.77	3.424	7.0601	19.0601	7.4168	4.3781	6.0463	4.0172	5.1649	19.428	7.7076	5.6189	3.6003	8.7539	4.4271	40.2094	3.3469	12.5721	3.5407	5.1645	6.9055	3.674	27.152	4.4756
PTBP1	48.2333	37.5366	46.7441	32.7756	36.297	76.5614	29.4015	50.9591	49.1166	21.9906	33.371	52.2107	34.5174	84.0762	33.7711	66.3321	30.9332	40.6593	36.1782	64.3606	70.2375	38.5726	37.4931	23.6719	65.9819	60.5895	34.4836	47.9016	68.3101	40.5277	29.0128	31.8564	58.5356	48.3424	44.0321	27.2276	56.671	45.3894	28.5208	46.589	45.1772	45.7589	46.8381	60.0678	41.5106	41.3442	36.5544	81.667	42.3253
DPF1	0.8255	0.2943	0.3317	0.6311	0.5964	2.7299	1.104	1.6538	4.9115	1.6844	0.0514	0.9612	2.5339	1.6413	0.5691	0.1674	0.1116	0.5154	0.2575	0.9184	1.1137	0.6084	0.5425	0.7404	0.1244	1.5125	0.323	0.6258	0.7573	0.1224	0.0956	2.8716	0.4229	0.4163	0.2053	0.5735	0.2119	0.5663	4.0673	0.4621	1.9594	1.2485	0.4463	0.5021	0.3566	0.3546	0.1929	1.9192	1.5008
SYT7	0.084	0.1928	0.0302	0.1601	5.9526	3.4955	0.3586	0.0401	2.6021	0.9128	1.5334	0.205	0.7189	1.4342	0.2019	0.1012	3.6428	3.3324	0.1363	0.3231	0.6403	0.782	0.2256	0.0821	0.1692	0.5356	0.0587	0.1718	3.6229	0.6729	0.0847	0.5419	0.0426	0.3461	0.4816	0.1237	0.1068	0.759	0.0378	1.2156	0.2145	0.1128	0.1111	0.1408	3.2989	0.0847	0.0815	1.7284	1.539
LARS2	0.9333	1.8459	2.8855	3.162	4.754	3.3307	2.5845	3.5504	2.7211	3.2728	4.102	4.4923	3.9189	2.896	3.5255	2.7193	3.0005	4.2051	3.5195	4.0349	1.9825	3.0036	4.2422	3.8807	2.6774	1.8847	2.2067	2.0113	3.2577	3.9316	3.219	5.3111	4.339	3.4502	5.1889	5.4578	3.9262	4.4999	2.0352	3.1182	2.8049	2.5544	3.493	1.5504	1.6082	2.8873	1.5211	3.3474	3.4774
PIK3C2A	2.5443	4.3024	9.0118	2.9278	2.8823	6.1134	4.2867	2.5838	5.4771	2.6353	7.8852	6.1972	2.6266	5.215	5.2712	5.1875	5.6755	4.4774	6.1305	4.4846	6.995	3.9864	5.6262	2.4434	6.4253	3.8573	1.4747	7.3779	5.404	4.1954	5.0878	4.8538	8.8423	3.7142	5.3507	3.6066	3.3679	4.1631	2.7125	3.8729	3.6178	4.3146	7.6734	6.0656	3.0873	4.4829	5.1702	3.7048	4.0453
PLAUR	89.609	10.3803	3.5598	6.5339	27.6772	10.4388	6.0912	1.376	40.8372	5.333	33.0653	8.49	67.8175	5.6689	9.0405	5.9898	14.5684	23.9043	27.4552	29.7788	5.194	3.6691	10.9938	28.9966	7.0069	2.3316	8.4504	7.3265	2.27	2.6722	11.3504	4.7376	6.091	11.8729	7.0693	5.0024	21.4557	9.9039	13.7969	12.9743	19.6416	6.9684	17.7686	12.2437	7.2738	6.6408	3.6414	7.784	13.3608
ANLN	12.3327	5.4008	13.299	7.1114	17.8942	13.6164	17.3653	3.6326	21.268	9.1087	14.7598	14.2813	6.3439	9.6523	9.4603	12.1781	3.9217	18.0416	16.6906	5.3292	16.2528	10.6288	15.4016	5.12	16.2353	15.4618	3.8681	13.4936	15.2967	18.5712	3.5245	11.0244	11.6282	25.4972	7.5657	6.8393	7.1859	5.8274	3.4269	11.6751	25.9694	10.5926	11.4437	2.8304	11.3492	4.8498	10.204	8.446	12.9202
WIZ	9.376	9.3724	6.1741	4.2696	7.9394	10.5365	12.2718	7.8534	10.3552	11.0215	6.9952	6.0677	13.0502	23.5909	13.76	12.5438	6.1205	7.8399	5.5904	14.9025	19.6971	22.9917	9.5937	6.8982	7.8558	27.123	3.3146	9.5102	26.2028	9.3708	6.481	12.2487	8.9019	8.3292	9.3102	7.2562	12.861	7.3922	6.3819	10.349	6.1105	16.7181	8.7405	8.8429	8.7566	8.0257	5.083	16.8446	11.276
GPR21	2.0728	3.45	6.4207	2.5759	3.083	9.259	6.3512	2.5547	6.3773	4.1084	7.7508	5.9434	6.0598	4.2124	5.9513	8.3078	4.5124	5.318	4.1896	2.7971	7.3518	5.2571	3.6125	3.7476	3.9747	4.5338	2.2595	4.8383	6.2817	5.9343	3.9172	10.275	5.2594	5.7724	4.544	2.4946	3.1455	3.508	1.7773	5.7827	4.8378	5.3277	3.9609	2.4337	4.1533	3.1824	4.958	4.561	3.7604
RABGAP1	2.0728	3.45	6.4207	2.5759	3.083	9.259	6.3512	2.5547	6.3773	4.1084	7.7508	5.9434	6.0598	4.2124	5.9513	8.3078	4.5124	5.318	4.1896	2.7971	7.3518	5.2571	3.6125	3.7476	3.9747	4.5338	2.2595	4.8383	6.2817	5.9343	3.9172	10.275	5.2594	5.7724	4.544	2.4946	3.1455	3.508	1.7773	5.7827	4.8378	5.3277	3.9609	2.4337	4.1533	3.1824	4.958	4.561	3.7604
DCN	147.3401	14.831	36.9005	33.4505	72.4832	66.3621	37.0058	1.4321	26.4314	213.4078	41.4459	55.4721	28.2089	35.2144	44.3012	46.9764	158.466	71.4855	83.3904	53.4461	61.892	62.0847	42.0134	188.0369	339.2406	63.7536	12.4745	4.0711	36.6973	4.9201	16.3474	7.3429	26.4986	28.2405	94.7241	22.4901	160.2722	6.2234	125.3147	44.0676	21.3278	179.1034	51.1915	61.3029	140.5866	16.5101	47.1474	96.154	166.7627
QPCTL	5.6914	6.7711	7.8296	20.0565	5.7353	8.1523	5.1465	25.1402	10.3781	6.9977	5.2	7.4777	8.2723	11.8634	4.9368	8.0398	8.1947	5.7937	17.6911	7.5765	11.5243	4.3661	4.6205	11.819	5.6528	11.5142	12.8775	10.2943	9.9622	6.5423	18.1756	7.6296	6.3942	8.4564	8.825	10.0936	12.1266	11.3293	23.2991	6.4341	10.6588	8.1158	6.2319	14.1429	5.6201	14.8001	7.2706	8.8056	6.0622
PPP5C	11.2216	8.8899	11.7639	9.8568	6.8675	16.255	6.7242	11.6125	9.1434	7.5637	5.9707	9.9239	11.4068	18.8553	6.4318	7.7567	4.9301	5.4388	11.615	13.8887	10.7537	7.804	7.2082	11.0973	12.083	5.1948	6.5585	7.8854	5.9733	9.0981	6.0003	14.6794	8.2529	9.155	7.5478	10.9787	9.2457	8.736	4.7666	5.2235	11.7024	5.136	4.5563	11.1209	4.0327	7.5465	4.4109	11.9449	6.5946
CEP68	3.2622	2.1246	5.088	2.2184	2.4052	1.2863	4.6687	1.861	2.0328	1.9085	5.4362	4.4243	4.5405	4.5079	3.8555	2.6973	2.466	2.9939	2.6782	4.8727	5.2614	4.522	1.979	2.8239	5.0669	3.4173	0.8778	3.9149	3.6112	5.5062	2.226	3.1403	2.6571	3.1245	5.1501	2.8455	3.7465	2.8021	1.8467	3.1232	1.982	3.3221	3.2477	1.5918	2.7647	4.2403	1.115	3.2566	3.8774
MAP4K3	5.4838	15.1749	13.3747	4.1758	3.6596	5.5048	3.2992	6.0031	4.3561	3.3243	6.0524	8.7639	6.2245	7.1621	11.4683	4.3304	4.5248	4.5233	5.2962	6.8132	12.8184	3.256	4.1381	4.7978	17.0352	5.2699	4.9077	7.5207	5.0926	10.4141	7.0457	8.2336	10.7314	7.5901	4.2826	8.4446	5.4655	6.9295	7.6443	4.2212	5.5127	5.5332	10.5611	5.9998	5.5471	10.0273	5.4883	4.4265	4.4527
ZBTB32	0.0258	0.0637	0.07	0.1499	0.1148	0.0709	0.2267	0.0984	0.3189	0.0718	0.0445	0.2091	0.122	0.8144	0.0789	0.0806	0.0946	0.0083	0.0266	0.2025	0.2014	0.0806	0.1064	0.0747	0.1212	0.0514	0.0329	0.2403	0.0875	0.3953	0.1159	1.1999	0.1127	0.0564	0.1725	0.0058	0	0.1338	0.2598	0.0909	0.0177	0.1436	0.1024	0.1513	0.0749	0.091	0.0318	0.228	0.3109
TYROBP	15.9401	64.5154	14.0127	255.1903	194.9955	33.4399	36.4946	41.0944	20.749	63.3478	12.558	175.0232	70.5664	39.7958	106.771	98.9578	296.0939	224.4002	91.3939	175.6923	12.1466	27.4802	128.7572	317.4029	36.3652	11.7084	194.7744	182.5354	11.7557	33.947	62.6533	27.1605	134.034	136.2725	244.2895	121.9024	64.7095	301.8329	58.4241	44.1399	82.0074	46.8816	128.3331	173.8192	44.9856	57.3078	75.6597	19.371	67.1227
TMEM159	8.4011	5.9972	0.3897	1.1461	6.4415	6.4273	3.7014	0.6793	6.5072	2.7116	3.5043	3.0734	1.2034	9.0633	2.2854	2.9582	14.0461	3.797	9.2444	4.0575	9.5587	9.0051	4.8272	5.3368	3.559	2.4041	6.6073	6.1066	7.5787	2.4533	3.4336	8.5221	4.5549	7.1276	3.7711	8.2718	3.869	7.1274	2.4971	4.3355	3.0911	3.6648	5.1599	2.3594	8.4276	1.947	4.0689	11.6314	7.6221
GABRA3	3.9674	2.2689	3.1797	1.5673	1.1835	1.1705	2.324	0.0569	2.6087	5.4791	0.1177	5.7384	7.386	0.2566	1.8047	0.0266	0.0761	2.5185	3.6293	5.6579	0	0.0205	2.2458	0.6682	0.0267	0.0272	2.3127	1.034	0	0.0127	0.0383	0.9093	0.0186	0.0447	1.218	0	0.0866	2.555	0	3.4853	3.4787	0.7354	0.5484	0.01	0.0099	0.015	0.3681	0	0.2334
BRCA1	1.4316	1.8783	5.0475	2.2982	2.2406	5.796	6.5396	3.8049	3.0257	3.6491	3.7466	3.3024	4.525	4.156	1.5301	2.1277	1.0655	1.689	3.8161	1.7961	4.3517	3.0425	3.122	2.4482	3.0436	1.876	1.6197	4.8462	3.0904	3.8561	1.2584	4.709	3.6231	5.7814	3.0537	2.3057	3.5609	1.3996	1.7223	1.4941	4.327	2.8336	1.6892	1.0642	2.1828	2.4137	1.6485	2.6671	4.7816
ERCC1	9.6927	11.1394	9.1322	12.4695	9.0591	10.2231	7.0578	14.5727	9.0408	13.319	6.6812	7.673	21.7922	14.2038	7.5937	7.1376	8.1971	8.1383	12.7789	11.2833	17.2318	7.415	8.9197	11.0374	13.7843	7.1942	19.3288	8.3314	10.691	5.5027	10.8987	15.1999	8.2288	9.3167	9.914	15.7586	8.842	8.7393	16.9576	12.0379	9.3231	8.4062	5.7455	14.4469	7.4235	16.9533	5.3309	14.4822	8.5661
CD22	0.0464	0.3118	0.0472	0.7418	0.4545	0.1315	0.0652	0.1051	0.5626	0.0681	0.02	1.4377	0.1524	0.2818	0.3726	0.9858	1.9982	0.3124	0.2366	0.3904	0.0453	0.1924	0.3909	0.6869	0.1999	0.0647	0.6564	0.1951	0.0393	0.0434	0.3686	0.9047	0.4912	0.3954	0.4655	0.447	0.3951	0.4872	0.1534	0.1916	1.1523	0.0848	0.3887	0.3062	0.1331	0.174	0.2649	0.0121	0.2225
SEMA3B	3.0759	3.49	6.0583	10.8897	2.978	4.0969	3.2438	2.0142	1.3781	3.4468	0.2353	7.787	0.0846	7.2325	8.5628	14.8758	1.0906	0.3852	8.4553	5.8985	11.6696	2.0876	8.7449	2.2722	8.985	19.1318	7.3387	1.5005	2.4892	9.6669	31.8422	4.3387	3.7253	4.1893	9.9724	0.5411	14.9325	4.4614	6.4964	1.5245	21.7464	7.6307	35.958	36.1212	6.4713	15.6239	9.1294	10.4068	10.039
MBTPS2	2.7392	2.9276	2.0084	2.4795	3.5989	5.7286	4.1834	0.4046	3.9651	2.7269	5.9512	2.5679	3.5155	3.4524	3.6752	3.5956	3.0815	5.8814	5.6037	3.3376	2.6765	3.5329	4.5129	2.2328	7.5149	8.2666	0.9705	9.1129	3.9293	5.8781	2.3094	2.3982	4.9868	4.0883	3.4057	2.5782	8.3383	2.2855	2.1819	3.2794	5.3833	5.0112	2.8336	2.5588	3.4736	5.872	2.6875	4.1235	4.6313
PRICKLE3	1.1959	5.4733	4.6684	3.1437	3.665	5.4317	3.6956	1.728	6.4452	3.707	2.8709	5.2079	0.5406	4.7159	4.9435	4.6754	3.0183	3.1844	3.3726	8.2494	6.3018	3.5495	5.0761	2.5021	3.9951	10.75	1.7226	11.0929	3.9832	3.2941	1.6155	2.0506	4.2773	3.4602	6.4144	2.9616	7.9597	3.6692	3.1125	2.9945	4.8513	2.9974	1.578	4.8684	4.0536	4.964	2.6235	4.803	1.8509
LTF	0.0588	0.0987	0.1369	0.0518	0.5393	0.0116	0.8929	0.0722	0.272	0.0832	0.4744	0.5018	0.2917	1.0542	0.521	0.0526	0.1207	0.1618	0.1433	0.1179	0.0438	0.3438	0.2044	0.5224	0.0703	0.0603	0.0465	0.1529	1.2981	0	0.1998	0.1841	0.4825	0.1029	0.654	0.1696	0.3036	0.1247	0.0106	0.0852	0.1214	0.4508	0.1261	0.3799	0.0904	0.3637	0.4881	0.0525	0.2766
EXTL3	4.604	7.3348	9.9092	3.5833	8.3109	9.0731	6.4875	3.157	5.6274	3.9669	7.5116	10.357	4.194	16.907	7.251	4.5707	4.934	5.5414	9.0358	6.2975	5.7667	7.0594	8.6368	4.5075	5.5685	15.0644	4.5678	4.2228	6.7089	8.5062	2.6436	6.8843	5.5391	4.631	4.8096	8.9725	8.8311	6.8943	6.6182	5.8949	6.7483	3.8071	7.456	5.0742	3.0393	6.0348	4.9106	3.3492	5.8845
NR1H4	0	0.0383	0.016	0.0494	0	0.0071	0.0508	0.0098	0	0.0702	0	0	0	0.01	0	0.0065	0	0.0066	0.0053	0.278	0	0.2433	0.0189	0	0	0	0.0088	0.0329	0.1926	0	0.0265	0.5651	0.0056	0.0451	0	0	0	0.0612	0	0.0045	0.0071	0.0216	0.0182	0	0	0.0638	0	0.161	0.0339
ELOVL5	44.1987	18.2465	36.4838	30.9406	35.1715	31.9848	17.1446	16.8072	33.3018	13.3653	43.8693	39.9671	26.227	37.4099	28.4855	52.3176	25.9857	66.7332	36.7363	23.0794	45.6317	21.8176	24.0863	22.4776	33.9843	35.5042	19.2491	21.7951	31.2047	67.4364	28.0927	14.3827	48.0263	28.9764	32.6537	37.3754	29.0324	40.5713	39.6512	21.7954	110.5318	41.6201	82.6491	18.1038	30.7391	37.7955	17.6965	20.2237	15.1656
ALOX5	0.201	1.006	1.0244	2.8295	20.2796	0.3881	8.8674	8.3851	1.7486	22.3981	0.4851	2.0134	2.677	1.4608	3.9695	48.0181	4.3413	4.6613	0.7714	5.114	0.2492	8.0269	1.0669	2.1375	0.9203	0.1145	1.8826	2.4422	0.4873	0.6085	2.0227	3.6167	2.6947	1.3476	3.1387	1.5147	0.555	3.0567	1.8934	2.522	3.3641	1.1867	2.7025	1.7417	1.6187	2.8141	0.201	0.3286	0.6298
KDM5D	0.0038	0.014	0.0044	0.0026	0	6.0887	4.2463	0	0.1077	0.007	5.1752	10.5248	5.6013	1.4817	4.4514	3.9722	5.6743	0.0073	1.651	0.0127	5.3888	4.9229	2.2861	0	0.5757	4.1338	0.3373	0.0069	0	0.4374	0.0121	0.0517	0.9075	3.3387	7.3693	0	5.308	0.705	1.6067	4.3071	7.0505	2.0496	0.01	0.0354	0.0088	0	0.0047	0.9381	0.0083
CALCOCO1	3.9397	5.0531	7.2165	3.767	4.1183	2.9701	5.1284	3.0593	5.0088	3.57	3.6877	6.6475	4.0374	7.6801	6.3766	5.6469	12.3534	3.3493	4.9545	5.5958	3.6361	11.0038	13.0418	5.5621	4.8599	6.7289	8.4759	6.8323	4.7592	5.27	5.9277	8.4595	4.549	3.5753	7.0753	11.5877	5.896	7.9322	3.281	4.5347	3.9299	4.5915	2.8535	2.2751	6.3717	5.8947	4.9862	5.644	2.838
UBR7	29.9383	20.615	29.4999	7.4007	15.2073	40.7675	16.2488	4.3717	26.8523	14.2324	11.8215	19.5296	37.5998	24.1743	20.4624	30.5636	10.0844	10.7777	19.1995	16.5383	18.8507	10.8301	18.6378	20.2595	29.0491	10.636	11.9981	7.9606	15.1045	9.5568	9.4424	18.9743	21.482	11.5701	12.8791	20.9882	20.18	15.9295	13.2369	11.8215	11.1281	25.7752	14.0452	18.2389	9.5205	18.2351	14.6491	16.672	12.2202
MAP4K5	13.9887	20.3523	8.4504	2.0231	4.0993	11.8121	6.8817	3.8318	7.1061	5.6646	12.352	7.9117	14.8875	7.4742	6.8043	8.5068	6.3169	7.8071	4.8341	5.7481	14.1956	5.9265	5.8888	5.3178	9.7587	4.7302	3.4607	7.096	6.0423	5.1481	3.9364	7.0046	6.3672	4.6543	3.5979	6.0283	5.7434	5.8855	2.5207	6.4162	10.7699	4.9439	5.2792	3.8117	7.9985	4.2855	3.4148	5.5669	6.4225
EHD3	6.2448	21.6683	26.8594	10.2919	7.1221	5.4466	13.283	5.3207	5.5982	13.356	9.9517	11.1834	36.4619	6.0789	20.1112	5.1807	8.8735	11.6859	10.8143	18.7143	5.9259	7.5883	12.4098	9.7385	9.3198	10.2067	11.9863	10.5216	3.8681	8.2716	8.2113	10.5853	7.3587	8.6535	9.3474	13.5059	7.6422	6.8718	7.5393	8.8494	8.8404	8.2548	10.4371	7.0924	5.3661	8.5602	12.443	5.0317	10.9279
PSMC4	40.2741	38.5052	39.168	117.9885	35.2876	47.4432	27.1449	47.7009	38.9936	30.1321	25.7534	36.4548	51.4881	33.7614	26.5281	30.9621	20.6474	31.7074	59.5945	38.4536	34.8005	18.444	46.8525	42.8223	42.9229	18.0699	32.0985	49.8355	27.8165	27.3531	39.6105	49.9634	44.3886	42.5986	25.0108	75.7492	34.0291	32.0679	33.3749	19.4213	25.1117	43.0553	29.6671	55.9244	15.5114	31.0456	13.1365	28.0882	24.242
MAN2B2	6.744	6.5043	11.4611	8.0557	4.3685	3.3369	9.7827	2.0906	6.429	5.0024	4.4502	8.2984	6.4759	10.4182	5.4034	4.2295	10.5105	6.485	7.0399	8.1381	5.0361	3.4729	9.3994	8.6939	5.4847	2.8445	8.6245	7.7703	2.0834	2.4069	4.5489	2.9333	5.8607	6.0629	6.112	3.0669	6.4654	5.3615	4.282	5.3868	5.7237	5.8016	5.137	3.3255	2.6839	7.7262	6.7804	2.8846	5.786
SLC7A14	0.0034	0.0169	0.0093	0.0047	0.0243	0.0094	0	0	0.5392	0.0232	0	0	0.0108	0.1128	0.0131	0.0021	0.0011	0.0044	0	0.0057	0.0267	0.0016	0.0078	0.0018	0.0107	0	0.0029	0.0248	0.0116	0.0128	0.0175	1.187	0.0019	0.009	0.0057	0	0.0017	0	0.0129	0	0.0094	0.0143	0.012	0.002	0.003	0.0121	0.0169	0	0.0112
CLDN11	0.0769	4.5229	5.2377	0.1742	0.1055	0.0447	0.0708	0.8755	1.3403	0.0696	0	0.4973	0.1805	0.1036	0.5299	0.3886	0.0529	0.2355	0.1865	0.5182	0.0462	0.1367	3.6869	0.3429	2.4557	1.0053	0.4057	3.5695	0.241	1.7354	6.7406	5.1698	0.9286	6.6301	0.307	1.011	0.3853	0.0907	0	0.0835	0.3501	0.4576	1.128	2.8141	0.1462	30.9201	0.5118	0.4988	0.0649
SLC25A39	20.7748	32.7464	30.768	59.3241	45.1612	26.1952	31.6599	172.6886	34.2397	27.3339	18.309	32.9168	36.7297	32.2162	23.0953	30.5512	24.2905	37.9405	28.929	29.8734	22.9129	35.6167	34.6207	47.9905	28.3062	27.0656	49.8867	34.8609	29.999	53.363	42.5674	62.3245	36.2657	32.3177	35.2692	35.1021	25.6015	47.1773	45.596	28.2985	52.3508	21.5307	29.9917	37.8651	24.0879	29.1163	34.609	28.3275	17.8213
MVP	24.624	6.531	5.271	14.4413	35.5649	5.9179	13.2544	2.713	8.1869	4.2914	19.8131	16.3092	43.1137	4.3687	4.2794	8.3056	49.0779	25.3058	14.3605	18.0596	4.4282	7.1776	31.6255	27.7998	4.2044	10.9506	21.3472	11.9806	4.0645	5.74	9.1043	3.0086	9.7249	9.7965	14.3369	11.3427	10.3764	26.3465	21.9241	6.112	8.8092	10.2365	13.999	8.6337	17.3884	19.1354	7.354	11.4199	11.4375
NUB1	8.3324	8.8602	9.8712	5.7115	10.4523	15.5732	10.8422	9.0669	4.0179	13.1536	17.0527	12.6443	23.6916	11.4812	7.1387	13.3698	9.1252	20.1301	10.2233	4.9694	10.541	5.9078	5.1664	12.7953	12.9428	7.4557	9.0476	19.1035	4.4673	10.0529	5.1069	9.5209	11.5491	17.1071	14.389	7.0547	7.1551	11.2271	29.9032	6.3958	8.9811	10.3354	9.373	5.546	8.8711	13.0022	3.1135	12.4663	9.2976
PGM3	4.8619	14.604	16.2872	2.145	2.628	13.3216	4.4819	9.5313	9.2254	7.6525	7.5848	9.9594	4.9898	7.5138	8.5137	7.6322	7.6249	5.7307	13.1847	5.2967	9.4554	14.1026	10.6723	5.7449	19.2483	4.0523	7.926	8.286	9.11	10.0337	6.5374	2.199	9.7703	3.9754	3.7662	5.477	12.755	7.2523	11.5111	5.9899	4.5497	7.7837	9.3495	6.9283	8.7463	5.5264	7.8284	2.5016	5.7273
RWDD2A	1.2109	2.4408	3.2615	1.2659	0.7647	1.9466	1.4154	2.1931	1.5061	1.4868	1.252	2.0335	0.9826	1.5666	1.846	2.4146	1.5157	1.3583	2.7688	1.1185	1.403	2.8262	2.139	1.2606	2.4914	0.6616	1.8918	1.2794	1.6181	3.6162	0.7105	0.2089	1.569	0.7255	1.045	1.7698	1.848	1.2681	0.5647	1.0084	1.1084	1.8198	0.9844	0.7053	1.9535	1.0861	1.602	1.0616	0.7529
CLK1	9.646	20.1688	6.6252	14.082	5.0698	8.4676	3.7161	4.613	13.3777	3.4438	10.1407	12.4534	12.3	11.9023	17.31	6.0488	17.5098	4.3112	7.0821	57.3317	4.4777	33.016	5.6416	8.4926	9.9377	12.0325	4.5157	6.3789	4.113	9.5608	11.6924	26.6608	9.9395	6.4915	12.1541	16.4203	6.182	10.2245	5.412	4.701	16.3486	12.6208	17.402	14.0735	15.9607	12.6511	6.6282	7.3499	6.1188
POLR3B	0.801	2.9806	4.4772	3.6812	2.5275	5.6119	5.3558	6.5854	4.4892	4.9973	3.665	3.6838	2.4495	3.6078	3.0759	5.0267	1.9681	4.0175	3.9374	2.5654	5.081	4.229	2.3193	5.1093	5.9753	4.202	1.7865	2.3564	4.9508	5.2441	1.7372	5.4734	5.0901	3.8816	3.7501	4.4643	3.2259	2.2126	1.1297	2.0821	1.8197	5.0521	3.5016	1.6737	3.735	4.6263	1.5978	4.3048	3.2317
ANGEL1	2.883	4.9384	5.269	2.0454	4.4634	3.7876	9.5578	2.2894	6.1224	4.9973	2.4297	5.0222	6.0458	5.7898	4.0376	3.4244	3.7185	4.3179	2.9794	8.1534	4.863	5.5812	4.4963	3.6265	7.8823	5.2822	2.2583	5.6227	5.4877	3.4598	2.0237	7.1785	3.6544	4.6679	8.3021	4.0625	4.8839	6.6619	9.3067	4.9174	2.8025	3.9932	3.3152	3.8717	4.5838	3.4401	2.5028	2.7972	2.5698
RNF14	1.6679	9.6755	4.6695	7.2063	5.0007	7.1988	6.5115	4.4407	7.7381	5.342	4.8318	6.2519	5.7509	4.2661	5.9215	8.7505	7.7097	7.0233	4.2572	3.4312	3.8963	3.7062	6.374	6.8586	6.3819	2.8887	4.7606	7.5116	6.0254	4.8728	5.7664	6.7628	4.6727	6.8237	5.1862	7.157	5.513	4.7672	1.6417	4.4098	4.7123	4.358	5.7672	3.8282	3.9192	7.945	3.6966	3.389	2.8105
DNASE1L1	4.2526	7.5198	4.1568	4.4662	7.1629	2.3588	3.7884	0.9239	0.8883	3.5943	4.7292	16.0502	9.0439	6.4539	4.3192	2.5294	14.1022	6.7502	8.7226	12.0706	4.4684	1.8425	15.5441	11.3186	4.0473	2.7092	5.9288	8.5081	0.8948	3.9959	4.6365	5.6097	5.5195	6.4859	8.5474	8.5414	4.4322	7.0598	13.8327	6.0828	6.7663	4.8529	5.2553	7.0176	5.7523	10.1432	6.1615	3.5436	3.261
DDX11	5.772	2.5278	2.8354	5.4527	2.0209	5.9486	3.6679	3.7919	4.2513	2.7883	2.2981	4.1037	8.6697	8.057	3.21	2.3564	1.3091	2.0243	2.2027	5.4004	6.517	4.5149	16.1714	1.875	6.5275	3.0055	4.3942	1.1673	3.9718	3.3356	0.9448	1.5059	5.8592	4.3247	4.1406	4.4763	5.3347	2.3416	4.2975	2.3895	5.0408	7.7593	2.1668	3.6362	1.4842	2.0552	4.7452	3.5841	3.0436
HEBP1	11.8751	6.7207	5.414	9.4331	10.7017	5.4895	7.0702	6.0974	4.6386	6.5718	4.683	6.5036	10.4481	8.8531	8.9683	6.4202	9.6905	11.1741	8.8852	15.2168	9.6968	10.3055	8.1503	11.3631	9.5284	11.4643	8.39	7.0621	10.4901	6.5868	5.8763	5.169	10.932	7.1836	8.9804	26.1611	6.2044	9.8093	5.6589	6.6223	8.1259	4.7248	8.8867	7.4887	7.3663	9.3318	5.6634	10.7053	7.7916
GPRC5A	43.1927	11.4392	0.1345	0.3589	0.1658	13.9557	3.0441	0.2947	11.5917	0.1727	0.0974	0.7574	0.6093	1.6202	0.8351	0.8648	0.0405	0.1004	1.1059	6.3078	0.9694	0.3623	0.8247	0.323	5.3359	1.9531	0.1333	0.0635	6.5894	2.3888	0.1576	2.8493	1.6857	0.2996	0.1522	0.2389	2.4657	0.435	0.2505	0.2348	1.0271	0.9192	0.377	1.6984	3.17	3.7011	0.2404	1.6152	1.9297
MAMLD1	1.0485	0.715	0.574	0.4798	4.1217	1.2644	0.3119	0.1258	0.764	0.4227	1.4493	0.9063	1.6003	2.5223	0.6557	0.7493	0.9372	0.8305	0.5913	1.4528	1.1937	1.5338	0.3876	0.9721	0.3632	0.1816	0.2449	0.2644	0.6609	0.2913	0.562	0.7383	0.4455	0.6602	1.0276	0.9778	0.8047	0.8028	2.5595	2.3604	2.2669	0.4758	1.2795	0.2392	0.4179	0.619	0.8883	2.2569	0.368
CD6	0.1019	0.2334	0.0697	5.0354	1.2493	0.4778	0.5269	0.2802	0.3763	0.2966	0.773	1.1459	0.6868	0.3612	1.215	0.3672	0.5623	1.0727	0.4923	0.8206	0.0858	0.4584	0.426	0.5207	0.4008	0.3823	0.0995	0.5096	0.1729	0.3899	0.2271	0.6235	0.5012	0.2358	0.2556	1.8026	0.1798	0.6902	0.1359	0.5861	0.7625	0.48	0.1163	0.5698	0.3221	0.2539	0.0592	0.1122	0.3417
TACC3	12.4789	6.7693	21.0472	28.9555	9.1218	14.3181	7.8598	20.9859	16.0691	9.9994	9.335	19.1265	15.0891	23.1536	11.4996	12.3678	4.2279	6.6427	7.9004	9.7238	12.5043	7.5362	19.9717	9.0994	12.8086	8.9843	12.801	6.1016	8.9834	8.8973	2.9755	12.0398	8.8195	15.9638	9.2963	8.5004	18.3014	7.4486	7.8005	3.9857	22.6302	18.387	10.4233	14.3625	4.3051	8.2714	13.1672	7.7385	9.8418
UFL1	2.847	6.6623	11.85	2.2068	2.1024	8.1904	5.1734	3.1526	4.206	5.1685	6.7853	7.0786	6.12	7.0193	4.5499	6.3143	9.0782	6.4851	8.9728	2.322	5.4586	8.0722	5.7259	2.469	5.5733	5.0932	2.3139	6.4715	7.3275	6.4716	2.7889	5.1473	6.4195	6.1146	5.8494	2.7998	5.085	6.4353	7.4527	5.4238	8.8238	5.8071	8.1339	3.9013	12.1136	4.1042	4.2752	3.9444	7.1074
POLA2	1.7394	4.7723	6.9949	6.7328	6.3219	4.8126	3.6579	6.0988	5.4936	3.7807	5.1058	4.6068	14.3901	5.7945	3.1153	8.6113	2.1036	2.7844	5.1252	4.948	6.3647	3.4589	5.2625	3.7207	6.3793	5.6732	2.381	4.3444	3.2587	8.3433	2.8796	6.8631	7.3792	5.0761	6.092	6.0964	5.0869	1.4364	2.8832	2.2088	4.8117	4.2298	4.7698	4.2161	3.5946	6.2646	3.6739	5.0404	3.7264
ZC3H3	8.4006	6.2178	7.0319	17.5685	10.6401	8.4909	13.0855	9.6521	8.4675	9.6448	2.7222	10.4027	5.413	27.1252	10.5288	27.4487	5.5557	8.7921	7.2477	22.5287	11.8237	12.1361	6.6148	6.5064	13.4505	11.782	5.5199	9.5877	10.9928	12.4539	4.0321	10.0874	8.835	9.514	17.6582	5.7956	16.4657	12.0439	6.6433	16.9366	6.4303	14.496	4.7197	5.628	7.8161	7.5951	6.1467	24.1427	5.9079
CAPN1	8.1812	11.4822	1.6369	19.7471	17.503	9.9156	13.8356	3.8703	7.4569	11.2132	7.943	12.3454	30.1185	12.1585	8.5935	22.1058	19.7991	12.1011	12.2645	18.1241	14.8632	12.2742	17.1964	10.028	10.9173	17.6862	10.4239	19.0884	7.2269	13.962	10.5903	11.519	10.8939	14.6902	12.8034	15.3951	16.9454	11.7843	8.9931	10.0762	12.6178	10.3344	9.3675	7.4136	11.6228	15.8795	11.5029	12.8898	7.568
ACPP	0	0.0368	0.0198	0.0117	0.0607	0.0819	0.0958	0.0081	0.875	0.1317	0.4021	0.4737	0.0537	0.2731	0.1238	0.0639	0.3615	0.4425	0.11	0.0621	0.0333	0.5408	0.3593	0.157	0.0801	1.874	0.0435	0.1433	0.0289	0.0892	0.1477	1.3755	0.0465	0.1638	0.057	0.1947	0.078	0.1389	0	0.0413	0.0996	0.1661	0.8414	0.06	1.6033	0.9998	0.7889	0.7441	0.691
MDH1	20.7248	21.5156	23.7138	26.1934	20.1694	18.4263	12.5471	21.8417	10.3476	15.4188	16.8351	18.6905	23.5013	17.4576	20.5403	16.6673	22.5854	19.3679	24.8257	19.8883	20.5783	11.143	27.1054	33.451	24.0542	15.0341	22.9877	28.704	15.3823	45.4882	18.9755	25.3892	22.7394	20.2272	13.5321	26.3047	17.1551	18.021	18.1828	17.6979	15.3341	11.4017	15.271	14.6778	13.7901	27.0171	4.9847	10.6671	11.7611
SLC30A9	5.2769	14.087	11.8232	7.1145	4.253	11.096	6.7678	4.4798	7.5886	9.683	9.0434	8.5218	11.0512	15.5783	7.5091	6.0832	8.0013	6.1255	6.8472	6.7141	12.9965	7.5652	12.3829	13.89	7.0388	4.4568	6.9738	10.9787	5.2574	3.7183	11.7058	6.8057	8.4766	7.6872	6.8204	9.1602	6.168	5.4964	4.5451	3.3835	4.6937	10.7657	17.1133	7.582	4.2962	13.2934	6.4643	4.6528	9.2934
MTMR11	3.7323	2.7165	4.825	1.1335	1.4827	0.759	0.8205	0.1336	1.8498	0.4619	2.4899	1.6944	4.0392	2.3208	2.7907	0.6175	2.3009	1.0578	1.3901	1.8418	2.2478	1.0364	1.1165	0.557	0.9996	0.4651	0.7648	0.336	0.541	0.3257	0.1648	0.9156	0.7864	0.6528	1.1384	0.1429	2.2665	1.3225	3.1158	3.9541	1.9149	2.4049	1.0292	0.3195	2.3659	1.2564	1.2968	1.5696	3.5732
COX15	4.709	4.7877	9.3337	6.4747	5.0719	6.333	6.9264	12.2023	4.6519	6.0236	6.3692	8.5044	6.7672	6.4644	4.977	8.1174	7.4124	6.1532	5.4714	5.7132	2.2925	7.8423	5.6144	6.7301	10.603	7.3204	7.8416	5.3219	5.7	14.8833	8.9599	9.2912	6.8637	5.2469	6.5279	10.1619	4.291	8.1339	3.4031	3.0505	6.2022	5.2745	5.5884	5.1575	3.9043	11.8779	4.6668	7.1053	4.0304
CCDC88C	0.6837	0.508	0.2217	1.0381	0.7475	1.7674	0.3416	0.9679	2.1269	1.7742	0.5063	2.6556	0.2205	1.8937	2.0379	5.2759	0.6557	0.306	0.7719	3.1121	4.5939	1.5524	0.9832	0.8066	2.258	1.2464	0.2251	1.244	2.974	0.8317	0.6755	1.3059	1.6916	1.005	2.4732	0.6093	0.7468	0.4488	0.4706	0.4114	1.8003	1.5449	0.8087	1.9766	0.738	0.8143	0.937	3.901	0.5136
YAF2	2.1967	1.1547	0.4662	1.2217	1.1974	1.4829	0.8666	1.2793	1.7363	1.3573	0.9446	1.1682	1.3819	1.4921	0.7889	2.3353	1.0124	1.192	0.8815	0.671	0.9821	0.7401	0.7177	1.3011	1.284	0.7906	0.7208	1.2749	0.408	1.0274	0.7828	1.1544	1.2136	1.083	1.0581	1.6612	1.1878	0.8809	3.4073	1.0566	0.981	0.92	1.3543	0.9686	1.1122	1.7507	0.5574	0.6785	0.6863
ZMYND11	13.8683	11.478	8.3826	3.826	4.7654	11.1721	8.3967	4.8084	4.1149	6.3144	5.5628	10.8597	14.5339	9.5017	11.0044	27.0722	10.8515	9.2666	6.9641	5.9279	13.5245	15.0546	11.1455	6.6132	9.9333	10.894	5.7958	9.4577	7.8185	15.9167	7.0225	24.1993	7.6041	10.8798	8.892	7.897	5.8008	5.8776	14.0637	5.7314	9.373	14.324	8.9809	6.9314	12.7603	8.2193	5.2507	9.959	8.0002
WAS	0.7946	3.2725	0.7966	18.3872	9.0312	3.8339	2.9006	1.3594	4.3943	3.9987	1.0362	12.6254	5.2658	4.2855	8.4099	4.8562	17.7896	17.3079	5.1207	12.9343	3.2214	1.7098	4.8697	14.1916	2.3819	0.7772	5.5281	18.4268	1.3485	2.0188	3.6792	2.0939	6.5902	7.9459	14.3619	4.3694	4.8812	15.8409	8.2561	2.2001	6.3324	3.2689	8.6924	8.9775	2.7232	6.6722	3.1859	1.014	4.3081
DPEP1	1.7347	16.0487	0.4603	0.2321	1.0692	1.2373	0.2477	8.0289	0.422	0.2583	0.1352	0.9449	0.384	1.2934	1.048	1.7942	0.0958	0.1004	0.3707	2.4012	0.6454	1.8012	0.6402	0.1443	0.668	5.9188	0.0111	0.4924	0.1771	0.1854	0.5865	2.6787	0.2211	7.0036	0.2291	15.0756	0.9554	0.5417	0.7067	1.0805	0.3499	0.427	0.6215	0.3522	0.1061	0.7831	1.7564	0.5564	0.6008
BID	2.4088	3.4256	5.7671	8.6601	7.2548	5.3703	3.2085	13.579	12.1485	4.3624	2.1272	7.1057	7.2697	5.0584	3.7972	9.273	5.5593	4.6629	6.414	7.9318	3.7744	4.1843	5.1569	7.7693	3.2981	8.7154	6.4885	5.292	3.8835	5.0994	7.0974	8.3552	9.192	6.9939	5.6358	5.8247	4.1947	7.6775	1.7504	3.6479	4.1424	4.6142	5.1298	8.3948	5.7915	5.7356	1.9244	3.4672	3.4255
MATR3	0.8612	1.9238	0.7692	0.2034	0.308	1.5801	0.5931	0.2894	1.9622	0.4072	0.8418	1.0158	0.6441	0.9611	0.3736	0.4247	1.0358	0.5254	0.3118	0.3983	0.9596	0.8011	0.3923	0.0895	1.1125	0.6433	0.1291	0.6717	1.3586	0.6601	0.2844	2.7155	0.3979	0.7877	0.7611	0.2624	0.2931	0.8021	0.2025	0.437	0.7802	0.6464	0.9205	0.219	1.1518	0.5757	0.5058	0.6311	0.6785
NPC1L1	0.0272	0.0714	0.0053	0.0744	0	0.028	0.0239	0.0259	0.8538	0.0925	0.0157	0.0197	0	0.0132	0.0468	0.0468	0.0239	0.0131	0.014	0.0343	0.0266	0.1014	0.0249	0.0215	0.2344	0.0596	0.0145	0.0247	0.2076	0.0407	0.0306	0.819	0.0446	0.0476	0.0341	0.003	0.0104	0.0437	0.0257	0.015	0.0234	0.0237	0.054	0.016	0.0336	0.024	0.655	0.2405	0.0447
XYLT2	6.4846	8.1604	9.0831	7.2239	11.1264	9.5967	12.2955	8.2249	9.8831	6.2411	8.544	9.7395	3.9034	6.9388	6.1105	4.5769	7.9052	7.6692	9.3879	5.8697	6.9745	6.9784	8.8558	9.6321	4.9776	8.6525	11.7799	6.0387	7.2296	7.0421	7.3214	5.6631	7.8181	11.2966	11.3741	6.8678	7.9116	9.9795	7.0451	11.318	10.2138	10.0611	5.6072	4.8369	7.8603	4.6256	10.0343	7.4534	7.4911
RGPD5	0.0554	0.0452	0.0391	0.0259	0	0.0173	0.0443	0.0072	0.0479	0.0078	0.0696	0.0131	0.0344	0.0122	0.052	0.0173	0.0233	0.0048	0.0156	0.0099	0.0164	0.0242	0.0243	0.0066	0.0474	0.01	0.0032	0.0252	0.1068	0.0377	0.0097	0.069	0.022	0.0198	0.0147	0.1299	0.0013	0.0261	0.0413	0.0033	0.0173	0.0211	0.0356	0.003	0.0322	0.0222	0.0156	0.0472	0.0193
STMN4	0.0325	0.0268	0.0084	0.2299	0	0.0372	0.0152	0.0414	0.0619	0.0201	0.0125	0.0251	0	0.0632	0.0083	0.0407	0.0173	0	0	0	0.0141	0.0104	0.005	0	0	0.0432	0.0092	0.0493	0.1655	0	0.0348	0	0.0237	0.0474	0.0272	0	0	0	0	0	0	0	0	0	0	0	0	0.1466	0.0238
NUDCD3	4.2994	4.1514	4.6629	10.226	9.1972	4.8772	13.2786	2.8333	6.6711	13.3834	7.148	10.235	5.6013	6.4416	7.215	6.1691	5.838	12.8705	7.7554	6.9761	3.6175	11.8033	8.4532	6.0392	7.9471	8.533	4.2518	9.9822	7.0089	8.7615	5.7053	5.6548	6.7197	7.443	7.8377	7.304	4.6795	7.0403	6.2006	4.0412	13.5055	8.815	5.2549	2.1178	6.8618	4.6099	6.5763	11.1255	7.8318
ISL1	0	0.0536	7.3403	5.4846	0	0.0085	0.549	0.0118	0.2593	1.2724	0.2854	0.1866	0.1172	1.0357	2.6446	0	0.087	0.0238	6.9123	0	1.2097	0.1252	0.2273	0.4567	0	2.855	0.232	1.6734	0	0	0.0955	1.1533	0.0068	0.0542	0.4041	0	0.1008	0.2143	0.0937	0.0109	0	0.0173	0.4809	0	0	0.0328	1.3007	0.4769	0.0408
CHDH	0.2945	0.2674	0.0125	0.0882	0.7298	0.5567	0.8611	0.3733	0.8582	0.0313	0.0053	0.0587	0.0484	1.0021	0.4648	0.3798	0.2203	0.2362	0.1474	0.4856	1.2942	0.9454	0.0401	0.0994	0.9426	0.6019	0.0255	0.0126	0.9917	0.2616	0.4434	0.7308	1.4566	0.0241	0.2425	0.3425	1.2968	0.0523	0.1392	0.0345	0.1266	0.5866	0.5441	0.524	0.1137	0.5282	0.5116	1.8146	1.4887
IL20RA	0.0151	0	0.0029	0.0052	1.1567	0.0208	2.7238	0	0.8475	0.042	0.0174	0.0919	0.0317	1.0199	0.0116	0.0047	0.0048	0.1211	0.2808	0.1228	0.0295	0.828	0.0727	0.1352	0	0.2769	0.0032	0.0069	2.2414	0	0.0291	0.8887	0.0083	0.0132	0.5177	0.0744	0.0691	0.0112	0.0761	0.0632	0.0156	0.0789	0.0133	0.0133	0.397	0.0133	0.5874	0.0942	0.596
CLCA1	0.0107	0.0132	0.0124	0.0073	0	0.0073	0.0301	0	0.0407	0.0198	0.0123	0.0062	0.0562	0.052	0.0164	0	0.0068	0.0206	0.0055	0.006	0	0	0.0049	0.0056	0	0.0085	0	0.0194	0	0	0	0.8488	0.0058	0	0	0	0	0	0	0	0	0	0.0189	0	0.0062	0	0	0	0.0117
CLCA4	0	0.0192	0	0.0284	0.0554	0.0071	0	0	0	0.0064	0	0.024	0	0	0.0079	0.013	0.0198	0	0.0054	0	0.0135	0.0149	0.0048	0.0109	0	0.0083	0	0.0047	0.0176	0	0.02	0.3403	0.0057	0.0091	0	0	0.3688	0.0205	0	0	0	0.0072	0.0183	0	0	0	0	0	0.0568
GLT8D1	6.3811	12.8289	18.8828	21.9665	22.8093	8.9483	10.6909	12.9546	10.4963	21.7629	18.3126	16.4465	24.8853	9.4388	32.8008	18.833	17.2125	16.2328	21.9029	14.4801	10.09	14.5061	33.109	23.4998	15.8926	13.1884	19.8645	12.8003	12.9178	18.6507	24.6014	10.0103	23.9821	12.3731	21.6211	24.2248	22.0084	16.4687	21.5728	14.1963	16.8306	29.3114	27.7126	17.4297	13.238	20.9604	10.5864	9.7605	21.0253
ATP2C1	11.6887	10.0108	23.9271	9.2106	7.5824	10.0393	9.1622	9.0356	9.0369	9.242	9.1703	15.9028	8.1562	24.6318	8.7559	11.3138	10.7852	13.6617	11.6752	8.7046	10.6339	19.5388	10.2813	12.2412	33.8745	14.2637	8.7191	6.6774	10.0319	18.7114	11.8089	11.7656	15.3997	9.5053	11.2769	14.2742	8.7361	7.6034	8.7142	9.3577	5.8016	15.2643	20.2011	7.5003	12.1906	11.5475	8.4091	9.3374	12.9388
IGF1	0.1898	0.0519	0.0788	0.1964	0.1967	0.0334	0.236	0.1432	0.7561	0.4726	0.3102	0.1842	0.1857	0.1073	0.1419	0.3395	0.1325	0.1303	0.1209	0.1363	0.0977	0.1869	0.0304	0.2744	0.1523	0.0317	0.0132	0.4016	0.0899	0.0528	0.1021	0.6769	0.9702	0.1699	0.24	0.1445	0.0449	0.0611	0.4283	0.3638	0.1609	0.5043	0.2103	0.3291	0.2001	0.1832	0.0545	2.7651	0.0968
SLC38A5	19.0762	12.4662	2.3385	0.9738	32.9665	21.2071	12.8199	44.544	7.1088	1.2602	2.7454	2.2163	0.3928	0.9511	10.8141	9.7705	2.4188	3.5097	5.3581	1.9268	0.5675	3.8258	12.3336	17.7825	6.3487	0.9292	4.2409	0.6998	0.3019	30.7158	0.3314	0.414	28.4143	3.1344	0.7887	8.3815	24.3756	2.3128	0.2802	16.4049	1.6151	0.6567	13.0668	38.7696	11.8293	12.3053	14.6459	6.6628	11.2753
RALBP1	12.8696	9.5536	41.2759	11.948	8.2415	24.4452	46.7431	8.8682	16.6063	10.963	28.6407	27.25	12.4325	16.4157	8.3341	22.8326	15.4007	24.881	14.3297	16.1172	20.437	16.7428	26.5436	7.3644	22.0541	21.1743	12.7937	15.6833	18.3486	16.7176	12.6891	15.4321	15.8673	25.0686	16.5972	12.6687	14.9317	17.0966	16.3618	3.6491	16.5319	15.3923	10.8569	12.6184	11.1223	13.4213	15.8464	19.449	9.6404
RUFY3	4.3837	2.9814	3.6027	4.3806	1.3717	2.6667	4.0955	1.8492	4.2683	2.3514	6.3488	6.3887	1.5025	2.189	4.2381	2.6111	4.8053	3.517	1.4377	1.6809	1.6071	5.7258	2.5732	1.941	2.0528	4.1312	1.7836	2.4306	2.6125	1.8101	1.6709	2.7134	2.1234	3.4779	3.216	1.2852	2.1602	1.9705	1.7336	3.9044	3.7732	2.4897	2.6037	2.4228	2.0479	2.6209	4.2845	1.7813	2.5664
CNTN1	3.0304	0.1944	0.0628	5.387	3.2608	7.4547	6.4462	0.0591	0.4897	0.23	1.7289	1.0687	0	2.9787	0.1896	0.1907	1.0617	9.0106	0.3201	0.0455	0.1985	0.0734	1.5804	0.8985	0.0946	0.2812	0.4808	0.0087	0.0323	0.3671	0.1867	0.8873	0.1667	0.1208	0.9448	0.2435	1.0713	0.7491	0.1321	2.5511	0.0721	1.6794	0.3448	0.0392	0.9111	0.0168	0.0648	1.1701	2.9996
SLC11A1	0.6336	2.534	0.1723	1.3207	1.1512	0.4327	1.8642	0.4045	2.3727	0.858	0.1185	1.1255	1.3716	0.364	1.2721	0.6072	2.2447	6.6087	0.4954	1.6559	0.2411	0.2831	0.3341	1.4239	0.4172	0.5841	0.7183	0.9676	0.6284	0.3386	0.2564	1.1718	0.3532	0.7701	1.1566	0.3173	1.1219	1.9244	3.1472	1.5865	2.6209	0.5446	1.9244	0.1763	0.9255	0.505	0.3965	0.3297	0.8123
WWTR1	25.162	16.0464	10.5058	5.7614	8.4694	8.972	14.6094	3.7581	13.4216	4.6344	23.8173	9.0989	19.8693	24.0508	7.0754	5.8848	6.8118	13.6741	12.4863	11.1819	7.9068	15.4297	10.1905	7.007	15.6598	4.8291	8.334	5.7362	5.5592	7.6751	8.7063	12.8514	9.0542	7.47	8.0689	11.2987	10.5119	5.8196	5.2293	13.7207	11.652	10.1085	48.9653	6.0978	13.7789	14.0876	9.4726	11.9475	16.3018
AGPS	4.9168	5.7141	6.778	3.8806	6.4263	9.0348	5.3648	6.0517	8.0066	4.1205	9.0696	8.3139	5.752	7.0243	6.1787	5.5879	6.8495	7.3079	6.204	11.6085	11.5348	6.7687	6.2035	6.1501	6.5683	5.922	2.837	11.0675	3.385	7.6102	5.6597	6.6546	10.5333	5.5378	7.5091	5.7894	4.546	5.2537	2.6835	3.6578	7.7979	8.2757	8.0666	6.5806	6.7204	8.5407	2.362	4.7083	4.2127
CXorf56	5.3685	5.4156	12.2833	10.028	8.1866	5.6116	10.5811	11.4227	5.4247	10.6769	8.9251	7.1529	20.0644	10.6406	6.0459	12.9863	5.6447	9.5181	6.0913	7.5954	4.7566	11.4117	10.6005	9.2123	10.0075	8.5191	6.5804	10.8566	10.3084	9.9261	7.6264	7.8432	8.722	9.2812	7.0264	12.7299	2.4846	7.3677	20.0334	3.8351	9.2895	8.4237	9.5115	5.3447	5.1067	11.6921	8.9914	5.8741	7.9365
ATP1A2	0.0567	0.0175	0.0572	0.0194	0.2121	0.8533	2.2012	0.5139	1.0572	0.1122	0.0392	0.2299	0.1669	0.0827	0.0477	0.0567	0.0036	0.08	0.0351	0.0573	0.059	0.0327	0.0234	0.0358	0.0592	0.0542	0.0048	0.0645	0.1251	0	0.0328	0.9779	0.0124	0.0595	0.3699	0.1017	0.0317	0.0757	0.0143	0.035	0.0312	0.0948	0.045	0.0033	0.0313	0.03	0.119	3.8867	0.1678
TTC27	2.7236	4.1374	5.6249	5.3541	3.6753	3.9909	5.7167	14.7084	4.9488	4.2862	8.8823	4.1118	8.1796	4.6312	7.2047	7.6531	3.8641	7.5303	5.9535	5.3033	6.3634	2.8638	3.9078	7.2322	5.2013	6.0159	6.2467	4.7515	6.1058	6.8584	5.2561	9.085	7.5064	4.558	4.9979	16.8899	3.8885	5.9183	4.5195	4.2426	3.4155	5.0045	4.7376	4.3557	5.5275	8.7388	3.1709	3.8953	3.4173
ZNF582	0.0746	1.0213	0.6612	0.7147	0.7976	1.3405	1.177	0.5288	1.3791	0.3759	1.252	0.982	1.0309	1.6887	0.7339	0.4864	0.5477	0.8274	0.4845	1.3278	0.4163	0.6256	0.8115	0.8363	1.0804	0.6799	1.0208	0.538	1.3201	0.5739	0.4997	1.4007	1.1069	0.5871	0.6775	0.8122	0.6668	0.7376	0.188	0.5212	0.8503	0.579	1.025	0.6381	0.1455	0.7716	0.5134	1.4636	0.409
VSIG2	0.2493	0.6782	0.4641	0.273	0.7553	0.4969	0.0877	0.2617	3.6532	1.2495	0.0287	2.2105	0.9175	3.4173	1.8314	1.3717	0.4297	0.24	0.2705	1.1194	0.2597	0.7197	0.1944	0.7747	1.1725	0.0596	0.2335	3.4925	0.8884	1.7529	0.7847	1.5018	0.9404	0.4578	1.7936	0.1006	0.875	0.7149	0.4398	0.7031	1.2175	0.3299	0.616	0.4098	0.2463	0.4843	0.4004	0.441	0.1914
PHLDB1	3.5218	8.2654	8.1869	3.0142	7.1609	8.4251	6.004	2.1488	4.31	3.5725	3.7916	11.7769	7.0422	7.2315	7.2249	8.7315	5.0719	6.2082	4.8988	6.6968	19.275	4.3256	4.4602	4.4971	8.8976	5.2388	1.8291	3.4812	26.8857	5.3182	2.2128	9.2257	4.1249	8.5617	8.1008	6.4591	5.9849	4.2137	4.9204	9.4984	4.4676	5.3552	4.9931	4.0597	5.6203	6.202	4.7976	9.1127	4.8592
MARCO	0.6525	0.2442	0.0466	0.7756	0	0.1889	0.2295	0.0983	2.9411	0	0.0198	1.5027	6.3016	0	0.0526	0.0537	1.5841	2.7105	0.0532	0.5108	0.0671	0.0661	0.1418	0.4884	0.0179	0.0137	0.1462	0.2656	0.2914	0.0514	0.0772	0.5642	0.0469	0.0901	0.1006	0.0462	0.2184	6.1124	0.4544	0.0151	1.0512	0.0837	0.1061	0.0605	0.2046	0.0606	0.0212	0	0.0565
CYP24A1	0.8089	1.0058	0	0	0.2563	0.0494	0.9611	0.0172	0.8039	0.4394	0.2485	0.3177	2.2682	9.8912	3.597	0.0393	0.0287	0.2192	0.195	1.2056	0.0936	0.0476	0.1526	0.3314	0.1127	0.4372	0.0077	0	3.8893	0	0.0058	16.2927	0.0786	0.6209	0.0376	0.0201	1.623	0.3466	0	0	0.0062	0.0063	0.0159	0.0053	5.4326	0.0159	1.3213	0.0374	0.345
PRDM11	0.3172	0.4192	2.6739	1.0505	0.6064	0.9479	0.4805	0.796	0.5356	0.5145	0.2446	1.1832	0.46	4.6461	0.5619	1.0574	0.597	0.5713	0.6927	1.2765	0.6763	1.3824	0.8708	0.2789	0.7995	1.8118	0.342	0.4038	0.5731	0.7176	0.4848	1.3871	0.5581	0.4989	0.7662	0.7501	0.7353	1.2446	0.4771	0.5761	2.0607	1.03	0.8579	0.5031	0.6357	0.3027	1.6308	0.7028	0.5106
SYT13	0.0132	1.0011	0.0459	0.0315	0.0117	0.6831	0	0.0188	0.3632	0.0448	0.0076	1.3083	0.0346	0.0256	0.0101	0.0288	0.0735	0.4266	0.8774	2.15	0.0343	1.0989	0.4921	0.0312	0.0482	2.0261	0.014	2.9278	0.0447	0.1526	0.2579	1.4418	0.09	0.6562	0.0496	0.0502	0.385	2.7952	0.1161	0.0058	1.58	0.1192	0.4472	0.1468	0.0038	0.0058	0.0163	0.1233	0.0866
SNAI2	43.6759	19.442	33.2955	6.7661	49.5961	46.9378	78.1932	2.6426	55.8823	64.9829	229.418	69.2018	36.1735	72.6678	111.5693	50.375	26.5811	78.5191	33.181	50.8823	65.7554	81.8226	35.8538	38.0194	7.7827	38.6511	8.4921	17.2268	58.4053	9.8766	15.5663	23.3895	11.8878	34.1338	82.6727	20.7397	91.8082	35.2914	55.3129	116.3197	48.8756	65.7838	26.2559	18.8441	42.7608	26.6174	33.473	61.3005	58.6927
CD74	74.7368	123.4534	76.2683	1224.5029	850.6847	47.6596	162.3199	78.1878	43.2093	220.4503	77.0084	499.4514	355.3221	312.8384	652.408	424.8936	510.3877	1128.4773	202.5128	1098.5582	52.0621	48.8512	48.5337	347.7619	178.9397	22.7747	29.205	544.2639	71.2944	73.0927	272.38	64.0144	585.124	497.3987	546.833	236.2359	179.2568	422.2316	163.3764	347.3128	78.5582	254.225	345.8241	849.3412	207.4492	483.428	35.7363	68.4567	225.5014
HGF	0.337	0.1613	0.0871	0.2334	1.094	0.7585	3.6132	0.1532	0.1604	1.8771	9.6455	3.7671	12.4806	0.2419	0.3623	0.8355	11.7311	2.034	1.302	2.4232	0.7262	0.0579	1.3916	1.5703	0.1342	0.3808	0.0103	1.1626	0.5788	0.1921	0.1005	1.78	0.3927	3.7231	1.3696	0.1817	0.3796	1.2934	4.5808	1.1263	5.4842	1.3947	0.301	0.146	0.3965	0.4747	0.2379	0.4634	1.4698
ZRANB1	5.7243	2.7255	5.8563	1.0966	1.4756	3.0177	4.5552	2.0182	8.4117	2.5065	5.3929	4.0011	2.8312	3.3878	2.972	4.6259	3.1355	2.6412	2.1576	2.2936	2.3658	7.65	2.5632	2.1053	7.583	4.6271	2.0213	3.1023	3.2753	6.1714	2.3342	3.3765	1.9767	1.8545	3.6229	3.8672	2.2999	4.877	3.2876	1.6458	2.356	2.0622	3.0697	1.0176	2.0617	3.4503	4.6656	4.0225	2.6523
NCDN	7.5723	6.0962	13.7885	13.8277	5.8094	8.5889	15.6192	11.2943	11.648	10.2162	5.118	15.5093	7.9551	10.3336	14.7395	9.8102	5.4602	11.1578	6.7225	22.4166	9.8321	7.7241	9.1559	9.8856	7.7324	6.3171	12.8036	6.4957	10.5098	12.5293	8.8474	15.0501	9.3395	8.1018	15.9136	7.1059	7.6265	8.7081	5.2787	10.9639	7.3713	11.9806	5.5802	7.028	7.7306	6.2888	12.0279	14.7537	7.198
ADGRA2	26.4005	22.9639	24.8603	8.4216	18.0469	42.7771	18.6694	6.2196	12.7875	12.8643	17.7149	39.6843	3.2696	80.3053	24.2614	20.7346	10.921	13.8624	23.9079	38.3881	41.1723	47.7252	10.3674	12.5935	18.3677	114.4429	1.2162	17.0081	38.7723	8.5736	5.9824	15.5474	10.5557	15.4087	20.6743	11.5898	45.2689	16.3323	13.2575	35.9173	12.8467	20.0171	18.4298	10.2006	20.0256	37.369	19.2187	151.9516	24.236
ZFP64	1.4234	4.6752	1.856	2.72	2.1458	3.5176	3.277	4.7913	2.4372	4.0884	7.722	4.3879	5.4938	7.8222	3.6739	4.5204	1.8534	3.801	2.2777	4.9684	3.0494	4.5294	4.0983	2.4187	2.7036	4.9357	3.4604	3.3069	3.1343	4.7287	3.1628	8.8158	3.5703	3.4	3.7348	2.6946	7.241	5.1635	2.5523	4.1637	4.1377	3.3371	4.0474	2.7884	4.6793	1.865	4.2546	4.7884	3.7378
MNAT1	3.2696	4.289	3.4281	2.4715	3.0452	6.1903	4.0547	4.8923	5.9415	3.1378	3.3406	3.2813	9.0715	3.1429	2.707	7.3404	1.716	4.5103	3.6605	2.2188	4.1013	2.5288	4.1864	4.33	5.4157	4.4271	4.2786	7.7891	2.8998	2.7706	2.3199	9.8389	4.176	2.8514	2.8127	8.1125	2.8332	3.2331	2.0251	2.6822	5.5656	4.5358	3.2276	4.7172	3.4008	4.3714	1.4834	2.4603	2.6236
SAMD4A	5.0042	11.7257	10.9928	2.8687	3.2045	3.5931	4.3068	0.8147	6.7996	3.5649	5.6053	4.9164	4.0747	10.469	4.33	4.2882	3.9439	3.3034	2.6994	6.8145	9.9349	4.1553	3.7894	2.4845	4.3382	3.2307	3.176	9.8147	8.2933	2.1789	1.6714	3.4299	4.7581	2.4832	2.8589	3.3247	3.8498	4.2318	2.3287	4.5254	9.6873	3.353	4.9905	6.8982	5.8947	4.1441	6.1062	3.0216	4.2111
RUNX3	42.2565	17.8175	13.1561	30.3346	10.3383	29.6495	41.4832	7.5477	33.5569	30.8226	4.4183	18.937	5.5192	18.0937	24.9743	15.7035	14.6128	10.4787	12.5077	31.7541	28.1398	13.7898	22.7964	13.4823	9.8331	61.7314	8.475	25.6184	28.9584	15.4215	10.6626	29.7181	7.5382	32.8281	11.5156	6.6952	13.0967	17.4545	20.8558	21.5494	21.7384	19.4346	12.8012	31.863	18.1567	19.5133	30.7245	55.2205	10.1622
MRE11	1.7828	3.9731	8.0343	1.9382	3.0531	5.5371	2.9788	2.858	2.2797	2.735	6.8185	4.1841	8.7537	6.7301	5.7058	4.3081	3.4191	2.7826	3.0371	2.1942	6.088	3.9721	2.6262	2.3966	5.3863	3.7842	1.7119	5.5541	10.2192	7.3941	2.377	5.6576	4.3658	4.0563	3.2355	4.0779	3.0041	2.8326	3.6506	2.8908	2.7785	3.4798	5.2441	4.7451	3.5121	5.19	3.1719	2.8841	3.9971
PLEKHB1	0.0145	3.2843	0.5613	2.1444	0.4643	0.189	0.0967	0.3246	0.3443	0.1523	0.025	0.6794	0.0913	0.1407	0.144	0.1312	0.1525	0.1486	0.2318	0.4996	0.1696	0.1358	0.332	0.1906	0.1815	0.0058	0.2865	0.6419	0.1965	1.4237	0.6927	2.1798	0.3917	0.2025	0.3572	0.4445	0.3092	0.5081	0.0547	0.0957	0.2041	0.1159	0.2618	0.4546	0.0841	0.1853	0.2682	0.3087	0.2381
SERPINB1	16.6951	7.9617	10.6812	15.8871	12.9335	5.7342	7.4677	5.8472	12.4066	7.2253	7.2165	12.6915	11.5868	9.8264	11.8842	22.1772	20.036	15.77	12.919	7.1431	7.407	11.77	9.9563	12.5257	12.0834	11.3643	16.4863	13.8603	8.1259	11.0217	9.6948	10.3317	14.6091	10.04	14.5465	11.1272	9.0621	15.8298	6.6443	9.467	8.024	13.4941	9.3771	11.7109	12.822	12.5514	17.5326	10.8049	6.327
CYP3A43	0.0135	0.1925	0	0.0093	0	0.0558	0.0476	0	1.1336	0.134	0.0156	0.0392	0	0.079	0.0311	0.0593	0.0216	0	0.007	0	0.0881	0.0261	0.0062	0.0071	0	0.0216	0.0288	0.0308	0	0	0	0.8897	0.0074	0.0829	0.0566	0	0	0.0402	0.0341	0.0597	0.1024	0.0094	0.0358	0.1589	0.0275	0	0.0502	0	0.0594
SLC7A9	0.0275	0.034	0.0107	0.6115	0.0245	0.0472	0.0387	0.0262	2.7469	0.034	0.0158	0.0398	0.0723	0.2406	0.1367	0.0172	0.136	0.0265	0.0355	0.0617	0.0537	0.0661	0.0315	0.0145	0.0431	0.0329	0.0234	0.0188	0.0467	0.0925	0.0177	0.4893	0.0601	0.0962	0.046	0.0062	0.007	0.2447	0	0.109	0.0851	0.0192	0.0243	0.1452	0.0439	0.0364	0.0679	0.4863	0.0151
SPAST	3.0473	4.6407	9.5636	4.7146	2.4164	5.2674	4.4659	4.3658	3.1148	2.3645	7.6118	6.6039	8.526	7.683	4.9888	3.7124	4.8769	3.9988	5.5234	4.1281	8.1592	2.7251	4.4107	3.9606	7.3578	5.7236	3.5746	6.725	3.6142	5.7015	4.8786	6.3571	6.1137	5.2223	3.4259	8.1025	5.0232	6.1349	1.5274	3.4521	3.2362	4.2406	6.907	3.9878	3.6458	5.2666	3.824	3.4701	3.3421
NRXN3	0.2442	0.4514	0.0765	0.1253	0.1381	0.9586	0.2114	0.0426	1.9391	0.3428	0.0324	0.1823	0.1259	0.1301	0.1455	0.0925	0.5141	0.5182	0.0776	0.1858	0.2996	0.4507	0.0323	0.141	0.3582	0.0506	0.008	0.095	0.2669	0.0702	0.2277	1.2858	0.1078	0.1335	0.6305	0.0053	0.0418	0.3993	0.0237	0.5473	0.0646	0.2486	0.1284	0.3225	0.0723	0.1783	0.3103	0.1075	0.4377
OSBPL5	4.9583	7.0512	6.8872	8.7697	8.6405	11.2867	3.0712	4.4219	18.3363	4.3612	5.5461	11.4307	2.9213	4.6347	9.8975	15.2717	8.3779	18.802	12.7977	13.3892	8.2498	6.3202	13.6283	4.5838	3.4483	7.8098	21.3778	4.7847	8.5769	3.0474	5.4244	5.4993	10.9111	7.3596	15.0206	7.1795	4.9351	10.3732	8.7726	4.589	12.2682	6.9177	11.3078	4.971	9.5239	6.3878	7.5788	7.7315	11.7936
AQR	1.6888	2.2174	6.7423	3.1694	2.3843	6.2091	2.2389	3.2816	2.6115	3.901	5.7509	3.415	2.4641	4.4281	3.6167	3.1779	2.5515	3.4527	6.9716	2.3358	2.3744	2.3402	3.432	2.1239	3.1111	2.0583	1.9988	2.5158	2.8661	2.3471	1.9969	3.96	4.0496	2.1924	2.8148	2.2503	2.9451	2.2414	0.8779	3.6432	4.391	2.1598	3.2927	2.6149	2.6503	2.5095	5.503	3.1851	3.1661
CPS1	1.979	1.49	1.0883	0.3439	12.4144	1.7833	0.6348	1.2103	0.6115	1.9967	1.2087	1.3252	0.992	0.5982	2.9034	0.2372	0.6481	0.2347	1.4924	0.472	1.7002	4.9852	2.2219	1.6078	0.3072	5.6074	0.8994	0.4011	0.1044	0.0511	0.1054	2.574	0.043	1.7726	1.9216	0.2008	2.5195	3.6587	0.6805	2.4401	0.6583	4.669	0.5007	2.2273	0.0616	5.8611	1.4484	0.6651	2.3392
C8B	0	0.0081	0.1065	0.0358	0	0.018	0	0	0.3485	0.0405	0	0.0152	0	0.0254	0	0	0	0.0084	0	0	0.0341	0.0063	0	0	0.0137	0.0104	0.0056	0.0119	0	0	0.0084	0.5731	0.0072	0.0114	0.0109	0	0	0.0647	0	0.0346	0	0.0182	0.0231	0	0.0076	0	0.0646	0	0.1148
FHL1	26.1022	20.2731	1.6645	5.6708	9.6431	14.0105	10.0047	6.4709	10.5586	32.7208	27.838	8.6799	41.9706	28.2595	8.3406	11.2147	11.6292	9.5647	18.7685	15.5029	33.0907	29.7835	9.1264	16.1385	4.4858	6.034	4.889	3.1084	25.5179	8.2379	1.5296	5.4282	5.9002	8.975	11.8425	7.7078	18.6955	12.2608	24.6709	37.4003	15.1178	17.9833	18.758	3.2009	26.6804	4.0472	10.4722	36.2901	16.282
RTF2	9.5417	22.1382	11.2244	21.6528	17.224	27.2084	15.3974	26.1207	12.8422	26.8202	22.5686	22.8989	32.7252	17.3575	14.2068	14.6246	15.1341	26.1999	10.9457	10.7162	9.1185	24.741	27.8965	12.9168	11.5708	14.8695	17.5335	32.3555	23.544	18.3111	17.4462	29.2812	12.859	19.1022	17.2591	17.9436	6.9366	24.2959	10.9055	5.072	15.5811	12.6321	17.5456	19.9041	18.2156	16.6643	12.7651	15.4961	16.0055
GABRA1	0	0.008	0.0025	0.0356	0.0347	0.0268	0	0	0.0618	0.004	0.0075	0.0113	0	0.0695	0.0099	0	0.0083	0	0.0034	0	0	0.0156	0.003	0.0034	0	0.0466	0.0055	0.0059	0.0551	0	0.1544	5.3736	0.0284	0.0455	0.0054	0	0.0331	0.0161	0	0.0286	0.0089	0.0091	0.0115	0	0.0094	0.0287	0	0.0203	0.0356
NLRP2	0.0113	0.1503	0.0219	0.5186	0.1612	0.0661	0.0835	0.0594	2.2708	0.2309	0.0391	0.1081	0.2319	0.0715	0.2164	0.0566	0.0217	0.1705	0.0555	0.238	0.0442	0.0245	0.0233	0.2591	0.0177	0.0316	0.0482	0.162	0.0288	0.0381	2.0124	2.3847	0.0433	0.1137	0.1277	0.2485	0.0115	0.3271	0.0356	0.0324	0.0156	0.0276	0.1098	1.2813	0.097	0.1748	0.0489	0.053	0.0434
SLC45A4	0.2903	1.0488	0.7801	2.0066	0.9977	0.9236	0.6302	0.7243	0.7498	0.9854	2.0254	2.0982	1.3388	3.7416	1.2408	0.9335	1.9182	1.9293	1.3907	2.3184	3.0889	1.6782	1.3337	0.7951	0.9146	1.1345	0.701	1.2827	1.9354	1.3278	1.7343	1.2946	1.807	1.3492	3.0636	0.383	0.7363	1.0293	0.533	1.2865	0.9756	0.7395	3.5608	1.2173	1.2076	1.3219	0.666	1.2773	1.2053
RNF10	19.6697	28.5369	25.9658	20.1902	25.0666	24.6717	29.4352	24.2081	28.5736	36.5042	17.3006	18.5014	18.4043	29.5748	15.4312	42.8191	18.5323	21.2757	23.6225	20.1792	13.9432	23.8526	20.4717	23.3177	38.6811	26.7993	17.5983	15.9273	23.3371	24.0614	14.5098	24.807	22.0391	28.41	28.0919	26.5927	24.9981	23.6004	20.4865	13.8998	25.3746	23.4656	20.6617	21.2541	14.6917	18.8721	10.0351	18.5756	13.8033
ZNF839	0.6897	3.2418	2.707	0.8566	0.8194	1.2247	1.6758	0.6582	3.3788	1.146	0.7135	1.8505	2.0683	1.3411	1.7202	1.7889	0.901	0.9712	0.6698	1.1255	1.1476	1.3152	1.1221	0.8645	2.5097	1.2122	0.9081	0.6449	1.4306	0.8408	0.521	4.5118	1.1591	1.1561	2.0783	0.8962	0.8739	0.5936	1.2232	0.6754	1.2608	2.2642	1.1214	0.7985	0.9947	0.9135	1.002	1.3157	0.9665
ZDHHC6	4.6099	6.8846	11.2	5.9839	5.7373	20.5385	4.1142	4.7178	7.9034	5.0746	8.7329	8.2524	12.0389	11.2046	8.1414	8.4867	10.8725	5.5679	5.7925	8.0297	4.3781	13.1398	5.4749	8.6744	10.831	8.1887	7.7983	5.0212	3.055	9.583	6.4061	20.0833	10.4717	7.0886	6.1914	6.6319	6.0128	8.6364	9.3976	3.0681	6.8925	3.4964	9.3462	16.7684	4.0495	7.9896	8.5663	7.0365	6.5183
GRAMD1B	0.9098	21.1331	4.0769	2.6781	1.3088	6.1058	1.604	2.6991	0.6467	1.8947	2.1801	8.7308	1.8366	7.1971	4.3255	3.3951	2.769	1.1465	2.1051	4.1714	0.59	2.1714	9.407	2.1671	23.227	3.3104	5.2723	7.2845	0.1364	19.9585	5.7836	6.8439	13.9393	2.9942	2.4974	8.2042	7.3344	2.9699	3.4302	2.8902	0.8872	1.0003	7.9254	11.5699	2.7502	6.1977	7.0916	0.5209	2.2882
RNH1	12.364	16.4515	17.0704	24.2453	21.5169	15.3077	10.8576	21.4243	10.4665	11.7041	5.4536	18.7698	19.4058	8.8484	8.3613	31.3451	24.7273	25.7155	24.2739	23.8192	24.7555	17.4151	37.4196	16.7331	9.0167	30.3509	22.1784	12.6374	22.8395	11.3314	13.8204	12.2891	27.4752	14.2424	21.7854	21.9939	13.3106	19.0665	14.0612	17.0086	21.7223	22.9207	14.9733	14.7723	25.8892	14.85	9.4377	26.9746	13.5867
NDUFS1	4.3386	5.8043	5.6912	4.0725	3.516	7.1728	5.5969	7.4205	6.3244	3.8714	6.3482	5.0272	4.0605	9.7686	5.2952	6.0735	10.1498	4.3749	6.5044	3.9999	5.6382	7.323	7.5356	7.1594	5.2372	7.6096	4.2099	6.7317	5.1308	9.4187	5.5892	8.2154	6.4159	6.2602	4.9321	6.0131	6.8017	7.4782	3.5054	3.8096	7.8985	7.3274	9.9989	4.7574	6.9452	9.0904	2.3762	5.9435	6.2295
RB1CC1	12.0899	13.8583	12.9249	1.7549	3.5005	13.241	20.4146	3.9238	9.6088	15.3514	39.602	12.4894	5.5162	12.8663	12.2221	5.6544	8.9772	11.5995	10.2147	6.7175	14.1439	10.9449	8.1142	3.7089	13.4203	8.9094	4.1516	10.4996	6.4918	16.026	3.8517	13.7103	11.1948	10.3191	12.6285	5.305	12.9084	9.9779	20.3209	8.3911	3.4795	10.9719	13.4776	7.9312	7.121	10.4104	6.6718	7.1461	11.0025
ERP44	19.2021	8.9492	13.3713	11.9789	17.3792	17.5978	17.7828	10.8794	13.7168	14.4036	18.9756	13.4175	31.9165	9.7885	22.3427	28.4744	13.9544	26.055	28.4093	12.1113	20.8771	13.7271	17.2202	21.5348	16.4342	18.1299	14.1314	16.1039	18.4592	21.0597	16.7151	15.1045	29.5282	20.498	11.4933	17.941	21.4779	14.4607	13.2615	12.2923	15.9205	16.926	17.6458	19.4625	16.3265	21.4426	11.5299	14.0499	13.9215
ALAS1	3.0968	28.3311	25.7079	12.3117	15.8546	14.2531	15.3795	22.9731	17.0118	12.4736	13.3281	22.6142	23.9058	14.2193	20.3806	19.5313	22.1529	18.3728	19.3474	17.0819	8.3768	20.5236	36.5507	30.4448	14.4331	11.4062	19.2567	21.9107	15.2172	14.1419	26.9474	8.8659	27.7665	18.6137	17.6766	58.7834	21.8043	21.7975	11.2991	11.6802	8.3855	11.2075	27.1663	16.684	9.6829	11.4724	9.7039	9.1837	16.1793
BIRC3	1.5005	1.6882	0.6243	0.8157	1.9379	1.5994	0.2773	0.0317	0.9308	0.761	1.0118	3.0271	3.2156	1.6573	0.407	0.5107	20.0914	0.585	1.4108	1.2473	0.0495	0.473	3.8317	2.7213	1.1018	0.1022	4.9067	0.7106	0.2417	1.0301	1.1439	1.8854	1.9937	1.5116	1.4301	0.4982	1.0193	7.9796	3.255	0.2741	0.1274	0.4101	2.4387	1.5721	0.7976	0.2641	0.3285	0.4051	1.3748
AKAP11	2.5334	4.0541	4.0571	1.1427	3.1232	6.0506	2.7773	0.838	5.7461	2.16	8.0415	4.2045	5.2297	5.1745	2.8887	2.9995	10.1146	3.1036	5.9558	2.9328	4.85	3.2883	4.3583	2.0813	2.9262	4.638	0.8412	4.2984	3.7681	2.5601	2.9452	4.0699	3.5512	3.4367	3.1431	1.8345	2.9235	4.5494	4.5664	2.9146	3.025	1.8148	4.7252	1.633	3.2859	3.7113	1.7072	5.3321	4.223
GLRX2	5.9634	8.5301	3.9648	11.134	6.3668	9.2564	9.5508	9.1798	10.2511	5.3397	3.577	7.0237	13.8712	2.2443	6.0356	14.3139	4.9389	11.6035	7.0715	5.6918	9.2684	7.1936	7.7787	12.145	5.1127	10.8052	6.6694	12.4377	4.4306	8.6136	10.9101	12.5676	7.4971	11.8967	4.5752	11.9271	3.0895	7.7854	5.3329	1.2958	6.484	3.752	10.355	10.3571	3.7136	5.5568	4.2099	8.121	2.5016
SNAPC1	3.9246	7.5294	8.2829	6.3561	3.7127	7.4005	5.4086	5.3491	22.8684	3.1854	3.2202	6.2705	8.4943	3.4105	4.5872	10.2783	11.6958	5.6578	3.2016	3.3344	7.9459	3.7964	6.1351	3.2	3.5963	12.7667	4.8756	7.5686	5.3146	3.5592	13.0981	11.1154	4.8424	6.4179	7.4663	6.0623	2.605	6.2199	1.0501	2.7126	7.6368	5.4114	4.0682	13.1056	8.1596	4.2843	2.9557	5.4263	2.4027
DERA	11.1211	5.3785	7.0685	8.1092	5.8385	11.3721	4.5301	7.8706	7.4294	6.1361	4.4387	4.8958	10.1239	10.4705	7.1464	8.3038	9.4842	10.6321	11.3436	6.2915	7.7965	6.2573	10.0483	5.858	14.3919	8.5091	6.349	7.7249	3.4083	7.493	3.3544	6.2902	11.8994	8.4526	7.2983	20.4064	5.4274	4.4682	9.5535	4.3144	6.7694	18.3001	9.7362	9.5792	3.6915	12.8345	3.1324	5.0545	5.6442
STRAP	103.5899	44.6252	32.7554	69.9223	35.6796	78.9439	41.8344	75.9527	54.0201	60.0959	35.5773	38.8888	64.2626	56.7297	47.1852	36.4251	26.2338	95.9908	68.6348	26.8426	40.4931	39.1252	74.2991	45.6102	79.9384	46.1247	59.7863	28.6638	61.87	66.4043	32.9621	28.1641	78.0134	53.911	46.9119	157.1225	28.6889	29.1445	105.5314	30.0885	49.601	111.9383	82.85	31.7045	20.9831	59.6205	19.4481	45.3265	45.1896
ABCC2	0.2349	0.1842	0.0444	0.0274	0.0102	0.1614	0.2216	0.0437	0.2616	0.358	0.0726	0.1394	0.2108	0.0835	0.1403	0.0824	0.1024	0.0515	0.1125	0.1029	0.0298	0.1488	0.0237	0.0272	0.0838	0.1188	0.061	0.0964	0.175	0.0086	0.0478	0.8	0.0313	0.0301	0.0671	0.2466	0.0758	0.0481	0.0217	0.0934	0.0749	0.0638	0.1062	0.0336	0.1698	0.1973	0.0637	0.0834	0.2073
DEF6	0.4489	0.7372	0.359	9.5227	4.9995	0.9449	2.2006	1.0844	1.7352	2.3088	0.5816	3.902	5.428	5.6321	3.4026	3.2013	4.1597	3.9334	1.1234	4.4325	0.6028	0.9382	1.0618	1.9358	1.0702	1.0068	1.7917	3.8281	0.6903	0.6191	1.1624	1.8821	2.4693	2.6252	3.1684	1.5156	0.6565	9.0918	9.2619	1.3537	4.2551	2.0714	2.1042	5.5005	1.6183	2.5762	0.5719	0.5108	0.8615
PLEKHO1	27.3131	11.4215	26.9368	17.3118	17.2106	11.5499	15.4664	7.032	21.3082	6.6556	25.4859	12.9585	14.5009	16.251	12.2004	13.4677	14.7265	11.902	7.8671	15.5839	21.5396	10.1626	11.8492	11.1762	5.3651	12.5245	11.0319	8.5406	5.8137	7.4723	5.9698	8.3387	11.0054	8.1794	12.7695	8.9913	17.6616	18.7034	11.9294	17.734	9.4148	13.9351	11.3146	14.3965	6.3383	5.8913	7.3493	7.4686	24.439
GCLM	8.3646	3.9788	2.5263	3.7863	2.5236	3.6944	4.2629	3.8219	3.6602	3.0201	4.1044	4.2332	5.0698	3.4835	1.5221	3.3029	4.6612	7.7809	2.903	5.5822	4.6828	1.7431	4.7408	3.0808	2.6297	2.721	2.2939	7.4058	2.9285	2.8872	2.9406	7.6113	3.6333	7.1483	3.3282	2.2709	2.8613	5.0767	5.4694	2.3161	3.9009	3.1152	5.8528	2.0492	1.5944	3.408	1.7983	2.5152	2.9833
UBR2	2.3381	21.6011	9.0978	4.1842	4.39	4.0583	6.1962	3.0139	6.6249	11.6448	6.3633	5.8041	5.3208	8.8415	6.3134	5.8051	4.8057	6.569	4.9619	6.8338	6.0157	7.6347	5.3373	4.1883	6.9093	5.2948	2.1561	4.6288	8.7789	6.5462	2.8043	5.0758	7.8773	18.7389	18.105	5.314	4.8275	7.7846	17.2912	3.3544	8.5391	5.5584	8.5845	4.5445	4.4079	6.1865	4.2506	3.6515	5.1242
EHD2	39.82	34.9972	22.7065	10.4188	76.7385	55.3516	61.8286	3.7865	49.4786	32.7776	78.9895	40.5551	26.6973	79.4278	26.4891	29.6785	88.9562	100.744	53.4135	92.8344	74.9828	22.0553	35.7425	55.0546	11.2895	30.0092	26.5589	49.7851	14.8869	8.9105	14.9882	25.4171	17.6759	57.6806	42.3732	26.1562	73.5546	38.039	30.4095	150.2787	43.2847	32.9862	29.8072	28.3441	32.6566	34.8796	28.476	84.3927	68.6421
DEPDC1	5.4417	4.8079	13.6455	7.4774	5.0968	12.71	5.8404	4.4492	13.2106	3.8014	10.9345	14.1115	6.8478	8.8824	12.3078	5.5237	0.9593	6.852	8.323	6.8928	10.0859	4.8181	8.8597	4.3888	11.8683	7.0694	3.5218	4.6425	7.3983	11.9228	2.482	6.3581	7.603	6.7527	3.0351	3.2043	5.7917	2.4573	0.9448	6.8209	11.2757	7.8634	7.1871	3.1697	5.6211	7.2449	3.1448	5.8637	15.2388
CCDC28A	4.785	3.984	10.216	5.4633	7.6833	9.0698	4.1163	8.6588	17.9881	6.0539	14.8434	7.4409	10.5119	6.4254	7.4503	6.7098	6.6543	8.7555	8.4211	5.8768	7.0638	17.2117	5.3792	7.4117	3.9119	4.213	12.5567	6.7774	5.0251	7.9209	3.85	7.9788	5.4652	3.9569	7.2731	4.3014	4.1332	9.4631	3.9402	3.0585	9.565	12.6725	5.8739	2.7117	4.454	6.1494	3.7459	6.5071	4.4425
RRAGD	4.8493	14.3309	17.852	2.2254	1.6933	9.0521	6.135	10.8753	7.3271	1.4242	0.5594	4.8908	0.7697	8.1771	1.9767	4.3085	12.7053	4.9364	3.1894	8.3474	0.3024	3.4782	5.3825	4.8492	3.8621	5.4112	6.9164	10.8881	6.8561	12.5939	3.1559	4.6835	5.7488	2.8314	6.0237	5.5192	5.3097	9.8339	1.419	3.3372	6.7878	1.7503	5.3848	2.8096	1.5954	1.1311	7.7649	4.1964	2.748
HSF2	7.7156	10.5872	13.2914	4.9187	2.9196	20.2614	5.1121	8.1834	9.756	12.721	4.3828	15.6966	5.4044	14.2834	5.9549	6.7989	2.7202	3.1538	6.0552	9.0173	6.9848	8.1119	4.1215	4.8784	19.1252	5.8585	3.6057	9.5311	17.8697	11.0395	9.5141	7.4891	13.2253	4.1364	8.6435	4.6263	7.9708	7.3159	2.3974	5.1582	4.2987	8.1538	13.1859	6.5227	6.4657	3.0448	4.1948	5.004	4.3035
PHF20	3.3807	7.2032	2.3251	4.9305	4.348	8.2157	11.6405	5.4291	8.8572	7.0955	4.522	8.395	6.0042	6.1266	5.7281	7.1352	6.7199	6.2377	4.0922	4.9471	7.9453	5.7654	6.0807	5.5868	3.5558	6.2823	2.5997	7.3054	6.6406	7.2621	3.8348	14.6215	4.6906	6.7735	7.3488	3.8792	5.2611	11.2857	7.8174	2.9964	5.7436	5.2497	7.4095	2.3896	2.9066	4.7221	7.8221	5.3254	7.2428
HSD17B6	0.2043	0.4275	0.3717	0.2473	0.7	0.6804	7.196	0.4349	5.4424	0.9528	3.1491	0.774	1.1731	0.8249	1.1422	1.0807	0.5166	1.4922	0.2517	0.9701	2.7007	2.1094	0.6992	1.4483	0.7226	0.2256	0.2877	5.01	0.48	0.8345	0.212	3.227	0.9191	1.0718	0.2892	0.6129	1.2389	0.7225	0.2376	1.177	1.7077	2.0576	0.4021	0.2398	0.6575	0.6659	0.2135	0.9809	4.2736
NR1H3	0.7009	3.3112	1.1392	5.2764	4.2806	1.689	1.0804	4.8328	4.3315	5.3897	0.5896	6.2345	3.8011	2.3352	3.3929	2.9693	3.0795	2.365	1.9451	3.7749	2.3073	3.7629	3.7681	5.4134	2.5022	2.3992	2.1962	4.0657	1.7107	1.7438	3.43	2.2644	3.5305	3.3747	5.9823	4.4206	1.9029	4.7969	2.0145	1.3881	3.0174	2.4521	3.7527	4.3041	2.8997	2.2252	3.4344	2.3436	1.736
TYMP	9.8065	10.3082	1.6205	63.6631	53.323	4.77	12.8234	6.816	12.314	15.8371	3.3765	46.5485	19.5933	4.5598	12.0642	12.0106	26.0133	34.0702	8.3057	41.366	3.2619	4.7855	19.1592	23.52	4.501	4.9307	7.7108	48.3495	3.5817	4.2022	8.7854	7.7353	15.1867	15.5493	17.9959	3.7947	5.7098	49.7761	10.8799	6.9659	24.0722	9.6897	22.2081	34.4662	9.86	8.7815	5.8996	13.3762	5.2724
NCAPH2	18.5891	20.8572	16.435	13.9516	12.2646	17.6254	6.9245	15.9943	11.6567	5.1327	6.7166	14.6637	18.1337	17.1171	11.0862	16.6334	8.3617	8.6292	8.2039	21.2039	14.98	16.5032	21.4469	10.0893	16.3584	7.219	18.0476	16.6798	7.4217	11.3022	4.1379	22.3425	8.4578	12.0076	12.536	27.0912	18.6366	12.9061	10.6372	6.3093	34.6694	10.2961	8.5859	12.7569	9.9145	17.2024	7.4411	12.6991	11.3897
TOMM34	21.3633	21.5592	10.9778	19.6797	19.4374	34.0355	32.763	126.6144	30.3786	23.3328	32.0659	19.2642	36.9745	33.0402	11.8174	24.1942	11.8486	25.118	17.8194	24.8954	21.2136	12.7956	28.1471	26.9288	5.8989	12.2056	21.8553	15.3715	11.1645	39.3311	23.7554	31.7637	18.7783	19.2285	26.4471	20.5773	24.3859	40.1866	10.0133	9.8337	14.9933	10.1902	14.7883	15.0007	19.5259	8.0866	12.8971	30.3356	13.158
SEC63	12.139	12.2099	19.4863	5.4825	6.7197	14.5599	11.9971	11.1729	11.2904	12.7442	14.2508	13.1188	9.6088	11.232	11.459	10.6162	10.716	13.3597	13.0539	12.0846	11.2707	18.8638	25.0086	8.9956	11.5449	7.5362	6.7031	12.7924	11.7044	20.696	8.0599	8.4357	11.589	10.9907	9.1366	6.9468	10.8128	14.2561	5.5738	6.9192	20.8414	11.8758	14.6557	8.3928	17.1495	6.6184	8.9366	6.8087	11.5808
KPNA6	12.0313	9.3663	21.7889	11.9378	13.7189	24.0041	40.1761	24.3637	33.5703	27.5329	20.1584	16.9743	22.9097	14.9637	16.628	16.5173	12.337	24.1077	14.9537	20.3342	31.1972	17.4186	20.2958	9.4194	16.4609	19.1796	12.4093	17.9592	21.9084	21.9132	10.0927	18.9239	12.5031	26.3073	19.6161	9.1988	10.8374	15.4127	26.7256	13.0368	16.6148	16.4025	12.5964	17.5383	8.685	18.1457	18.6787	21.0951	10.4578
VIM	850.5074	363.1261	449.9469	379.2707	584.411	718.6995	356.997	401.1896	578.9061	588.0956	359.2584	383.3553	996.6581	789.911	420.4674	546.0651	997.578	522.5807	425.8449	368.7261	592.9772	578.6407	440.8502	707.4238	246.7207	519.1225	692.5082	596.357	786.8972	394.3243	474.8371	238.8876	321.7782	519.8394	466.2173	582.2173	841.8151	534.151	647.6372	948.7369	624.7063	790.2168	503.8592	306.9493	906.9542	1183.4066	342.5421	910.8917	472.6075
RTEL1-TNFRSF6B	0.2855	0.7137	0.6691	0.1982	0.4216	0.443	0.175	0.2219	1.0946	0.1035	0.5497	0.7139	0.519	1.0033	0.3902	0.1632	2.1952	0.1335	0.1328	0.5357	0.9029	0.7164	0.4453	0.2943	0.324	0.5823	0.1737	0.2301	0.2838	0.1983	0.2358	0.5473	0.1583	0.2782	0.4811	0.1061	0.4254	0.3993	0.4472	0.2157	0.867	0.3239	0.3527	0.6178	0.5749	0.0432	1.1993	0.3226	0.4876
FAS	8.1598	0.9097	0.5669	0.987	4.1746	1.7499	8.3487	0.5081	4.9371	2.6535	13.2791	3.8259	7.4915	2.6444	2.4962	3.0383	10.7929	5.0249	3.256	0.7226	1.0966	4.9045	2.802	4.8743	0.4755	1.8913	1.6897	0.8938	4.4681	0.3982	0.9203	0.7157	1.5082	2.2179	2.0893	3.6585	3.3089	5.5418	0.8172	4.8284	1.4116	2.3329	0.8712	0.2273	7.0831	3.8034	1.997	3.3237	2.5372
RNASET2	1.0696	4.202	1.239	10.2416	4.7279	1.7145	3.4042	7.8901	2.2134	2.1561	1.7915	4.7181	3.0402	1.7165	4.4356	4.2727	5.4212	5.281	2.4037	5.5656	1.63	4.0634	1.4056	3.9266	3.0267	2.2648	2.6369	7.4719	2.1402	10.2163	2.7064	1.829	4.2261	2.5162	5.8066	2.4753	1.3852	7.5258	3.1076	2.1796	4.2571	4.1287	3.6765	9.1195	3.7599	3.2086	1.0271	3.0521	2.5715
CD44	36.8727	13.566	9.1395	8.5072	57.7613	11.7436	10.3958	14.6891	18.7803	3.9888	19.2534	14.0299	54.6342	7.5369	20.3178	9.5971	53.3617	35.0089	27.6289	13.6176	2.3481	7.9696	9.7069	17.4126	7.3161	3.7085	23.9315	5.1505	27.4087	6.3355	9.3604	10.216	8.2941	8.1581	11.2993	8.1261	17.4698	13.5728	15.1362	27.3119	9.7644	8.3078	40.3847	3.9612	25.212	4.6449	5.6175	16.9012	9.4793
KCNG1	1.0965	28.796	0.0637	4.3137	1.2754	5.0278	3.6815	0.8961	14.0578	11.9653	6.4436	7.1918	2.3544	10.6156	6.6825	5.3453	0.7964	0.8089	1.8218	11.7229	2.9753	4.1419	6.2862	2.6077	12.8809	6.7131	17.2819	9.7868	22.3074	8.0697	2.2101	6.6166	6.7377	4.8406	4.1582	9.3318	6.6566	4.2817	3.1026	3.1305	11.0383	2.982	3.9167	9.6861	6.0849	4.0872	8.4928	5.7934	2.1747
AGPAT4	1.2335	1.908	3.985	4.4103	2.2853	1.1501	3.1847	0.8586	1.3559	0.5038	5.2519	1.8851	2.5471	1.6623	2.4081	0.7484	3.9804	1.4368	2.6862	2.5729	1.1397	4.002	1.8788	2.1508	0.9956	1.8312	2.1354	0.3926	1.9482	2.0769	1.3599	0.6466	1.9319	0.5198	1.1988	1.2813	1.6898	3.013	0.6464	2.2244	3.9037	2.969	3.5636	0.944	1.8763	0.9813	2.0872	1.3936	1.5939
SLAMF7	0.0886	1.5254	0.1891	6.4653	4.989	1.3658	0.239	0.4371	1.1949	0.6627	0.2637	5.9417	0.8466	1.4865	0.5765	1.2978	12.1123	1.1897	1.4503	0.5638	0.0866	0.6789	4.09	7.3651	1.1889	0.0825	3.6764	0.7828	0.163	1.1051	2.9656	0.8293	5.601	1.6278	1.9033	1.6857	1.7472	4.3604	0.2885	0.3418	0.4979	0.4116	3.4089	5.3117	0.2662	0.2478	1.0129	0.0769	1.0126
BTN3A1	6.4484	2.9725	6.7639	9.183	7.1108	4.8927	3.2689	1.7198	1.3228	2.8753	6.3603	14.8668	6.9975	9.1475	7.1015	4.346	6.9478	7.4871	3.8906	7.1521	2.4386	8.0298	8.305	5.7831	4.4596	3.5569	6.1844	7.2568	4.0519	2.5034	3.7869	3.0841	9.3167	4.4519	8.9967	7.052	3.8663	3.7386	3.5033	2.7423	1.3369	9.1675	4.7533	3.9253	3.8303	3.7959	4.5557	3.3013	5.4771
MIPEP	1.8127	2.598	3.1615	2.7392	3.94	2.7081	1.3858	4.9	1.2962	2.0359	2.2449	1.6942	3.2063	2.2513	2.5337	2.2538	5.5991	2.7634	3.4758	1.9172	1.0097	2.7831	4.0521	3.8524	1.3689	0.961	2.6321	4.4991	1.8137	3.2763	5.6473	3.8448	3.2594	1.6311	1.7006	2.2409	2.681	4.2738	3.6045	1.9161	1.9388	1.2919	2.1543	1.9499	1.0871	3.3769	0.6084	1.897	1.402
PRKCH	0.8551	1.5009	1.0939	2.0329	2.7227	0.6964	1.608	0.263	2.3986	1.2614	1.1063	3.8282	1.5171	1.9975	2.177	1.6876	5.4953	2.0101	2.2238	2.3701	0.3799	1.4235	2.1547	4.1582	1.8086	0.2133	2.3932	2.2249	1.0729	0.8609	2.0852	2.9297	2.0006	3.0337	3.7022	2.9416	1.6265	2.9393	1.0468	0.9875	0.7443	1.4199	2.9824	1.1633	1.0057	2.4726	1.3468	1.1596	1.6889
INSRR	6.3334	0.0476	0.019	0.249	0.1871	0.7023	1.3884	0.0267	11.5209	0.2901	1.6445	0.3529	0	1.0954	0.8729	0.1838	1.7939	1.6571	0.4231	1.0095	0.2187	0.4277	0.3628	0.1253	0.1609	0.4744	0.0417	0.0159	0.8076	0.0681	0.0629	0.3258	0.0115	0.1102	0.1874	0	0.5304	0.1419	0.2293	1.8534	2.1182	0.3266	0.1112	0.0041	5.5441	0.105	0.7954	0.3058	5.1194
IFNGR1	23.3265	10.5171	15.848	13.0374	18.6329	17.3614	14.3203	10.4688	24.8136	12.5959	14.2982	21.2683	15.2579	16.1451	15.1092	22.7035	27.5202	26.9791	26.6316	20.7928	11.228	25.6894	14.0008	19.0304	9.9555	9.9221	13.4848	17.3808	17.8613	11.8201	14.5123	7.7566	18.636	15.7374	24.4521	18.5329	11.4848	26.2787	10.8304	12.9775	35.5687	32.4685	26.6862	13.8893	21.8017	23.5396	8.0451	9.3765	10.8728
B4GALT7	3.3401	8.279	7.4437	11.3402	9.8392	3.2622	4.5519	12.0182	3.406	11.4015	5.6667	9.4815	7.299	3.7757	5.977	5.9757	4.9912	6.7276	8.4609	13.1803	3.2927	10.6196	8.7418	7.3009	5.0359	5.9865	11.5776	6.3969	6.9964	7.5283	7.7171	4.7618	4.3731	7.0462	15.6328	16.8533	8.0127	7.082	4.3185	6.874	10.915	9.9324	3.4206	8.0431	7.9002	7.8243	5.9167	5.7297	4.0606
SH2D2A	2.1601	0.949	0.2094	4.0459	2.3553	0.9183	0.9198	1.4919	31.4006	0.809	1.0476	1.5237	1.4197	0.4559	1.6204	0.7731	1.1432	2.2342	0.6315	3.398	4.2377	1.5249	0.8932	1.5794	2.332	0.8954	0.5083	1.5126	0.3618	2.4132	0.5204	5.2147	1.9035	1.3298	2.2946	0.172	1.0193	1.7073	0.7342	0.5887	0.7918	1.376	1.0283	3.3286	1.9741	0.6901	1.3168	1.7005	1.2936
VRK2	3.174	2.9125	4.1507	3.8014	2.1031	6.8323	6.4772	1.5923	2.7687	2.984	5.4021	4.6637	3.9368	3.2244	4.1961	2.818	3.1923	4.5566	4.7888	3.4375	9.8031	2.0266	2.9869	3.9976	7.6133	5.1035	1.3601	5.155	4.109	4.8325	2.4181	7.2711	6.5463	4.9557	3.5151	4.5384	2.2098	3.5058	4.3843	1.8022	5.0456	3.6354	3.9859	3.5057	4.1036	5.1023	1.1312	4.6683	3.0794
TNFRSF1B	10.0288	6.3828	2.7609	18.6442	15.5585	8.9789	6.522	2.8678	28.179	9.4203	3.887	20.612	7.0074	13.0311	12.1863	12.8381	12.2609	20.7418	5.6669	25.3679	2.2341	5.6833	4.6008	10.026	4.4682	10.1152	1.7354	18.3073	3.2817	2.4251	5.2977	4.1273	10.9917	10.5531	27.3514	4.7727	6.9195	10.048	6.0798	5.1461	9.2982	5.1304	11.0331	8.5584	11.3412	9.3241	6.4175	3.4916	8.7534
VEZT	7.9288	7.2392	9.4512	6.0931	4.2137	11.4134	4.4022	4.6765	3.5921	4.1547	5.6065	5.8946	3.3779	6.8089	3.968	8.5595	6.2488	4.5856	6.2075	5.0819	4.9421	6.281	5.4926	6.0059	13.9752	5.4197	3.9365	4.5726	3.6251	3.9796	3.043	8.3947	7.7491	6.3851	6.6265	6.6931	7.3907	4.8694	2.5171	3.2083	4.3689	7.0195	8.7414	3.1828	6.7728	5.968	2.8757	4.1272	6.0983
POU2F2	1.5517	0.5306	0.1026	2.1871	2.0866	1.2293	4.7814	0.8955	7.158	3.7541	1.1038	1.7707	3.2677	3.2044	2.154	1.2661	3.1193	6.3398	0.5387	1.6722	0.5065	0.5113	0.39	0.6864	0.5155	0.3358	0.3227	4.6198	0.6669	0.5849	0.358	4.3372	0.833	3.3103	1.9725	0.2229	0.2407	1.8912	2.8497	2.3147	2.5541	1.5781	1.6488	2.9494	0.5756	2.0995	0.3319	0.6091	2.4582
BRD9	3.5467	1.5865	3.5017	6.2251	3.8217	3.243	3.2875	6.1541	5.0607	4.5394	6.3234	5.6391	5.5649	4.6846	7.3774	6.8653	3.1322	3.3552	4.9717	4.6722	5.7499	4.4361	4.8145	4.2039	2.904	5.1813	5.6544	3.1112	4.1582	3.0521	2.8725	7.1693	3.0095	2.9713	3.8158	3.0315	2.9387	3.8703	2.4766	3.0535	2.9041	3.559	8.5599	6.0535	5.6445	3.8101	6.69	3.5857	3.6444
SNX1	6.9607	10.3978	8.8944	9.1553	8.9964	9.946	4.0419	6.2915	5.7798	6.6112	5.2429	12.8534	12.1253	9.8974	9.1227	7.4154	8.0386	8.4087	7.9063	9.4653	6.16	7.3909	10.0052	5.6276	5.3373	3.6389	7.7239	6.6993	4.3485	4.65	37.3062	10.7552	6.9346	13.2477	10.062	10.8454	4.6569	7.8683	2.2768	5.702	11.7056	7.5616	7.2054	3.0384	6.5269	6.0012	6.5387	6.5212	7.6701
TBPL1	2.3662	1.6777	3.4262	2.9333	2.2726	4.5727	2.786	3.6714	4.3684	1.7009	2.8642	3.1573	2.4658	3.8502	2.2227	2.1086	1.6463	2.1548	3.1334	3.6344	5.6273	4.3395	2.535	2.127	1.4587	2.6612	3.0012	1.5564	4.5446	2.3848	1.7112	1.4162	1.5647	1.4188	2.5545	2.8587	2.2344	4.9597	1.0713	3.2904	3.5526	4.0613	2.4506	1.3932	3.0532	2.008	1.6717	1.5849	1.3286
ARNTL2	15.1523	3.5814	5.4106	1.277	5.1475	6.2551	3.0246	0.1171	3.5609	0.3195	4.8403	2.1213	25.266	2.4254	1.5726	0.358	6.9013	2.234	2.8924	1.3945	0.8321	0.6912	2.0802	2.8651	5.1134	0.901	2.2811	0.186	0.7635	0.7419	0.6699	2.6318	5.355	1.3591	1.1034	4.9508	2.0726	2.0978	2.0227	2.1536	3.0067	1.6772	5.233	1.4165	0.4576	1.3722	1.8315	1.9522	3.2126
BCLAF1	14.0687	8.4166	9.7124	6.2726	5.317	22.1686	6.2347	8.7695	12.0943	7.0331	12.1983	9.9072	12.4806	15.9814	8.3243	8.641	10.0913	8.7125	8.8369	8.1143	13.11	9.6447	8.6931	8.1448	7.9463	6.1614	6.1748	6.8133	15.5153	11.1361	6.1987	10.3466	9.2114	7.8948	8.3168	7.0636	7.4673	9.6269	4.9933	7.4077	16.2202	8.2487	11.2663	6.1153	10.7202	9.8459	5.071	6.4006	9.9721
SLC39A9	14.6673	20.7615	28.0078	9.2095	10.2258	18.1462	19.3425	5.3807	14.7095	17.23	15.2296	13.5336	13.772	18.9583	13.8426	21.0609	9.7203	13.7296	18.8875	11.2623	25.3206	12.5028	17.04	13.1304	22.9065	15.8631	15.7083	19.5257	15.1795	8.4461	8.2462	13.0415	18.2667	14.9099	11.9863	14.653	10.4412	18.0107	11.4918	18.235	23.0765	23.3889	11.6188	11.0185	16.486	16.9708	14.6163	12.2689	13.4528
ANK1	0.2876	0.0491	0.0462	0.0271	0.8778	1.2884	0.0535	0.0032	0.9877	0.0491	0.9177	0.092	3.1459	1.7033	0.0304	0.0393	0.8315	0.3203	0.2357	0.0687	0	0.0684	0.2229	0.1445	0.038	1.0414	0.0493	0.0436	0.0112	0.0791	0.0743	1.2311	0.0633	0.1503	0.0581	0.0326	0.1177	0.6325	0.2583	0.1661	0.0796	0.0322	0.1313	0.2309	0.1009	0.0555	0.0041	0.4919	0.0834
IBSP	866.9312	1725.2336	26.7225	339.6137	80.1616	424.9699	206.2749	442.5802	708.2721	596.7477	23.0332	585.9271	8.0128	367.7636	553.6345	1280.2807	423.2837	398.521	174.6957	173.3588	18.131	415.6262	2975.096	1502.1786	2013.1946	90.0525	1668.9729	1115.2339	375.0923	5030.5502	8226.6978	1151.3234	927.8463	267.5491	294.7893	1755.9696	666.7573	501.3688	2030.8094	4.1209	43.0766	331.338	556.5743	4709.7127	269.3682	2512.4256	243.7329	20.8309	314.1477
TFB1M	0.6263	1.5248	2.9349	3.0003	2.0695	4.1167	0.9271	3.5116	3.4268	0.8155	0.8266	2.2458	4.8021	1.3319	1.5576	1.697	2.3157	1.1889	1.8135	2.5705	1.0194	3.3715	1.5323	2.7697	1.6365	1.0094	2.2943	1.549	1.5278	2.1277	1.3997	1.1791	2.304	1.278	1.5064	2.2347	1.5067	2.1159	1.3646	1.2879	2.54	1.8813	1.6234	1.6774	1.585	1.4516	1.0639	1.6427	0.5438
RABEP1	3.93	11.0179	9.0115	5.5513	8.1825	15.2208	23.9453	8.3832	5.3886	10.2823	30.9009	13.4378	7.4491	9.0765	9.2523	8.2334	14.5798	7.1658	6.5722	6.3814	6.6621	6.0362	7.1766	14.5454	10.2947	5.5973	5.8716	2.5708	7.6621	15.9097	4.347	6.9901	7.5036	13.2891	6.4203	6.0581	13.2519	11.3475	3.2372	8.7602	10.6745	6.3889	12.2321	8.2304	7.7183	8.2145	4.1665	4.2827	6.5522
HMGB3	8.0718	10.4773	23.3586	23.6425	18.603	13.0024	23.7025	24.0818	13.4441	15.4414	18.4296	59.9702	25.5306	16.8765	7.568	34.1434	5.8859	11.6759	13.6703	7.839	20.647	13.7047	23.7127	25.3591	18.9049	20.9277	14.4789	15.8775	17.2874	17.2935	9.3996	13.9969	14.6067	12.6862	9.787	11.2163	9.874	15.5407	13.6187	4.0209	25.0266	11.7594	24.3706	12.8421	7.4008	10.7586	9.0384	5.1031	11.9221
NUP160	4.6204	7.1681	11.5266	6.6347	4.5251	10.6814	5.5845	5.8081	20.7718	8.5285	7.0962	9.7269	7.3362	9.1178	6.049	7.7251	4.7238	6.7739	9.9282	7.369	10.6077	7.8476	9.7065	5.032	6.9219	6.7425	3.2787	3.1771	9.9534	7.0902	4.6983	5.7336	13.0285	4.1318	6.1743	6.1345	5.785	5.8139	3.2626	6.6071	14.2137	7.1126	12.1877	4.291	7.0694	4.3812	8.0481	9.8233	6.8387
BAK1	12.4749	8.5218	18.4452	20.013	17.3428	22.9303	12.103	15.5564	12.47	8.5484	13.7932	19.1176	14.7644	10.3084	16.5364	18.4062	18.9787	25.7862	9.2061	22.1836	17.1062	12.2619	22.8327	21.4389	12.2291	23.1806	21.7475	12.5013	13.9405	13.4487	13.3634	12.2416	19.0578	13.1117	18.4835	17.2283	16.1482	18.6948	8.6632	9.7286	18.5837	23.6186	15.6083	19.0141	9.9756	10.26	12.8798	12.2921	15.0977
MUSK	0.0427	0.0844	0.533	0.0117	0.7606	0.1526	0.5285	0.0081	0.7148	0.1056	0.0295	0.0247	0.3142	0.0581	0.0131	0.0107	0.0872	0.0548	0.0573	0.0048	0.0111	0.0411	0.0352	0.018	0.0357	0.034	0.0218	0.0544	0	0	0.0274	2.8986	0.014	0.1568	0.0643	0.0115	0.0999	0.038	0.0861	0.0903	0.0587	0.1487	0.0904	0.015	0.0322	0.0301	0.1265	0.3286	0.0843
IKZF2	0.385	0.3751	0.0136	0.2495	0.6289	0.4791	0.0985	0.0195	0.4885	0.1155	0.1041	0.431	0.3404	0.5246	0.1629	0.1112	0.3035	0.2732	0.1703	0.4273	0.0684	0.0996	0.2957	0.192	1.0273	0.1093	0.1738	0.26	0.1782	0.0785	0.2679	1.0782	0.2535	0.1403	0.2294	0.1111	0.0504	0.6056	0.1176	0.0527	0.2989	0.1138	0.3938	0.1558	0.0814	0.3193	0.0036	0.0971	0.0576
GRN	44.5006	140.778	91.305	211.0004	203.9785	95.6876	154.8309	112.799	93.3403	108.6683	97.7637	258.7877	114.6854	178.8866	94.9679	145.1658	509.9151	277.0281	305.8239	264.0251	47.7	144.408	372.9903	684.8014	92.7271	69.025	657.0633	328.2737	49.0681	200.8051	172.84	168.3518	273.0771	248.8536	339.3867	280.5133	257.6536	429.8773	181.6086	193.8375	135.8194	103.0968	245.9803	105.8649	75.007	83.8352	271.7937	68.6231	125.3844
FAM13B	2.2442	6.2186	9.318	3.1472	4.2332	5.9617	3.1946	1.2861	3.5826	3.235	1.8422	7.7523	2.9003	4.7156	4.474	5.4394	2.9225	3.072	1.9751	2.849	6.0155	2.3642	4.5561	2.4278	5.6285	1.0873	2.3397	4.868	3.8887	2.7144	2.0278	6.5334	4.6039	4.0676	4.2376	4.5139	2.0432	2.5588	1.1497	2.7866	3.1741	2.7759	4.84	2.0531	4.1509	5.2273	2.9475	1.4895	2.2256
ARHGAP31	4.8084	5.1537	7.7132	1.8719	5.3626	3.7211	4.4801	0.7261	4.0833	3.9242	7.9531	6.8654	2.4082	11.5762	5.9677	6.1846	10.962	9.801	4.5151	10.9302	2.2143	6.6502	7.0418	5.8892	3.6341	4.4144	3.1454	5.4766	1.6979	6.6191	4.2522	5.2712	6.543	7.3525	8.1028	7.4723	6.5776	6.4267	2.9673	5.7784	3.2998	5.7158	6.6098	3.1153	2.4653	7.0069	5.9217	3.3289	5.1943
CENPQ	4.6965	8.4955	6.1595	2.7631	2.9735	6.202	1.71	4.8166	26.7369	1.4021	5.5522	6.1721	5.7835	10.7144	4.0669	5.2809	2.8012	7.4419	7.9828	5.7925	6.1962	3.608	7.4371	2.0182	4.6935	5.98	5.7447	13.2675	3.2861	5.2854	2.0378	3.1025	4.7637	2.432	10.7363	6.7605	4.422	3.5747	7.9948	4.6475	7.765	6.83	28.5931	2.6845	3.2446	6.7844	2.8248	3.408	1.8751
SARS1	19.9335	40.1583	30.6636	63.9112	40.1185	33.1236	48.3365	33.7681	10.3079	74.3094	35.6311	42.3864	43.0385	16.6657	29.0126	56.8511	26.1983	49.5767	30.741	43.9651	25.1693	41.8779	45.4246	47.7249	55.6849	27.4761	54.7148	36.6703	46.9054	36.2136	27.2487	28.3381	44.2176	42.3372	36.0937	55.3347	24.0249	23.7597	58.4107	23.342	50.1622	42.6217	40.6087	24.7039	51.8902	30.4774	31.3293	35.0146	44.377
RANBP3	4.7182	9.0397	5.285	6.3267	9.075	8.2829	9.7421	6.5577	5.6579	5.7681	4.5234	8.295	11.5667	9.5006	5.6837	10.4157	5.2699	5.0368	4.0211	8.7522	8.9411	12.706	8.4095	6.9178	10.2738	8.7687	5.4836	7.7274	10.4646	4.6199	5.3997	7.8651	8.9837	6.2985	5.2229	5.3488	7.7663	6.1922	4.0784	5.9733	4.9706	7.9225	7.2016	6.1391	5.5654	7.0832	3.9689	6.6357	6.6839
ARID4A	2.5849	2.8145	2.6215	0.778	1.5131	3.8553	7.2144	1.1525	5.1709	4.1273	2.5319	3.2395	5.853	3.5862	2.3246	5.4005	3.543	2.7908	1.906	1.2788	4.0662	3.4818	2.904	1.1032	3.5694	3.0622	1.1648	6.7006	2.6096	1.3162	1.1515	6.0064	2.5324	3.6096	3.2083	2.246	1.5525	3.3886	1.1293	1.1204	3.7509	2.4052	3.1884	2.1986	2.6059	3.1404	2.0513	1.7375	3.0264
EIPR1	1.5515	1.0205	1.6278	4.0739	3.3269	2.3965	2.4701	6.3833	2.6352	3.7639	1.481	2.2785	4.1211	2.482	2.4172	4.5764	2.4251	3.4708	2.798	2.4912	2.3746	1.7728	4.1006	5.4962	2.6425	4.3384	6.1929	2.1229	3.0422	4.1802	3.9869	5.6876	3.0889	1.8597	2.7357	11.2135	2.2295	4.0189	3.6922	1.5036	2.411	2.3596	1.7946	3.6723	2.1862	3.9244	2.291	2.1354	1.7627
PNPLA6	4.9537	6.8362	3.6207	23.6932	8.4044	4.4556	11.8256	3.1052	7.7137	5.1538	7.3904	12.6567	20.4588	7.2463	7.2099	8.5553	10.5733	8.8187	4.3454	11.2098	7.9463	10.4039	9.6613	11.2982	6.6848	9.1808	5.4226	7.4479	9.0079	3.6867	5.2008	6.36	6.0362	8.1158	8.1447	5.0705	9.8224	10.5997	8.1933	6.9434	4.6015	6.2245	8.832	6.7993	8.9905	4.9906	6.8013	7.6448	4.8835
IFT88	1.7875	0.6971	2.1024	1.0994	0.8641	1.7668	0.4973	0.9478	0.6893	0.582	1.5476	1.3711	1.3821	1.5107	1.8194	1.7387	2.1165	1.0758	1.6752	0.423	1.2703	1.1609	1.3265	0.88	1.563	0.4193	0.6367	2.7501	1.1004	2.5389	1.5048	3.5993	1.2551	0.9451	1.1045	0.7779	1.2124	1.4585	0.9569	0.6435	3.6688	1.0091	1.5774	1.334	0.4974	1.0522	0.6207	1.2582	0.8072
ALG1	2.6996	4.8456	3.4489	7.3629	4.5139	4.0443	5.1335	14.1176	2.856	8.9913	3.8138	7.5697	5.4438	3.6976	3.8886	5.3073	4.0021	4.4887	4.9396	5.6108	3.1948	7.2897	7.999	5.0606	6.4648	3.6981	5.5171	4.6301	5.08	4.9061	7.2225	3.5441	5.2785	6.1384	7.566	7.07	6.8341	5.6647	5.1427	2.6311	3.9052	7.9367	5.8925	4.7357	4.3172	8.5042	3.5608	5.5602	5.4774
ZCCHC8	2.436	4.1784	2.2225	2.4403	1.4788	3.7472	1.734	2.1367	2.4315	2.2293	2.3612	2.0665	2.0087	3.4307	2.408	3.6038	2.2712	1.7424	2.3519	1.6209	3.8408	3.2161	1.8393	2.1097	5.1437	1.8511	1.443	3.0457	2.3703	2.4953	1.3142	5.2759	3.0005	2.3029	2.5019	3.0132	1.9288	1.8117	2.5002	1.2871	3.8713	2.9817	3.7592	2.4935	2.8198	2.0168	1.3804	1.7397	1.9463
ABCF2	6.573	12.0985	20.6272	5.5639	13.8165	20.0095	22.167	28.0649	10.1727	22.6364	21.5396	15.8004	17.9845	10.9238	12.9157	17.9706	8.1188	23.345	15.8164	8.8562	11.8616	9.0058	9.9483	22.6211	17.951	13.7744	14.0442	13.6458	11.8086	28.7575	8.2233	10.2855	17.6079	16.2276	15.2146	12.9576	11.3252	12.9475	8.5457	10.3976	16.8051	12.5227	12.1176	6.5535	10.078	12.3023	4.0949	16.468	9.1453
CHPF2	33.3208	34.4297	42.4728	14.5597	40.4862	15.9838	30.3701	21.4548	14.8644	15.6496	56.159	29.7517	47.5998	18.8678	14.0649	29.7319	31.4222	53.2505	50.4851	24.7685	31.6718	21.769	18.9823	33.0775	48.4382	67.1107	43.0457	23.5244	27.1863	32.9723	26.6736	17.087	36.8796	22.4515	29.8085	14.1404	35.4942	29.7671	40.4371	23.6617	99.6321	41.6136	32.2057	31.1927	26.7658	37.4579	14.117	42.4008	31.7214
LRRC7	0.1169	0.1491	0.0709	0.2268	0.1563	1.0518	0.12	0.0233	0.8532	0.5247	0.0674	0.1398	0.1153	0.1895	0.2051	0.0899	0.105	0.1047	0.287	0.2831	0.0825	0.0809	0.0581	0.0501	0.1146	0.035	0.0207	0.0499	0.0331	0.0601	0.047	2.0149	0.0599	0.0597	0.0836	0.0055	0.0483	0.0578	0.2088	0.5551	1.1916	0.4548	0.1118	0.0501	0.0354	0.0817	0.0632	0.0786	0.1977
FUT8	6.9744	3.1034	8.7594	2.1368	7.5963	8.248	11.8599	1.2916	8.5381	11.6023	16.5582	5.3359	46.0327	8.0032	8.7335	9.6715	4.9868	9.0364	5.0133	5.392	6.9311	6.689	4.6979	12.0512	8.0693	2.0184	1.8194	9.4639	3.3908	2.0766	2.4199	7.8935	6.1725	7.0128	5.2108	7.5106	6.822	5.4002	3.0683	6.5999	9.7235	13.3425	3.5827	4.4696	8.9668	4.9399	3.9626	3.4373	10.7988
UBA6	5.2242	4.1609	5.4643	3.5197	2.4096	7.369	5.3537	2.0981	6.5789	1.9999	8.5246	8.6904	2.6499	3.2909	4.3753	4.2507	6.248	4.5065	3.582	2.0682	4.8185	3.6663	2.5986	3.3456	2.5033	3.6933	2.0741	3.4771	3.9321	2.4387	2.8585	4.4295	3.2693	5.5738	3.0043	1.5989	4.5176	2.9349	1.6133	4.3056	3.5614	3.8653	3.5712	2.4069	4.4947	4.1938	4.2127	3.1842	4.7809
GAB2	9.8695	5.8451	15.3211	1.667	3.4577	5.0629	2.2922	0.6592	1.5252	1.7715	3.0243	4.3541	7.0243	2.9729	2.8484	1.7934	10.2022	3.6436	2.6506	5.4627	11.115	1.2938	6.1313	3.1048	4.5296	1.1311	2.0203	4.1991	0.841	0.7888	1.5613	2.8442	4.5225	3.7163	4.0358	2.3733	2.3467	3.1853	1.7207	2.5997	1.4507	1.9317	5.1828	1.498	2.3748	2.2299	2.9506	2.0078	3.2496
ATP6V0A1	2.7079	3.9492	5.7566	8.2425	3.5889	5.0601	8.2576	4.1301	4.118	3.922	2.3534	7.4956	3.3307	8.1927	5.0022	3.1358	2.7191	3.5987	3.1385	7.4642	1.6591	5.0207	3.9854	5.5184	4.3152	2.3182	4.3093	5.1418	5.5522	4.9971	3.5189	8.1203	3.9728	4.6709	5.695	2.7321	3.733	3.9456	2.2995	3.34	4.9852	3.1233	2.8842	1.7561	2.7567	3.2571	5.5717	3.9603	2.7483
PIAS1	3.2597	3.6461	4.489	3.4279	4.2743	5.1145	5.8451	3.3103	3.537	5.5738	2.4612	3.9953	3.8633	5.9133	3.8862	3.3495	3.9899	3.9348	4.8099	4.1241	5.9702	3.9931	3.4574	2.5058	4.0961	2.5311	2.3625	4.1363	2.7941	3.7791	3.5944	4.5358	3.9428	7.8745	3.0264	4.0816	3.0451	3.1201	4.8799	3.9502	4.4254	3.6183	4.5107	2.5165	3.4321	2.8608	2.6029	3.0747	4.6432
SLC4A7	2.8214	2.8234	5.7663	0.8054	1.429	3.3812	8.3706	1.0771	2.8261	1.6517	6.9231	3.2961	11.5279	2.4002	2.7386	1.6203	3.2636	3.9926	3.7213	3.6798	6.2602	1.0218	1.0815	1.2124	2.4328	1.0748	0.4331	2.4282	1.9782	1.3913	2.8856	2.1247	3.3265	3.3668	3.3698	1.2067	1.7355	1.8042	1.7309	3.3781	2.0046	1.4042	7.2628	2.2098	2.1199	2.3601	2.0272	2.3254	3.7376
APBA2	0.0156	0.1607	0.1633	0.2276	1.1762	0.0286	0.0804	5.5701	0.633	0.0611	8.267	0.3795	0.153	5.3507	0.1233	1.2803	0.438	3.645	0.2121	0.1458	1.3873	2.8333	0.1621	0.5338	0.1738	3.4733	0.1527	0.1915	2.5048	3.3939	3.195	7.2296	2.506	1.409	1.3391	1.5472	0.8169	1.611	0.3078	0.3115	0.0608	0.0724	1.9949	3.4475	0.2583	1.1518	0.2119	5.7699	0.1368
MAP2K3	53.1646	16.0748	19.2978	8.163	16.9684	15.4706	19.0266	12.0412	25.7716	12.3735	26.3477	29.297	19.3698	13.2019	24.3282	10.1842	39.9971	39.632	31.0107	26.2338	19.8449	17.4227	25.6885	29.1027	14.3012	220.7732	36.18	13.4649	67.3082	17.9722	17.8404	16.3573	13.5012	20.2685	66.6541	23.0583	30.1843	26.7613	29.0378	16.9783	77.3296	7.5592	34.8573	12.4308	11.5315	22.0722	14.6658	50.3022	17.4178
EFCAB1	0.0615	0.0494	0.1049	0.0253	0.1315	0.1141	0.2812	0.0235	1.3225	0.1827	0.0567	0.0178	1.4162	0.3826	0.0612	0.0731	0.1158	0.1421	0.1017	0.2071	0.024	0.6244	0.0621	0.0065	0.0321	0.2697	0.1309	0.1846	0.0835	0.0092	0.0237	0.522	0.0101	0.2259	0.1955	0.0882	0.0563	0.1368	0.31	0.2981	0.1354	0.1456	0.114	0.0253	0.0322	0.1303	0.0988	0.1536	0.2293
TMSB10	1867.6594	1201.9986	1748.4109	7041.2978	3429.3993	2833.7436	830.7963	2443.8401	1389.4823	1419.424	1272.7941	1997.8981	3565.6601	602.3263	1648.4264	2491.0068	1717.8449	2359.5396	3088.8839	1000.9932	868.7835	1121.4194	2044.059	1926.1647	1093.3874	1634.8209	9137.1734	2853.1867	856.9447	1400.7333	2043.1575	1974.2428	1587.8876	1658.6142	2726.4116	5788.3831	769.6559	2391.481	3873.5789	1467.9757	2257.3368	1831.8442	2253.3743	2462.7426	990.6575	1815.4458	873.6012	654.5291	1182.1966
ASTE1	1.5937	0.8051	2.0886	1.768	1.8564	1.3462	1.517	1.4018	2.6169	1.3794	2.7357	1.793	1.9826	6.3904	2.1841	2.3058	1.636	1.8783	2.6804	2.2335	5.4393	4.5914	1.7968	2.9465	3.7126	3.1486	1.9648	1.2035	1.2198	1.1377	1.1978	2.3961	2.8247	1.2754	2.1874	3.5308	2.2097	1.2566	0.8926	2.0059	2.2141	3.7078	2.629	1.0579	2.8214	1.9224	1.4542	2.9048	2.1935
RNF19A	18.2237	16.479	11.128	18.724	4.6907	14.1538	17.3545	5.0072	5.2789	10.7328	17.1642	14.9327	4.6109	13.6669	19.5501	17.1775	6.1734	7.0589	6.9678	11.5338	12.2726	17.8221	10.1309	7.2927	16.1915	10.4488	3.4298	15.2472	5.278	5.4962	43.8517	19.1505	16.6483	7.3443	12.659	7.84	15.0344	6.352	4.0157	6.7043	19.2219	16.9366	15.894	25.9624	7.9218	13.7725	7.3565	8.7689	6.4918
PEX3	1.4941	3.7848	3.2276	3.1006	3.2354	5.8973	2.9613	6.3786	4.7699	2.0281	5.8848	4.1527	3.987	6.6695	3.4055	3.2448	3.0104	3.0619	4.5325	7.8091	2.113	4.2364	4.1421	4.2228	2.5859	2.2038	2.6951	4.1873	6.1891	4.9755	2.1054	2.8597	5.068	2.6836	2.9973	2.7516	3.7676	3.1137	2.3889	2.4	2.3208	5.8641	4.8202	1.3864	3.2635	3.2628	1.6077	1.8389	2.6254
GABARAPL2	21.3434	41.8761	21.9628	42.3553	14.1748	23.7948	5.9847	21.291	12.1817	12.1518	8.5248	20.5253	38.2565	18.0511	21.4832	25.9338	22.9787	17.1389	19.0778	19.416	7.4768	15.2582	16.7276	34.7317	14.6958	15.7461	29.3213	25.2503	6.4696	28.8254	28.1855	31.6403	22.8358	15.4864	19.9528	34.1052	16.3041	24.9793	21.1722	7.3003	11.2178	11.294	26.4762	19.9202	7.714	25.007	25.6562	18.0582	8.5039
MYOC	0.0511	0.0316	0	0	0.0304	0.0234	0.024	0	0.227	0.0527	0	0.0296	0.0358	0.0497	0.0261	0.0107	0.0109	0.0328	0	0.0191	0.1553	0.0246	0	0.018	0.0178	0.0136	0	0.0233	0.0868	0	0.0219	1.3532	0.0093	0.1341	0.0285	0.0076	0.0173	0.0253	0	0.03	0	0.0119	0.0301	0	0.0446	0	0.0211	0	0
SH3YL1	0.5276	0.7532	0.5989	1.2101	0.6496	0.6506	1.7815	0.8605	1.4117	2.5919	1.2374	1.3842	2.5889	1.7314	2.1433	4.1244	1.1564	1.3849	0.6228	0.9691	3.4307	1.4985	0.7173	1.3339	1.7879	3.0217	0.4846	0.954	1.4325	1.3442	1.5117	2.7317	1.6414	1.2303	1.8671	3.0448	0.5058	1.0228	3.1023	0.875	0.662	1.2472	0.9847	1.2013	2.3685	1.0079	1.3193	1.4705	1.4026
FAM136A	8.1436	10.1353	21.9337	16.2846	12.06	18.106	16.8215	33.5622	10.8757	10.7731	12.4318	17.3436	30.0335	9.8519	27.2735	11.2331	8.6962	15.848	10.729	18.063	27.2343	8.9505	10.4438	22.0026	14.291	13.8939	17.6224	14.7328	13.1726	70.7324	15.3081	23.2828	26.8401	14.0621	12.2423	22.39	10.6391	16.1626	8.9647	9.4609	9.9546	11.1279	19.1091	22.654	10.0145	16.0261	5.745	9.1839	9.6166
VCL	27.7416	8.6838	36.8927	4.7434	23.7616	23.6744	34.3109	4.477	32.3789	12.7783	71.8025	18.6805	43.208	22.5495	15.7175	34.1167	27.3414	30.0027	18.8147	20.8049	15.478	32.5189	23.3703	19.4322	13.5212	18.2899	6.5698	53.7346	31.2612	11.925	8.4505	12.3174	12.6745	17.1253	16.1671	11.0878	30.1726	16.6286	13.1457	35.3124	17.7118	20.4242	14.1902	2.7013	17.5683	10.8835	24.9731	21.2713	21.8365
DEPDC1B	0.7128	3.1433	5.1436	2.5419	1.4375	3.1979	2.072	1.9067	1.5352	0.8242	1.6854	3.0604	0.8877	2.1703	1.1269	3.5599	0.3922	0.9269	1.2504	2.0637	1.6244	0.7402	3.0034	1.0573	1.8724	0.9799	1.6134	2.6579	2.3558	1.8663	0.9339	5.1113	1.2461	2.1327	1.0829	1.5391	2.1041	1.2613	1.6074	0.7068	2.7872	0.8167	1.556	1.327	1.2975	2.203	0.6837	0.8784	0.8949
DAPK2	1.2405	11.0122	3.8935	0.5761	0.6076	1.4981	0.6421	2.4178	2.1811	1.4395	0.1178	1.26	0.2317	2.1596	2.5206	1.4627	2.0502	0.4258	1.2765	3.3385	2.5544	2.0696	1.5628	1.38	2.1106	0.4581	1.7665	2.2045	0.5741	0.4434	4.9952	1.4866	0.9893	3.7866	1.4459	1.8943	0.6564	1.5884	0.5849	0.1121	2.1702	1.6185	0.9951	1.2717	1.7407	1.8595	4.1342	2.3441	1.3921
NSMAF	6.6126	5.2739	4.2354	2.7343	7.172	6.9975	16.4088	5.2666	2.5347	7.7145	7.7303	7.2218	3.763	5.9674	11.512	4.2109	5.7227	7.6915	4.9966	6.3377	9.7193	5.358	5.0472	7.0274	4.418	4.6874	3.3825	6.5399	8.6672	5.9473	2.7824	8.0552	4.2927	6.1781	8.1869	5.7505	7.2196	5.9433	3.1959	5.2359	4.7479	5.3484	5.2784	5.3708	9.0987	6.4167	3.3694	11.038	5.506
ADSS2	5.1706	10.1574	8.8296	10.0962	6.2127	14.8331	8.8784	10.5482	10.3967	4.1999	9.9041	13.9901	20.162	9.1263	9.9703	20.3244	22.1568	9.879	12.3473	6.914	11.7037	6.8738	12.9549	18.1728	5.669	15.2837	11.0905	14.6697	11.0059	18.8226	16.5331	23.9991	10.6048	21.2986	12.1384	15.6081	12.0865	16.5278	9.0311	4.9389	12.2714	9.0349	24.7475	8.3688	6.7209	7.9018	9.6842	12.6451	8.2019
STAP1	0.0216	0.0667	0.0084	0.3986	0.1153	0.0445	0.0303	0	1.601	0.2803	0.1242	0.4375	0.1815	0	0.0165	0.2293	0.0551	0.1523	0.0669	0.0363	0.0562	0.0519	0.0099	0.1704	0	0.0344	0.0092	0.3238	0.0732	0.0161	0.1524	1.772	0.2241	0.415	0.1083	0	0.0219	0.0427	0	0.0475	0.0148	0.2855	0.0761	0.0253	0.069	0.1714	0	0.0449	0.1419
TIMP2	477.5957	125.1416	343.0728	220.7752	224.8972	139.2743	250.6345	17.3949	85.5491	71.4821	514.12	130.8143	313.5256	243.9131	236.5289	48.352	247.2594	249.5764	331.9968	263.3066	167.0756	185.0551	165.9337	166.2322	57.2685	158.4609	148.8432	198.0002	90.8141	27.7567	109.2556	72.8183	154.1822	177.0211	168.026	113.5098	253.8818	101.6707	95.3496	253.6561	134.1675	182.9248	159.4593	52.1396	103.2361	198.6502	211.6415	177.5346	341.9921
RFC1	12.5179	10.7488	10.7884	9.8189	6.0463	15.4588	9.5212	5.9786	7.9953	12.1063	11.0746	8.8482	11.2622	18.3537	9.681	11.9072	6.3538	18.7612	9.9935	5.286	19.4998	20.788	10.7877	13.7897	9.9434	5.8951	9.5637	11.1847	8.5824	4.8611	6.6546	9.4509	10.9721	8.4037	8.1815	6.1156	6.9008	6.6307	4.6036	5.4131	6.7673	13.5982	17.1187	6.6119	5.7921	13.2648	8.3829	6.6676	15.8343
TBC1D23	10.3681	7.9229	10.4104	3.848	2.8929	7.298	5.1754	3.1974	3.4049	4.4582	12.9692	9.3597	8.3678	7.9513	5.7352	5.2953	10.1386	8.7542	7.456	8.3513	8.653	11.8527	7.4912	4.73	11.2483	9.9052	3.6645	8.4111	7.8776	6.1852	7.3306	5.3153	8.5536	4.4764	5.5708	5.1596	6.4936	13.3226	7.4596	8.2002	4.1434	7.3137	10.4294	3.8969	9.489	5.6967	8.4655	6.6197	9.0151
CUL3	4.6356	2.7282	9.6872	4.5485	2.6764	4.9163	5.418	3.1775	6.4426	4.5159	4.0137	4.0694	3.054	5.5717	4.8319	5.3684	4.2749	4.7029	7.1538	2.7848	5.8061	5.6213	3.0021	4.0092	3.8236	5.9985	2.8615	5.0992	8.6832	11.7355	4.1799	11.2668	5.4877	5.4896	2.9826	6.5316	3.6777	4.7756	1.8494	2.5473	5.8013	6.7629	6.8698	4.2168	4.9396	5.9234	2.7715	2.9671	3.4472
MYOM2	0.1163	2.6349	0.8391	2.003	0.2703	3.4678	0.1067	7.7191	1.1064	0.4629	0.0349	0.4277	0.186	4.4133	0.5067	1.3591	0.2324	0.0454	0.5354	1.0384	1.8957	1.1043	3.5295	0.2396	1.1571	3.842	0.7619	0.3449	0.7635	22.6922	0.6527	6.4506	2.4872	0.0707	0.664	0.7525	2.0443	1.3996	1.1083	0.2049	0.2121	0.7465	0.1606	2.1633	0.6596	8.7484	0.05	3.1612	0.1331
OTC	0	0.0279	0	0	0	0.0929	0.0475	0.086	7.4155	0.0418	0	0.0261	0	0	0.0689	0	0	0	0	0	0	0.0325	0.0723	0	0	0.0359	0	0.0307	0	0	0.0145	1.7269	0.0123	0.1182	0	0.0606	0.0573	0	0	0	0	0	0	0	0.0655	0	0.0278	0.1406	0.0247
CYP46A1	0.313	0.4933	0.1599	0.0888	0.5986	0.4015	1.3696	0.1421	1.3004	0.1772	0.831	0.2699	0.3492	0.7571	0.3768	0.3342	0.2437	0.3184	0.499	0.9534	0.3131	0.3949	0.0771	0.1729	0.7461	0.959	0.0471	0.1771	0.2203	0.1513	0.2697	1.2335	0.1649	0.1536	0.2555	0.1369	0.0835	0.2208	0.3559	1.2918	0.4333	0.3084	0.2829	0.2913	0.4726	0.3809	0.3678	0.3416	0.4438
ZZZ3	4.7713	14.7611	15.2896	7.6129	2.938	10.526	11.6622	2.1672	11.1624	5.3999	7.468	8.7253	5.78	8.4339	15.6179	6.3535	6.3138	6.4567	6.3458	12.6187	10.0319	5.1658	9.9846	7.8196	12.0201	5.4583	6.9804	9.9467	6.5505	9.4508	4.0223	7.7484	7.9405	7.4098	6.475	5.6413	7.9266	7.3749	7.7653	4.6382	5.6783	7.9088	8.2076	5.6695	5.2597	3.4957	6.6829	5.6699	11.7393
SLC18A1	0.0274	0.2315	0	0.1812	0.0163	0.0314	0.0385	0.0784	0.5734	0.0621	0.021	0.0423	0	0.0266	0.2865	0.0057	0.102	0.0059	0.0094	0.0051	0.0357	0.4876	0.0503	0.0769	0.1718	0.0218	0.0155	0.0291	0.1085	0.0615	0.1232	0.75	0.0349	0.1836	0.0306	0.0041	0.0186	0.0497	0.0345	0.0201	0.0628	0.0191	0.1611	0.1661	0.0053	0.0161	0.0677	0	0.1001
USP2	11.1074	2.7093	0.897	0.8883	3.9674	5.3804	0.8965	3.5587	3.638	1.5285	0.9061	1.9194	0.3474	1.2007	0.8969	1.7314	1.9687	0.8077	1.1259	2.2651	6.3407	1.745	0.6604	0.8121	1.9815	2.1268	0.4455	0.3972	4.8727	4.1074	0.6165	2.4127	0.6795	0.5916	0.9148	0.4197	0.8924	1.1746	0.228	2.2463	0.9848	0.685	0.958	0.5542	1.2825	0.6529	0.7094	3.2905	1.7773
CASR	0	0.0164	0.0051	0	0	0.0136	0.0093	0.0063	0.0378	0.0041	0.0076	0.0038	0.2364	0.1929	0	0	0.0063	0.017	0.0068	0	0	0.1877	0.0182	0.0035	0.0138	0.0105	0	0.015	0	0.0099	0.0382	0.5976	0.0398	0.0116	0.0055	0	0	0.0262	0	0.0029	0	0.0138	0	0.1126	0	0.0175	0	0	0
TUBG2	2.8332	6.6092	7.7765	11.5192	4.3377	7.2236	8.009	3.6381	6.1519	3.6259	4.109	9.8369	4.4147	11.6314	11.6977	3.8732	6.1664	3.2311	9.795	11.8978	5.165	11.4207	3.9406	4.6534	3.7688	2.9785	3.8108	9.349	6.928	3.5837	1.8862	8.0758	4.6327	4.7528	10.4722	5.5546	5.7715	5.9978	3.1644	11.5881	14.3953	6.1718	3.682	4.982	7.8855	3.3204	6.7617	7.4236	7.4291
RPL26L1	7.3604	12.4208	14.5466	38.7661	27.4371	15.5371	10.0759	56.2273	10.0392	26.8156	7.7717	17.2585	6.7725	7.0665	13.4946	27.8635	9.506	17.023	11.3145	13.444	6.0303	22.9771	26.2253	24.3769	7.9495	7.9248	33.4409	14.8288	20.6104	33.2885	25.0011	17.9724	13.5644	18.9894	11.2893	62.8117	12.8708	14.1469	10.6276	9.0817	13.1641	9.2288	11.4477	12.1885	15.5525	23.9657	7.8051	6.0632	6.8616
FLT4	1.6696	3.3663	3.3157	0.8225	4.0175	0.8483	1.5292	1.4318	2.103	2.0638	8.2824	5.9295	5.9794	5.3597	5.2247	5.3131	2.9647	1.3043	3.7966	7.8545	1.4546	3.8791	2.8843	2.4981	3.0517	0.3345	1.4234	3.887	1.8752	1.5385	4.1787	4.9806	3.1903	5.6536	7.3786	5.1911	2.7715	2.8073	3.5877	6.7636	0.5077	1.7192	7.0213	3.7334	1.5353	4.3087	2.8299	3.8395	2.7245
NSUN2	9.6409	8.3746	11.2876	14.1855	9.2783	15.9418	10.573	21.5583	16.7567	12.9347	16.8704	21.7485	14.0788	12.6446	29.4115	15.8107	8.7567	16.1258	15.1122	11.0774	28.3503	12.2202	15.2108	14.2308	7.7997	9.1369	12.4884	16.1374	15.5692	15.5395	10.6915	44.333	13.1682	16.7893	15.4425	6.9911	9.0468	9.4499	5.4248	5.3769	11.395	9.9041	35.2089	13.6182	12.3112	14.0144	9.6599	12.7774	10.6944
FBXO42	5.1218	6.9408	5.1255	5.1777	3.8948	6.7602	8.7274	1.7938	8.9689	4.6447	4.8195	5.8838	4.2996	7.0155	6.051	4.7679	3.4463	4.1969	3.2809	7.5094	9.2256	5.541	4.5043	4.5063	5.5485	8.8955	4.0248	5.1258	5.9611	5.606	2.4479	6.1587	2.9349	3.555	5.1194	4.3488	6.1003	4.1059	2.9542	4.7679	7.8009	5.5634	3.7238	2.3769	4.119	1.9753	3.7701	7.1238	4.8765
MFAP3	2.9872	9.2677	5.4663	1.4479	2.9738	5.0645	3.0449	1.0949	1.7864	3.3375	5.9808	7.6849	1.9427	3.8531	2.2176	3.7125	5.7786	4.962	5.054	3.483	4.3944	3.6097	5.3997	1.4676	5.1934	1.8418	1.5098	4.9506	6.6246	8.4092	3.6849	7.7928	5.3149	5.2967	3.9949	3.7642	3.5963	4.1214	1.1265	4.4875	2.7826	4.0216	5.9295	0.7872	4.2151	7.3935	3.3224	2.8293	4.0606
MRI1	4.1627	8.9671	2.7081	6.341	2.0433	6.9584	4.738	10.43	6.4283	3.4132	11.8147	2.1551	15.6846	19.3517	16.8048	6.969	6.9144	3.2611	3.0209	9.3169	19.2612	8.6186	6.2124	5.0165	7.4493	15.9982	3.2721	13.118	18.0555	6.1197	8.5731	7.3543	10.5997	3.7579	7.9848	7.1135	13.483	0.8937	4.6467	5.1981	6.6364	9.6559	8.2673	7.7131	15.9996	5.5362	8.869	11.0274	5.483
METTL1	5.1483	12.7082	4.6801	12.8632	9.4178	5.6923	4.8197	18.8354	4.1733	5.6806	6.3381	7.2147	8.4502	6.409	9.7035	9.9983	3.6521	7.9708	6.0875	4.9079	4.8596	6.5669	6.6669	13.9611	9.5947	8.3858	15.4544	10.4514	6.2408	11.1055	71.4658	6.6389	7.8856	7.2779	9.6626	235.3366	6.8661	7.2187	5.7495	4.6814	5.9025	9.3925	5.8772	7.2839	50.5572	9.0558	2.3557	8.0922	4.4813
HOXC8	5.4614	4.4637	4.1703	0.9829	1.6166	5.5079	6.3151	21.2284	10.7539	8.8641	3.9182	1.7305	1.6295	2.2782	4.4975	4.4194	1.858	5.8572	1.8162	0.4137	2.7561	4.1557	1.7599	0.3384	1.2641	5.8026	1.1908	4.7106	6.2539	8.7789	3.3871	7.245	2.4073	8.0983	3.826	2.0759	2.0284	1.1025	4.5246	3.814	3.5749	1.4875	1.5009	6.1682	5.8489	2.6532	2.8717	9.301	5.9691
AGA	7.0328	6.758	12.9598	7.5165	3.829	4.0822	0.9858	2.8148	1.9049	0.8423	3.5201	8.1286	7.7463	4.3594	3.3802	2.7704	8.9076	4.179	7.5782	3.925	0.8167	2.1961	6.9242	8.611	3.7381	2.5757	5.466	23.704	2.5139	11.0311	8.9415	5.3355	6.3985	10.924	6.4531	14.6951	3.7745	14.4891	20.1796	13.6902	8.6658	2.5564	8.5967	5.5152	1.1712	4.1242	9.2491	2.916	2.8833
PI4K2B	4.195	4.1589	3.559	3.5266	2.2464	6.5714	1.8871	0.9913	6.1799	3.507	8.1426	4.8099	16.585	7.5786	2.6392	3.9283	4.8125	2.7566	4.33	3.9904	10.3869	4.2701	2.3686	4.26	3.0777	2.5656	2.632	3.0778	2.3788	8.7581	2.6495	2.9272	3.5395	3.2543	3.7627	1.1981	3.36	2.1289	2.9608	4.3504	3.0799	5.6336	7.2436	3.475	3.7892	3.0898	3.0149	1.7418	4.634
BOD1L1	3.8511	3.3819	5.7143	1.9532	2.2864	5.5746	5.8621	2.2556	3.3584	7.5755	4.7497	5.167	5.5764	5.02	2.6732	2.8036	3.8684	2.9132	3.5333	3.7029	6.1961	3.4301	3.9042	6.2315	3.016	2.7106	1.8285	2.2667	2.9145	2.3438	1.456	3.3284	2.8229	2.9212	2.9997	1.2433	1.7953	2.5951	1.9202	1.5284	2.6104	5.9375	5.7084	3.627	2.0866	2.5459	4.2962	1.6418	6.7836
MAT2B	3.5885	12.6578	9.6132	7.3487	8.7904	12.1861	4.8347	6.3274	4.0872	10.0484	7.7962	14.1807	13.477	6.614	9.6961	10.8424	12.6516	12.0871	7.6961	5.5565	11.6822	18.4775	9.5979	9.3635	6.3935	8.7296	9.8398	15.1663	11.6038	15.7593	8.7893	14.0004	9.8246	13.6439	14.8602	14.1294	6.4878	9.9842	5.5608	5.8185	5.5136	10.0856	10.6554	7.2389	8.204	13.1883	5.1865	5.8821	5.9567
TLL1	0.1851	0.0205	3.4087	0.2761	0.4736	0.0391	1.4056	0.2672	1.4722	0.5139	0.0437	1.6695	0.0649	0.1892	0.4939	0.092	0.1348	0.7004	1.4542	0.5194	0.1545	0.3197	0.5748	0.22	0.0645	1.003	0.0667	0.2849	4.325	0.0284	0.2439	1.2866	0.1868	0.3611	1.9812	0.4745	0.4659	0.1173	0.2392	1.5036	0.999	0.519	0.6072	0.1114	0.6537	0.1383	0.0938	1.1852	5.2413
EDC4	7.6392	11.6605	6.235	4.6384	3.8854	6.8532	5.9765	5.3426	5.3709	4.6449	4.1965	9.6121	7.6257	13.5217	3.4297	8.4469	5.4531	6.5979	6.1465	13.2757	6.4535	5.5014	6.6377	3.5883	5.464	7.9605	5.8773	5.5502	6.3791	10.6635	3.9601	6.6195	11.8149	5.6745	7.1458	6.1139	11.064	6.8991	12.7161	5.2929	6.0983	4.3102	5.2154	3.8667	3.0772	6.3522	6.1156	8.3761	2.8541
TRIO	11.5498	4.6631	8.6653	2.693	10.4699	5.4154	4.8793	1.76	11.0335	3.3148	23.4662	10.3716	11.0579	5.2893	6.2238	3.6862	8.333	6.024	5.6507	8.1201	17.1437	6.7247	6.1885	2.6443	3.164	5.6404	2.2625	4.5141	5.5009	7.5504	2.0141	5.5917	3.397	4.3422	4.9269	1.381	5.5547	4.3075	2.8841	6.4694	6.6217	3.4841	11.9004	1.528	9.5745	2.3866	3.7399	4.6081	8.8885
VCAN	16.4059	16.2909	2.5755	6.7193	57.0731	48.8229	18.2545	5.5294	26.7939	36.8357	25.5849	36.7981	15.0753	6.6647	12.6246	37.1493	33.1515	53.7674	32.0393	9.5624	39.9688	55.5109	47.4066	14.0061	35.4975	18.0622	2.8541	1.9226	21.425	11.7019	3.8641	11.6799	6.6362	18.078	41.2951	12.9017	15.8649	9.3014	18.614	88.3517	52.6026	43.4538	9.7387	1.9033	46.639	22.5223	11.8471	35.3892	25.3952
CLEC16A	1.7522	2.8262	2.2577	1.5167	2.0801	2.6189	2.4532	1.2075	2.9014	2.0348	1.766	2.4235	1.3698	2.5273	1.7952	1.4326	2.6016	1.7291	2.0833	4.4079	2.5594	3.2824	2.471	1.389	2.2169	1.5905	1.6639	1.6464	2.9247	1.5048	1.9809	2.265	1.5614	1.7945	2.8305	2.1953	3.1138	3.3854	2.7382	1.6712	1.8496	2.5756	1.8972	1.0997	1.0645	1.2978	1.0503	2.303	2.7498
MSR1	1.3389	3.7156	1.3877	5.8606	7.5004	1.2596	4.1889	2.294	2.4525	5.958	1.7423	4.3618	4.3199	5.1713	6.1301	5.2518	8.7187	24.0127	3.1545	7.8973	1.1841	0.818	0.7107	6.5688	3.0758	0.554	0.2218	10.1475	0.5894	1.087	3.0236	2.2024	10.163	6.0745	5.2987	1.3748	4.4074	4.0712	1.8772	6.9069	4.1839	2.8202	7.7867	4.4531	3.9521	7.3961	0.3049	0.7037	2.6011
CDH1	0.0231	0.243	0	0.0356	0.0309	0.0516	0.2033	0.0276	0.9569	0.0787	0.0133	0.4187	0.0729	0.4888	0.0354	0.0542	0.0295	0.1446	0.0119	0.0162	0.0376	0.0278	0.0663	0.0274	0.0362	0.0092	0.0074	0.0368	2.1185	0.0735	0.052	0.9337	0.0284	0.4296	0.0483	0.0233	0.1088	0.2143	0.0073	0.028	0.0875	0.004	0.0561	0.0204	0.0168	0.0204	0.0785	0.0241	0.0127
MTREX	3.3375	10.1473	13.2492	8.338	5.6578	13.9593	27.4356	4.2108	11.5678	8.4928	9.3516	12.3951	7.7269	5.9673	8.9661	11.3983	8.8801	9.0647	11.2473	5.1874	7.2717	8.7063	11.8208	6.8177	7.595	4.7004	6.2664	10.2788	15.979	9.2722	9.5453	13.4939	8.6487	8.7376	7.7138	10.0709	4.9333	7.4644	6.9958	4.1754	8.9445	6.313	8.8451	4.8106	12.3315	11.6059	3.8216	4.941	6.7792
DNAH5	0.0108	0.0121	0.0034	0.132	0.0811	0.0149	0.0061	0.0434	0.9609	0.0483	0.0275	0.01	0.1686	0.0379	0.0149	0.0041	0.0242	0.025	0.0112	0.0474	0.0056	0.0282	0.008	0.0046	0	0.0086	0.0083	0.0207	0.011	0.0292	0.0418	2.1895	0.0083	0.0474	0.0054	0	0.0198	0.0161	0.0027	0.0115	0.0164	0.0045	0.0688	0.0267	0.0082	0.0077	0.0268	0	0.0428
ZFYVE16	1.6851	5.6295	2.6044	3.1591	1.8429	6.1235	2.7018	1.3942	3.9361	2.5519	2.7052	5.8397	2.0864	3.755	3.5086	4.5944	4.004	3.2359	2.7135	2.9126	7.0046	3.4877	2.8935	1.7965	3.3206	2.2779	1.5185	4.3608	9.9851	3.0407	2.8413	5.203	3.3955	4.4129	3.2755	3.8362	2.6413	2.8582	0.9459	2.5049	4.208	2.903	4.2493	2.3258	4.1014	3.6249	1.8394	2.3886	4.8986
RIPOR1	7.0292	18.1629	8.2011	10.8412	9.3788	9.4304	8.099	10.9921	10.9952	7.9904	8.5306	16.2185	12.5074	15.0349	12.0167	20.1388	15.2092	12.0034	12.0421	39.7282	6.321	8.1458	9.095	9.5569	9.2155	17.5588	8.4297	13.4168	13.7568	17.0567	10.3262	16.2854	16.1348	13.2228	20.1144	8.2727	19.6708	12.2123	18.6312	10.8729	11.0282	8.1225	13.0004	13.7092	6.7019	11.6406	11.8367	17.1786	8.5704
C6	0.226	0.014	0.0058	0.0052	0	0.0311	0	0.0144	1.3476	0.0606	0	0.0131	0.0238	0.0146	0	0.0094	0.0192	0.0145	0.0117	0.0381	0	0.0036	0.0069	0	0	0.0961	0.0032	0	0	0	0.0484	1.7946	0.0124	0.0527	0.0063	0	0.0077	0.0074	0	0.0166	0	0	0.0798	0	0.1007	0.0266	0.0465	0	0.0083
RAI14	7.7368	9.941	8.6019	5.6699	9.7328	6.9208	3.8062	1.1479	16.89	6.2618	39.5949	9.5761	30.9804	8.4836	6.1444	8.2555	17.5995	24.3824	9.8311	7.4913	5.9868	6.3508	13.3345	10.4671	6.5478	6.4741	7.3099	1.6709	4.7996	2.9737	6.1933	15.6039	9.0563	8.6954	8.3803	5.8133	9.0833	9.2048	6.0567	16.6496	10.5131	15.2362	40.2016	4.9917	5.3983	7.6188	7.5158	4.5761	12.3612
SOX30	0.0926	1.7615	2.126	0.0352	0.1466	0.8201	0.1954	0	0.1762	0.1082	0.0474	0.1788	0.2704	0.12	0.063	0	0.1018	0.1848	0.101	0.6754	0.0268	0.5246	0.2265	0.0379	0.0645	0.0164	0.324	2.1051	0.0349	0.6539	0.1387	2.9854	0.0843	0.4947	0.2151	0.2721	0.0419	0.0915	0.0389	0.3399	0.0707	0.0573	0.1089	0.1147	0.0359	0.1362	0.1144	0.0642	0.0451
PNKP	4.0443	9.7779	3.6083	7.308	3.7618	4.7615	4.0557	6.7209	4.6925	3.5893	3.453	7.0008	6.8549	9.7523	4.0654	4.1926	6.9817	4.5473	3.1667	7.3278	5.174	3.7897	4.6099	6.2461	9.0474	3.9045	6.8274	5.1396	3.221	4.2859	4.2617	10.565	3.5639	4.173	8.8965	4.5014	4.7147	6.3231	15.0541	4.135	7.2967	3.7871	3.5063	7.2319	2.3197	6.0458	3.0461	6.3862	4.2994
BEST2	0.0135	0.0501	0.0209	0.0185	0	0	0.019	0.0386	0.1541	0.1169	0	0.0078	0.0567	0.0918	0	0.0253	0.0172	0	0	0.1742	0.0527	0.37	0.0124	0	0.0141	0.0108	0.0115	0.0368	0.0229	0.0202	0	0.5172	0.0221	0.0472	0.0339	0	0	0.02	0	0	0.0093	0.0282	0.0238	0.2614	0.0274	0.0238	0.0833	0.3369	0.0592
PHLPP2	1.1058	1.841	1.0406	0.706	0.6518	1.1608	1.2102	0.6381	1.4466	0.7214	0.8525	1.3248	1.9862	1.3696	0.9884	1.7796	1.0435	1.4962	1.0055	1.5012	0.893	0.4702	0.8167	0.6156	1.102	1.4608	0.5341	1.2854	0.7856	1.7143	1.0408	1.9014	2.1074	0.9896	0.9682	1.0172	1.2297	0.7714	0.8894	0.7102	0.7273	0.7584	1.1473	1.2212	0.3729	0.8402	0.6566	0.5976	0.5328
SPDL1	1.6141	15.6872	4.3618	5.5745	2.7435	9.7036	4.4687	5.6201	6.1298	5.0127	5.4401	8.6446	3.5048	4.0831	3.597	8.3314	1.8511	4.5939	3.5679	4.6978	5.2353	8.9789	8.6323	2.1532	6.1001	4.0051	3.8022	14.3648	5.5928	13.3325	4.911	13.1992	5.0415	9.7836	3.6511	8.2054	9.1615	5.2908	3.1546	2.2195	3.6035	3.8937	6.9307	2.755	4.1805	5.7473	2.2896	1.7807	3.1144
STAU2	2.0035	4.7958	13.5248	2.7722	2.2979	4.8107	3.7819	1.4275	3.5941	4.7652	2.7465	4.6422	2.816	6.8156	7.6628	4.5422	2.2733	3.2994	2.7756	2.877	2.7846	1.6857	2.8921	2.9257	5.7472	2.6927	1.7703	3.4017	0.9089	2.3742	2.3422	5.3343	3.0583	4.1219	3.578	4.4896	5.1887	2.903	1.3098	2.8269	2.8437	3.2969	4.4602	2.2778	1.4435	3.5346	2.3527	2.2498	2.3278
SLC66A1	5.8743	9.13	11.9428	16.9906	9.6873	8.3045	14.3897	6.7227	21.4747	6.0365	8.2667	20.5811	9.8529	6.7707	13.8318	12.0333	7.1657	8.8951	7.6502	17.411	13.2048	5.001	9.2676	12.5731	19.0029	16.0796	10.8307	17.6281	4.4433	8.3314	7.5815	13.2477	8.2978	12.1927	11.2523	8.2172	20.0661	12.7805	8.2732	7.6194	11.8484	8.1654	4.9727	18.0149	4.2795	8.0739	12.0518	8.0209	6.122
CTNS	2.5739	4.4692	6.9183	5.9819	7.2456	4.3113	15.0479	7.2993	13.8959	4.6937	8.616	6.4782	10.7491	6.353	7.0987	5.5902	6.8245	6.1077	4.6141	11.9407	3.8168	4.4031	10.7717	8.0295	4.9302	4.4909	6.3293	4.0331	2.086	2.9235	3.0572	3.6249	6.2777	7.4237	5.168	4.9787	11.0411	9.5623	3.0051	12.7263	6.981	6.008	6.1557	8.3073	4.0667	3.7755	4.5816	3.99	3.2953
RTN4R	0.2566	0.2975	0.1078	1.1268	0.8383	2.8588	2.0684	0.9489	9.9295	0.6947	0.0616	0.5824	0.326	6.6627	0.4418	1.6178	0.1877	0.4254	1.1159	4.8187	4.1209	3.3233	0.3875	0.2309	0.3911	11.5451	0.0728	0.1945	1.8325	2.0154	0.2472	2.1665	0.5787	0.2244	0.5456	0.4122	0.7614	0.5339	0.2156	1.0553	11.5905	1.4597	0.2359	1.4875	1.2086	1.8881	0.7	7.8317	5.2882
PHF23	2.3858	11.6036	10.5366	13.5015	14.1045	13.2349	21.3873	24.668	12.3283	8.6995	28.7673	21.9601	14.1361	10.7873	13.2122	15.7927	12.0179	19.5078	10.1672	13.6435	11.3916	13.8074	7.8794	18.7429	9.2373	8.6752	12.4521	13.5304	12.9524	23.7776	9.7728	11.8727	10.3369	13.9328	13.2854	11.8474	18.0029	30.1812	6.7726	8.8687	16.3237	8.1488	11.6362	25.8734	10.1804	9.5594	8.8268	7.7146	8.7362
CDH10	0.0098	12.309	0.034	5.26	0	0.0268	0	7.1119	3.8239	0.0302	0.0112	0.1696	0	0.1612	0.0672	0	0.0218	0.025	0.0353	0.0055	0.0254	0	0.1432	0	0	3.1504	0	0.0089	55.153	0.0438	0.4135	5.8493	0.128	0.0341	0.0163	0.07	0.4118	0.0434	0	0.0043	0.0335	0.1087	0.0861	0.0573	0.6831	0.0603	0.0602	2.659	0.0321
INPP4A	3.2349	9.8238	9.7482	3.2051	2.142	7.4973	5.7782	2.4053	2.3699	4.9601	2.6941	10.1099	1.8162	5.3059	9.6721	3.927	1.6341	1.6138	3.2423	5.1509	13.2472	7.1696	6.8701	2.2801	10.913	4.7757	4.0744	6.1062	2.7978	7.3995	4.7753	8.866	6.8479	3.7595	5.2746	3.5744	4.5994	5.7993	1.9649	2.4526	6.4244	5.3534	5.6257	4.2113	3.0752	5.8395	5.8426	2.8957	3.2064
RAB27B	1.3497	0.4811	3.3327	0.7035	0.7619	2.1032	9.1509	0.1238	4.7627	1.5753	0.7801	2.3495	1.7981	2.0127	3.8852	3.7783	3.3671	2.9312	4.1547	0.7495	0.7193	1.5046	2.49	1.8444	0.3564	7.7995	0.2168	2.8206	0.7092	0.097	0.9905	1.0917	1.5572	1.4366	1.4507	0.4415	2.3384	0.3823	1.035	0.7218	5.3725	5.0054	1.6997	0.9756	2.4582	1.2724	1.8811	0.8946	2.6972
PSMA4	11.7972	16.2361	19.7025	29.9414	26.6352	21.1365	20.7096	28.981	25.6474	20.1009	10.1035	24.6605	23.1103	10.284	13.163	19.7594	9.0972	14.335	11.2688	6.2006	15.7542	14.0887	23.5399	17.3604	18.581	7.4798	17.4847	15.2977	18.7479	15.4591	10.0764	35.5338	18.6406	34.4685	11.8334	28.2886	8.2076	11.0423	10.2493	6.8648	19.8282	9.5435	17.5924	16.1396	13.1665	13.5843	10.7104	7.1996	12.1998
MYO16	0.0039	1.8288	1.0313	2.6025	0.0553	0.0693	0.0245	0.3108	0.5164	0.0624	0	1.2424	0.3302	0.3053	0.0742	0.7538	0.0173	0.1368	0.0661	0.037	0.005	0.0205	0.3414	0.0082	0.0081	0.0464	0.0099	0.0494	0	0.9047	1.8926	4.3098	2.5622	0.0712	0.0746	0.0504	0.3431	0.1361	0.0733	0.0461	0.0107	0.0702	0.8654	2.4167	0.0068	0.0205	0.0287	0.0202	0.0298
LSG1	7.639	5.7771	17.8304	12.8087	5.3742	15.3966	11.3687	12.5588	13.4385	9.6421	12.6909	23.3899	9.4743	12.1595	8.7317	7.0745	5.2223	10.7214	13.4379	15.4705	9.243	11.744	11.5195	12.2587	16.0536	9.3188	6.4513	16.4702	6.6391	7.5102	6.2876	7.6695	11.4515	10.2252	10.8415	14.7198	8.6425	9.8139	8.7857	6.641	6.6513	9.5997	10.6836	6.7375	6.3047	10.6706	9.1445	6.3373	7.5735
PARP3	1.0485	2.6913	2.2034	6.3997	4.5628	1.5756	1.3037	2.9904	2.0883	3.0781	2.5419	5.6456	7.1155	1.9677	7.4639	3.8727	4.9466	3.5832	4.0066	10.0184	3.1911	2.505	4.7989	2.8963	2.1408	2.4795	1.6404	2.4179	3.0415	2.5993	2.8117	2.8379	4.0393	3.316	4.9877	6.3683	4.2174	2.0012	2.1662	2.4176	6.0971	4.8578	4.7769	2.2688	5.2438	3.8971	0.9188	1.5223	4.6265
TNC	254.4787	53.8287	403.3748	95.1397	132.7245	147.9895	232.0985	4.5787	274.0796	96.9641	473.8416	263.0193	162.4579	49.8195	278.9833	181.5579	145.3668	80.5748	156.6895	163.8462	78.7487	907.5275	176.4072	137.4019	125.2307	182.7927	38.5217	110.806	358.4131	16.2537	20.5454	39.5854	109.071	142.7505	72.441	182.448	125.0587	81.6338	75.1548	76.1987	320.7161	126.8818	119.1572	17.3592	311.3417	89.1918	109.0249	105.8568	177.599
THAP3	3.8836	2.9976	3.5428	7.5656	5.9838	3.3988	4.6133	5.3297	5.6728	3.2658	4.8269	3.7344	4.8583	2.8979	6.4537	4.199	2.9804	2.0196	2.8447	5.7965	6.5983	4.172	4.243	2.9462	5.5161	7.2505	5.1771	4.8968	4.2848	3.6463	2.5906	2.1606	2.3485	3.1204	6.2635	5.5933	4.027	4.6811	5.9654	2.5381	5.7229	5.2334	1.9727	5.7949	3.447	2.8874	4.2889	7.0787	3.2883
RIPOR3	2.5842	9.4735	0.0069	0.2358	0.2541	0.7432	1.4795	0.2155	1.255	0.2867	0.9101	0.8229	0.4498	4.7477	4.1006	0.7058	0.44	0.4727	0.2855	1.2804	0.3017	1.0234	0.556	0.2785	1.5461	0.4027	1.2344	0.3675	0.1815	0.6133	0.4465	6.3284	0.8639	1.4444	0.3628	0.6872	1.7407	1.6301	0.4342	0.0785	0.4127	1.1421	0.4561	0.8265	1.0618	0.4826	1.0716	0.1607	2.8407
TDP1	4.139	2.2119	2.2612	1.7773	3.9028	4.2836	3.8597	1.8438	7.3101	2.9373	5.7119	3.4055	7.6139	2.8982	2.3383	5.359	1.722	2.9871	2.1417	1.921	3.8818	1.531	3.2401	4.1913	2.181	3.6897	2.2114	1.9844	5.1369	2.5473	2.6295	3.1398	3.6137	2.2511	2.3597	2.8659	3.0329	3.0753	2.644	2.2104	2.1847	2.4799	1.9072	2.376	2.569	2.2273	1.2678	2.9885	1.9679
AIFM2	4.7134	3.3443	6.9211	5.0479	1.8088	3.455	2.0101	7.305	5.3849	0.1463	1.3133	7.0669	0.7968	0.9665	4.1708	10.2196	2.5964	1.2446	1.8068	4.3273	1.4484	2.0774	9.0893	4.7238	8.356	5.9104	4.7448	6.6848	1.6635	7.7018	4.7115	11.0987	5.2792	6.3656	2.7393	7.1876	3.3419	2.5847	1.2439	0.4993	0.7317	1.7966	3.8158	3.8729	1.5455	3.3639	8.3223	3.0237	1.0522
C2orf83	0	0.0106	0	0.0117	0.1219	0.0118	0	0	1.0092	0	0	0.0099	0.054	0	0	0.0428	0.0055	0	0	0	0	0.0165	0	0	0	0	0	0	0	0.0384	0.022	1.1242	0.0094	0	0	0	0	0.0085	0	0	0	0	0.0151	0	0	0	0	0	0.0188
SPATA7	0.748	0.8833	0.6125	0.6541	1.0554	1.0534	1.9991	0.238	2.6199	1.1829	1.095	0.9544	2.6384	0.8434	1.4152	1.1271	1.2205	1.27	1.1703	1.0322	1.8332	0.9849	0.9199	1.3052	0.8687	1.0482	0.6613	1.0089	1.5868	0.7578	0.5573	2.0769	0.764	0.8495	1.1299	1.7212	0.806	1.6309	1.0997	1.1354	0.7718	1.7912	0.981	0.3232	1.3934	1.1192	3.4591	0.6594	0.923
MED17	1.4381	2.8787	6.7958	1.6963	1.8897	3.6878	1.809	1.7489	2.7307	1.5297	3.1986	2.414	6.2861	2.1907	3.3979	3.8249	2.0204	1.9967	2.4074	2.111	3.534	2.4699	1.9595	1.6198	3.5777	2.0561	1.3163	3.1155	11.3089	3.3266	2.1138	4.773	3.4892	2.1967	2.6419	3.1155	2.0734	2.7638	1.2026	2.4999	2.1677	2.6798	5.6962	2.5308	2.3545	3.0225	2.1861	2.1998	2.3622
RETSAT	11.0079	9.9811	17.9032	13.9936	15.9167	6.6233	22.4429	3.3007	2.6972	7.6612	3.4292	11.9123	9.5792	4.3936	16.8408	9.5305	11.0853	10.6786	8.046	11.937	6.7087	13.8878	15.3586	10.747	9.9217	9.9167	12.296	15.6174	9.2121	6.341	7.3578	6.7368	11.7002	13.0881	6.0476	7.8608	13.2671	8.8755	10.1761	4.8194	9.2523	15.4228	10.5792	9.4604	10.7602	15.67	4.9553	6.4273	9.6681
CAPG	33.8219	20.6082	5.1672	23.981	101.8588	14.2131	33.6013	12.3499	15.4018	16.7943	11.5298	26.371	53.1332	12.3676	23.1892	31.6542	57.1916	63.8627	22.8394	33.5869	2.4607	23.0153	53.9108	71.868	12.2511	3.3636	46.8802	20.716	6.7159	21.5723	19.018	22.5361	21.2085	39.2912	32.4543	27.2344	18.668	53.6663	8.7483	13.6008	79.3578	24.4849	49.0104	27.0334	13.315	20.5908	11.5881	10.9568	18.8773
AP2S1	53.1487	49.3533	36.3752	100.261	103.1196	92.6832	35.0922	74.2184	104.8206	62.8609	36.1001	51.1395	74.1745	54.1373	44.9043	57.153	46.1102	83.3077	64.7759	93.6698	28.0165	41.0385	47.6118	202.4596	50.2083	25.931	78.8057	98.1695	21.474	42.8929	76.3472	79.6851	46.3405	93.2197	56.9964	96.1265	63.6968	87.0463	37.5655	62.7017	73.1642	32.3089	34.293	70.3093	30.38	58.3805	34.5003	49.5701	43.8614
USH2A	0.0087	0.0194	0.0419	0.0155	0.0124	0.0203	0.0061	0.005	0.2916	0.0226	0.006	0.0202	0.0092	0.0135	0.0053	0.0054	0.0461	0.0034	0.0117	0.0029	0.0023	0.0042	0.0327	0.0202	0.0091	0.0069	0.0311	0.0087	0.003	0.0091	0.047	1.4826	0.0057	0.0426	0	0.0242	0.0062	0.012	0.0066	0.01	0.0048	0.0097	0.023	0.0204	0	0.0015	0.0172	0.0018	0.0153
ZPBP	0	0	0	0.0185	0	0.0371	0.0095	0	0.0257	0.0418	0	0.0078	0.0142	0.0131	0.0103	0	0.0043	0	0	0	0	0.013	0.0062	0.0071	0	0.0215	0	0	0	0.0101	0.0174	1.8493	0	0.0236	0	0	0	0.02	0	0.0179	0.1115	0	0.0238	0	0	0.0119	0.0167	0	0.0296
TG	0.7247	1.2155	2.7983	1.4792	0.3543	0.5357	1.4867	0.0796	0.6042	0.4505	0.2475	0.6468	0.3878	0.5331	0.7386	2.6488	0.1044	0.2017	0.1972	2.9429	0.1796	0.0849	0.612	0.5456	2.8858	0.1714	1.4459	0.5645	0.1687	5.7309	0.4985	0.8782	2.5071	1.0377	0.4695	1.3745	1.4013	0.3488	0.3718	0.496	0.2206	0.5361	1.4008	0.6758	0.4408	1.2346	0.8637	0.1034	0.2603
ADAM28	0.1222	0.5665	0.0948	0.4311	0.6735	0.0866	0.5157	0.0619	0.4723	0.652	0.1715	0.7965	0.0843	0.36	1.1247	0.7161	1.828	0.8966	0.43	0.6707	0.1442	0.0716	0.2609	0.6475	0.4549	0.1583	0.2796	1.2051	0.0518	2.6873	0.4807	1.5472	1.2022	0.9115	0.8464	0.4193	0.1029	0.6908	0.2453	0.4105	0.4674	0.4095	1.6305	0.372	0.2507	0.3809	0.1792	0.0874	0.494
BARX2	0.039	0.0603	0.0076	0.0134	0	0.0536	0.2745	0	1.4108	0.0302	0.0112	0.0113	0.0718	0.0853	0.0597	0.0122	0	0.0376	0.0252	0	0	0.0329	0	0.0308	0.0102	0.0233	0.0042	0.0133	6.1906	0.0073	0.0376	0.9615	0	0.0341	0.0163	0.0044	0.005	0.0048	0	0.0688	0	0	0.0258	0	0.0425	0.0258	0.0361	0.0101	0.0642
DCUN1D1	3.7939	2.9389	4.8141	1.7222	2.1327	6.6481	2.3765	2.1385	3.166	2.0614	5.4552	5.4895	2.9408	6.9273	2.5135	2.2104	4.7021	4.1719	4.2583	2.8702	3.7909	7.8352	3.3291	3.2792	7.5448	3.4454	1.6153	4.8895	4.8037	2.9618	3.8166	6.9378	4.1854	2.9431	2.471	4.4409	2.7395	2.8745	1.5241	2.8911	1.8508	4.0084	6.3063	4.1778	3.7565	4.9575	2.9622	4.2302	3.3138
JADE2	2.942	12.0768	1.5139	3.7276	3.2592	1.0733	3.5445	1.6971	2.5244	3.5248	1.5279	3.0247	3.4244	2.1856	2.2265	4.3391	3.8604	3.0892	2.2149	4.0167	0.3765	1.7774	2.7143	1.6772	1.6886	1.0954	1.128	5.126	2.4351	1.3627	0.6431	2.8109	1.4681	3.831	5.1131	2.2282	1.4764	1.6869	1.6578	1.1133	1.7602	1.9109	1.3491	0.7659	1.3287	2.6903	1.3262	2.17	2.1167
ZIC2	0.0431	0.8536	0.5396	10.3554	0.0384	0.1334	0.2959	3.9834	4.4335	0.3137	0.0248	2.8189	2.3249	11.5654	0.132	14.0133	0.0138	0.4983	1.1758	0.1271	0.1966	0.0259	0.4008	1.1021	1.8148	2.0127	0.1791	0.834	1.208	3.9935	3.2078	0.6497	3.7264	0.2358	0.9564	1.9825	0.0768	2.9914	0.3669	0.7984	6.3653	0.0301	4.1209	1.5955	0.0564	0.1143	0.1332	2.0312	0.0355
LCP2	0.5766	2.7911	1.0626	6.1246	5.2255	0.8299	1.3625	0.3151	1.7163	3.6624	1.0842	4.8209	2.8916	2.8986	3.9182	3.6761	5.7402	7.1277	1.706	4.5722	0.6674	1.0268	1.465	3.7301	1.4319	1.2184	1.196	6.5117	0.5101	0.881	3.0612	1.6734	3.9335	5.4648	7.5364	1.8957	1.3612	3.3793	2.2479	3.7937	3.1255	1.7507	4.3051	3.4107	1.6455	3.3375	0.5297	1.046	2.0916
TRIT1	3.0027	7.7251	5.1158	7.532	4.5391	5.5473	8.6764	11.9751	7.6283	5.508	3.9992	6.0521	12.2075	3.7535	5.8062	9.6897	3.2094	6.9419	5.9846	6.1698	9.6531	8.2436	4.5816	6.4256	6.1508	6.9493	5.3708	5.2683	10.4193	13.0463	5.5372	7.9292	3.2686	6.1549	4.3065	8.2762	4.1256	4.2484	3.5304	4.389	9.1936	5.5279	5.063	6.5238	6.8409	6.9718	6.4092	10.3359	3.8372
ADRB1	0	0.0464	0.0437	0.197	0.2453	0.0258	1.6021	8.5742	0.762	0.1781	0.0144	0.5656	0.0395	1.1922	0.1724	0.532	0.0759	0.0723	0.4978	0.1896	0.0489	1.0898	0.023	0.033	0.0262	4.9597	0.0053	0.0455	3.2489	0	0.0402	2.7411	0.0342	0.1204	0.0314	0.0224	0	0.1052	0	0.0331	0.8521	0.0349	0.0442	0.0294	0.0436	0.0884	0	0.2995	0.1647
GUCA2B	0	0	0.0232	0	0	0	0	0	0	0	0	0	0	0	0	0	0	0	0	0	0	0.0863	0	0	0	0	0	0	0.3044	0	0	0	0	0	0	0	0	0	0	0.0263	0	0	0	0	0	0	0.0739	0	0.1967
CUL7	6.0067	21.5788	21.3527	16.5781	10.784	6.8323	12.1198	15.5943	4.2976	31.5259	12.406	13.1566	11.279	45.9855	7.3925	8.8961	11.033	11.0059	8.0691	16.3734	21.2024	21.5451	18.3729	5.6832	16.9585	28.2126	6.5842	5.0029	22.1424	10.249	5.5049	4.7419	10.9928	34.8921	61.8585	7.8349	9.5831	20.8138	52.1532	13.3606	33.2477	17.2978	14.9895	10.5787	19.2702	9.09	13.3686	11.6094	12.7861
CTNNA1	22.0251	32.3445	22.4716	30.9245	25.2315	36.5887	18.4105	17.4826	24.1599	25.9828	21.5702	31.2278	26.8214	21.2995	22.1728	39.0538	27.282	26.2046	24.562	17.922	27.0856	21.109	29.2853	25.1049	20.0923	14.5223	26.0659	37.2713	34.291	15.4691	22.1117	21.223	22.3059	28.5433	26.4424	33.0459	23.9817	23.8759	13.3575	20.092	18.4408	18.8258	24.0953	11.3729	22.9397	29.6612	16.4722	17.4072	15.0841
PHKA2	1.8899	2.1953	0.69	1.7534	2.5507	5.6122	1.591	1.4603	8.5329	2.153	2.7097	1.7415	2.4779	4.7088	4.26	2.4623	2.4548	2.4584	1.7957	3.0358	4.7211	5.9567	2.2038	1.8889	2.9795	5.7799	1.3922	3.0465	6.0253	4.1199	1.4731	2.2628	2.5571	1.8741	2.7421	2.4817	4.1472	1.1474	1.3003	1.9496	3.3153	2.9606	1.256	1.8754	3.3884	2.8801	1.2602	2.925	2.567
CNTLN	1.3519	1.8913	2.3913	0.5785	1.5008	6.7335	1.7274	0.8499	0.9825	2.3679	3.5641	1.5988	2.0527	3.3878	2.5259	3.5952	1.6541	1.822	1.9289	1.543	4.3821	3.501	2.2321	0.9653	1.9425	2.2233	0.6512	2.7709	1.7303	2.3147	1.7121	3.7639	2.2191	2.105	1.2795	1.37	1.8908	1.3942	1.1384	3.2389	1.2185	1.7014	2.2948	1.3202	1.7394	1.2308	1.2118	2.246	2.746
EPHA3	10.9597	3.1089	1.0351	6.3219	12.1824	7.622	13.035	0.0562	0.8653	9.1717	4.7995	6.7609	0.2025	2.2621	11.5509	0.7458	4.1986	16.8767	20.6345	10.6669	18.0048	6.3367	3.828	1.3636	0.7435	11.6288	0.1708	2.9171	7.4525	1.3284	1.962	7.6606	3.901	10.4596	15.2951	11.4417	3.2488	0.4258	6.5177	10.5501	46.294	15.0898	7.9061	0.7316	11.7313	1.0013	0.2775	11.0477	27.2605
HSPA5	406.1772	147.6088	204.1225	211.6504	189.8315	228.3345	168.4031	179.6873	255.4008	192.469	266.7394	285.8754	273.7031	84.9458	204.2329	218.0515	115.5848	344.787	213.096	139.5503	204.52	157.8368	250.5881	223.6811	263.4802	149.5581	285.2496	137.3016	264.5432	201.4638	234.8342	222.7282	363.9835	250.2137	168.9207	229.1873	128.3526	213.4523	168.3317	137.9907	257.7268	160.2765	253.3582	218.4214	338.541	159.549	163.4204	199.7251	214.581
DSG2	0.1442	0.0713	0.9707	0.0039	1.295	0.004	36.9736	0.2257	0.8671	0.0321	0.0266	4.3016	0.0606	18.8896	1.0945	0	3.5991	0.2257	12.6765	0.136	8.914	7.426	0.3572	0.1519	20.2108	41.0133	0.2333	0.0131	0.5481	4.025	0.037	31.0957	4.7987	4.7208	0.2654	9.5438	0.7393	1.2061	0.0581	8.9429	0.0516	0.2531	0.9924	1.5607	0.1207	4.2266	0.3776	11.2815	0.0759
GEMIN8	2.371	7.1118	2.0447	6.9342	5.2228	2.6219	3.1082	3.9636	4.008	3.9733	4.2239	2.0911	4.8937	2.7777	4.3388	4.3833	3.192	5.0937	3.0819	3.2155	1.6684	5.2936	4.7225	2.7073	3.9251	6.4012	1.6742	4.1867	6.2232	1.7627	2.1949	1.6131	2.9066	2.3827	4.2753	8.2932	3.7757	2.3809	3.4332	3.3876	4.1332	3.6315	1.3645	4.4437	9.2572	4.3432	1.4191	3.7697	3.7956
OFD1	3.382	9.6836	1.6998	3.5947	3.4442	8.6446	7.376	3.7812	6.3842	6.1077	5.0723	2.4801	4.6452	4.6034	6.3012	5.6624	3.1331	5.4876	3.3132	3.7153	7.4509	4.9188	4.5787	3.0321	4.2852	8.7526	1.7838	12.8344	7.8363	3.5781	1.8889	5.3679	3.8603	4.7808	8.9561	4.4439	6.8783	2.2318	8.2713	4.0179	6.4382	5.6925	5.2137	5.701	11.674	3.8152	4.238	2.6645	5.5109
GPM6B	5.1329	2.217	0.627	2.7681	7.2307	24.461	2.0445	1.1527	12.0915	4.6243	1.2318	2.2421	0.6482	8.4702	6.3781	10.8402	1.504	5.421	9.1204	5.4797	3.2765	2.9875	0.8051	3.1842	3.4254	7.5152	0.549	8.6553	1.3558	1.9575	4.4895	8.6646	6.627	4.9126	3.1207	2.6878	4.5695	0.9019	1.2841	3.9168	10.1124	11.2304	4.0966	5.7828	2.2375	8.5315	2.4868	2.3432	11.673
MAGEC2	0.0717	0.0776	0.5493	0.9326	8.5954	0.1725	0.5802	0.0171	2.6958	0.0666	0.5163	3.8032	3.1298	0.0349	18.07	0	10.2393	7.0758	2.4829	23.3277	0.1401	0.0086	5.6509	3.4472	0	0	0	1.5169	0.0609	0	0.023	0.8838	0	0	5.5651	0.4904	0.0091	9.4497	0	0	0	17.1854	0.0475	0.0105	0	0	0.1329	0	19.9788
PREX2	0.1895	0.4741	0.4099	0.0709	0.2796	0.1648	0.3916	0.0678	0.1747	0.4195	0.74	1.6832	0.523	1.7097	1.425	0.535	0.5765	0.3344	0.6211	0.9555	0.0771	0.4544	0.3681	0.4304	0.5817	0.1724	0.1197	0.5615	0.1959	0.1085	0.5877	1.208	0.348	0.8104	1.9963	0.2217	0.2786	0.7158	0.5074	0.3992	0.0692	0.4413	1.5179	0.2051	0.3046	0.6431	0.2999	0.5699	0.3994
WDR37	3.8879	3.2821	2.6852	1.7105	1.721	1.8092	2.2645	1.3915	1.8859	1.3631	1.1705	4.0383	2.6548	3.694	2.5598	3.5874	4.7427	2.3004	2.1981	1.9024	2.4574	3.6171	3.6975	3.0187	2.2957	1.7719	2.5556	1.9407	1.5745	2.5543	2.1084	2.6271	2.7881	2.4784	2.5609	1.7743	1.6631	2.6119	1.0737	1.755	3.0912	2.4137	2.963	2.1638	2.6009	1.5716	2.0273	2.4825	1.4675
YTHDC2	1.0528	2.951	1.586	2.1074	1.1176	4.2426	1.3398	1.3765	1.3819	2.2997	1.5739	2.9438	1.6312	2.6152	2.3261	2.5529	2.5001	1.7748	1.4342	1.8914	3.0171	1.7136	1.9275	1.3056	1.9352	0.9871	1.1467	3.2352	4.3353	1.6937	2.1436	5.2331	2.0841	2.3813	3.0705	2.0362	1.9274	1.4327	1.1396	1.2886	2.0093	1.8047	2.4057	1.4221	2.6885	2.3752	1.1295	0.9925	1.6398
CTPS2	1.6715	2.2834	1.8493	3.5294	3.1867	5.9365	3.341	2.4115	7.5831	2.658	3.7687	2.0313	5.2663	5.7067	5.1413	4.3752	2.6162	3.4673	3.2204	3.1237	4.6654	4.8508	2.9157	4.0201	3.9411	7.5956	1.5227	10.3025	6.9928	3.8627	2.185	3.4951	4.4842	2.7197	2.4716	6.8786	7.1715	2.8252	1.5267	2.6523	4.7062	4.4814	6.1459	2.2744	6.025	3.0491	2.7134	2.8516	3.2898
ATP6V1H	6.305	13.9376	5.8562	3.883	7.3368	9.5215	12.044	7.0416	6.9942	8.5106	11.2129	9.4584	4.6684	10.4733	16.4711	7.1043	30.1655	9.3789	12.3719	9.9751	6.4385	7.5088	18.2525	26.6392	7.1104	5.5599	17.8329	10.1095	2.5352	13.7299	7.8033	14.6346	9.9155	10.519	12.8438	15.3262	20.8388	20.5831	6.4957	6.2181	4.2503	5.8087	12.9472	5.7352	3.2285	8.7256	10.1895	6.9546	7.3072
POLR2B	16.2609	14.7004	28.919	14.7802	11.7082	22.6301	26.5358	11.6858	14.8522	13.3117	34.5693	24.9522	12.7038	18.2914	24.1929	18.936	14.352	31.7309	20.3273	19.1099	38.4973	17.8965	19.646	21.4326	11.4002	20.6112	14.8154	22.2419	16.7035	26.6001	13.2441	12.1926	13.8809	19.9244	14.7125	30.5869	10.74	12.7833	34.1894	16.8531	21.1813	36.4632	27.3696	9.8265	18.0042	24.1015	11.3227	9.7945	18.3648
FAM214A	6.8731	3.1138	5.5861	1.3542	1.0159	3.0998	2.0103	1.2059	2.2665	1.238	1.8569	3.3289	2.1839	3.943	4.0871	1.9524	4.2084	1.2418	1.5965	1.9788	3.4278	3.0155	2.1554	1.6065	3.7607	1.9343	2.5507	2.2312	2.0272	3.2864	3.0461	4.8818	4.0057	1.286	2.0412	4.9813	2.5821	1.7736	0.9288	1.696	2.2079	2.1548	5.2866	3.0096	4.114	2.5103	2.7138	2.4972	2.4609
ARAP2	0.0431	0.0888	0.0836	0.3381	0.4658	0.0869	0.0808	0.0493	0.6287	0.1706	0.0397	0.541	0.2114	0.5474	0.1143	0.0665	0.3356	0.2968	0.0534	0.2338	0.101	0.0415	0.0804	0.112	0.2492	0.0573	0.0465	0.341	0.0634	0.0344	0.1236	2.053	0.3266	0.1784	0.1658	0.1211	0.0321	0.2457	0.0072	0.0709	0.0514	0.084	0.1952	0.1636	0.1119	0.1243	0.1668	0.1016	0.1449
TPR	10.3076	8.3127	17.9198	7.6952	4.4714	15.8042	18.3466	4.9546	14.4297	5.4805	14.0505	10.5405	6.9181	12.3173	7.4056	14.0436	8.5849	12.637	8.8091	8.0082	17.6982	14.1426	9.3659	8.7273	26.1874	11.794	4.3838	11.3125	9.752	13.2591	5.1008	16.3059	8.3787	11.5197	5.9392	8.3552	11.5206	7.3485	5.7623	4.2429	7.5498	7.9291	9.4938	4.9582	5.4627	11.5951	10.0882	10.8938	13.4953
CP	0.0342	0.0212	0.0076	0.0134	0.0262	0.0101	0.5129	0.0093	0.2421	0.0242	0.0169	0.0397	0.0772	0.0381	0	0.0122	0.089	0.0628	0.0202	0.2581	0.0446	0.0447	0.0112	0.0722	0.0102	0.0195	0.0104	0.0378	0.1162	0.0037	0.022	2.1974	0.016	0.0171	0	0.0329	0.0124	0.0387	0	0.0237	0.0505	0.0136	0.082	0.023	0.0654	0	0.0242	0.0051	0.0698
KIAA0556	2.3497	1.4574	1.9146	1.7504	1.7946	1.3819	0.8548	1.3476	1.486	1.3931	0.8027	1.6198	1.481	1.465	1.5301	1.8981	2.0767	1.3626	1.529	2.265	2.0145	1.7522	1.704	1.1454	1.3538	2.357	1.134	1.7028	2.13	1.3592	1.3969	1.0991	1.2726	2.0039	1.8437	1.6212	2.6152	1.9104	1.0805	1.2927	1.1972	2.389	1.5004	0.5869	1.846	2.1521	0.604	2.0805	1.5966
DTNBP1	2.7604	10.0023	7.7163	10.6865	5.4197	7.7267	5.6367	12.7595	6.5447	4.0967	3.8533	11.002	6.0515	10.9851	6.2029	14.1374	4.5365	6.3873	5.802	3.2104	7.6917	9.1966	8.0381	6.0564	29.9029	6.6419	14.2131	7.8209	4.9823	3.4999	12.1725	13.2925	23.0912	5.0328	6.5465	15.6488	3.6712	8.3737	14.5769	3.4637	2.8644	3.8783	5.873	15.9301	4.5787	4.6992	6.3003	4.8683	4.9388
XK	0.5006	0.0721	0.0505	0.352	0.0122	0.938	0.2026	0.144	0.5612	0.3098	0.2449	0.159	0.1442	0.7733	0.1049	0.0172	0.0197	0.4444	0.0744	0.3002	0.4732	0.1419	0.1416	0.177	0.6522	0.3555	0.0321	0.078	0.2327	1.9492	0.1013	0.6197	0.0675	0.036	0.0746	0.3074	0.2128	0.1119	0.0173	0.3656	0.2075	0.3582	0.0545	0.3542	0.1275	0.1635	0.0339	1.0631	0.2106
ANO2	0.0571	0.24	0.104	0.0352	0.1831	0.0353	0.0522	0.0218	0.5105	0.0318	0.0526	0.1323	0.066	1.6701	0.2795	0.3212	0.0528	0.2051	0.0944	0.1666	0.0966	0.6069	0.11	0.0391	0.1133	0.1365	0.0607	0.1064	0.0291	0.0384	0.088	0.969	0.0343	0.1597	0.1146	0.3454	0.1365	0.0593	0.036	0.0528	0.1688	0.3856	0.1763	0.0436	0.1609	0.3981	0.0494	0.1188	0.0313
C12orf4	2.4719	3.6691	2.5845	4.0116	2.4087	6.0763	4.551	4.401	3.2326	4.0209	5.961	3.7155	6.9012	8.7627	4.9945	3.0958	4.0261	5.1853	4.1343	6.4464	3.9247	4.3926	6.1376	3.5369	7.4789	2.8707	2.5573	3.5079	3.6308	4.6877	2.1869	2.5928	5.8878	4.2288	3.2774	21.3751	2.7392	2.0941	5.7653	3.6405	2.9632	7.255	5.2173	3.212	1.6426	6.9245	0.9912	2.4292	4.5897
SCML1	7.0785	3.128	0.4131	0.3556	1.3309	7.08	1.1833	0.0682	16.8583	1.1734	3.9721	1.6071	5.0193	3.8703	3.6129	2.6597	2.4317	2.367	2.4798	1.848	4.4735	3.5405	2.157	1.7651	2.8372	4.6924	0.3456	7.2991	1.4217	2.5747	1.6938	1.1204	4.4877	5.0149	2.108	1.6276	5.3782	0.3628	3.3879	1.9259	2.4748	3.0942	1.7249	1.2771	2.8158	2.179	3.2172	1.9056	3.1908
WWC3	20.1472	13.528	11.6029	8.012	9.694	22.959	10.266	1.3793	13.8287	11.1879	16.4674	7.0058	6.4376	11.1769	19.2691	12.0205	6.9584	19.8772	10.4596	13.4264	11.1541	9.8105	11.5609	8.8362	15.2203	16.5005	7.0121	19.9878	5.2713	6.3138	8.2007	6.9531	14.1587	6.9865	10.9486	6.6213	28.4543	6.324	7.4235	12.2282	15.0533	12.3913	9.9588	5.1728	6.7096	11.5158	12.8203	13.7009	8.2496
ARHGAP6	0.1358	0.2771	0.237	0.1456	0.7019	1.556	0.2421	0.0778	0.6807	0.2942	0.6936	0.6192	0.2523	1.3865	0.4677	0.5775	0.818	0.613	0.3392	1.4027	0.4598	1.1132	0.3925	0.3124	0.459	0.26	0.0713	0.6919	0.5455	0.1964	0.6195	0.8926	0.9084	0.3682	1.8408	0.9155	0.3409	0.441	0.5249	1.3387	0.5419	0.4257	0.8829	0.3508	0.3368	1.5631	0.4251	0.5889	0.859
FAM184B	0.0485	0.03	0.0376	0.0885	0.0288	0.0519	0.1024	0.1183	2.6573	0.1201	0.0435	0.0531	0.1474	0.4927	0.1114	0.0607	0.0499	0.0346	0.0167	0.0393	0.1264	0.1141	0.0223	0.0454	0.0169	0.1978	0.0344	0.0613	0.0091	1.2058	0.0519	0.7529	0.0413	0.0566	0.0902	0	0.0219	0.096	0	0.0166	0.0556	0.0601	0.0666	0.0918	0.0298	0.0286	0.1399	0.028	0.2365
MAP4	33.5698	15.8598	32.3823	22.507	32.8089	26.1977	25.524	12.0261	20.2552	18.0239	32.9678	25.225	20.2487	15.9879	26.6942	17.7376	20.4347	30.4348	29.9641	28.4277	54.0027	15.8306	17.1914	13.8187	17	17.3889	15.8022	21.5638	19.4281	19.0314	13.62	24.6688	23.5087	19.2106	25.4805	20.8062	23.6905	15.5678	15.4193	27.757	23.8176	24.0151	22.5857	11.7049	16.9793	16.9434	11.0345	24.7666	27.0033
GOPC	4.9725	7.2681	14.7372	9.6485	8.1	11.2925	6.7058	5.0313	6.9689	5.9689	12.0872	10.908	9.7537	14.2192	11.3447	8.6729	15.2819	10.1028	10.8258	11.6758	8.6736	18.6241	21.6647	8.1917	7.5948	5.4828	4.0614	6.5521	9.2245	8.1855	9.6654	13.1291	9.6395	6.71	8.4572	6.4712	7.8603	14.145	5.1348	7.6315	6.4245	9.6121	16.6277	7.5068	12.4135	5.9821	10.4205	5.7003	7.2505
ROS1	0.0045	0.0281	0.1568	0.0466	1.7735	0.0375	0.0416	0.0087	0.2594	0.0056	1.9314	0.0158	0.0048	0.0133	0.0174	0.0085	1.3577	4.8287	0.0047	0.0051	0.0237	0.0044	0.0438	0.0048	0.0095	0.1885	0	0.0021	0.5244	0	0.0146	1.1324	0.005	0.0119	0.0304	0.002	0.0231	0.2808	0.0115	0.1101	0	0.0538	0.0281	0.0187	0.004	0.004	0.0056	0	0
USP28	2.141	9.6605	9.3953	2.2983	3.4596	7.1656	5.6517	3.0025	4.4192	4.9596	7.8586	5.4662	7.9751	5.1705	6.8832	7.6539	6.161	4.5102	5.0186	3.6367	6.5107	4.7727	3.7771	2.6994	8.2399	7.8955	3.0776	6.3429	7.1927	7.4897	2.458	5.5895	10.0467	7.9482	5.0446	4.9676	7.354	5.6106	9.3129	4.7943	4.4441	4.822	6.7586	5.2473	4.8089	4.0731	5.5061	7.0925	3.2107
HDAC9	4.4211	1.1425	0.3332	0.784	0.707	1.1331	3.273	0.1559	1.6917	0.6564	0.5523	1.1225	2.0903	0.9158	1.2955	0.4258	3.191	2.9391	0.6336	1.954	3.0913	1.814	0.7796	0.5241	2.0865	0.7039	0.3179	0.7179	1.6561	2.828	0.3189	0.8249	0.7017	1.347	1.592	0.9103	0.5709	1.2691	0.9758	0.5179	2.2007	0.8941	2.1922	0.269	3.648	0.5151	0.6893	1.2494	4.7581
TSPAN17	3.717	9.1043	6.2016	14.2134	12.0894	6.5641	7.4693	6.2783	4.4295	7.3069	7.7823	8.9103	17.9164	3.8533	6.7836	12.203	7.2721	8.6358	4.4425	12.56	7.3538	9.3183	9.3707	7.864	4.5646	7.7851	7.0327	11.1749	6.3661	10.3181	8.3682	16.8519	5.7408	13.6014	11.6082	13.5379	7.1245	8.9754	4.5027	4.8565	8.5605	6.5182	4.6573	5.1637	5.214	11.0611	3.5688	4.124	3.5886
NOP16	2.4073	8.4297	3.3137	10.9691	6.024	6.1047	4.8351	31.8559	3.6558	6.113	4.5401	5.1686	9.8897	1.7947	4.6961	9.9285	3.3725	5.2426	2.6167	4.6627	5.2462	7.0763	5.0984	6.3205	3.7807	4.4069	5.4116	4.0339	11.7693	13.8933	10.0079	11.9548	5.4417	6.3814	6.4593	16.766	3.1471	6.0127	3.3478	2.0227	3.7581	3.2495	3.9845	8.1057	5.952	7.7206	1.4639	4.1272	3.2831
CC2D2A	1.7368	2.603	4.6656	3.7467	1.4214	2.4137	2.2412	1.9278	2.8293	3.0577	3.1965	3.5311	4.5112	4.0699	3.4743	0.8735	2.0203	1.3537	2.5069	1.7033	4.1175	2.6116	2.4747	2.1081	2.4713	1.5206	1.3202	0.9639	1.0652	2.9479	1.8373	2.1066	2.2035	1.3744	1.4688	2.0504	2.9818	1.5867	2.0042	1.0398	1.9479	3.5899	2.6029	2.0142	1.8049	1.6461	1.446	1.6844	2.3396
RRM2B	3.6097	4.7703	5.0234	8.3799	3.3369	7.581	5.8395	4.6303	2.29	2.6836	11.4657	8.3233	2.632	5.1547	10.6848	5.4033	16.1956	5.925	5.1965	4.2327	4.625	5.0282	4.9384	4.7416	2.9322	3.0893	3.282	7.5774	3.4724	8.9383	7.2211	7.559	6.5255	6.7639	6.1582	3.6177	4.2748	5.8185	1.9216	2.9006	12.0568	5.4816	7.8016	4.8122	6.1333	5.4713	4.6106	3.9368	3.479
ZNF800	3.9377	4.016	4.8133	1.5562	2.1195	3.4481	3.6503	1.7644	2.4511	3.3175	4.1524	3.9892	4.1213	5.1224	2.0985	3.8224	3.7828	3.6815	3.5789	4.3097	4.0362	2.1261	1.8771	2.7266	5.9706	3.4403	0.9708	3.9943	2.1229	3.2729	1.4647	2.6156	3.8541	3.2012	3.8975	1.0748	4.0313	2.9584	2.4227	2.7589	3.6836	2.8588	3.4422	1.9752	2.7238	2.0949	2.893	3.392	3.3792
TNFRSF17	0	0.0197	0	0	0.1138	0.2195	0.5391	0.0305	0.1215	0.2766	0.1103	0.8883	0.3022	0.031	0	0.0399	0.1223	0.1229	0	0.1075	0.2079	0.1229	0.0439	0.0673	0	0	0	0.0145	0.5419	0.0239	0	0.2623	0.5586	0.0838	0.2938	0.0716	0.0975	0.0474	0.0402	0.1407	0.0439	0.1335	0.0282	0.1874	0.0371	0.1692	0	0.0332	0.035
SNX29	4.5057	2.8719	1.7854	1.412	3.5306	3.2189	2.7297	0.8112	3.2653	2.6024	2.2238	3.6697	1.9437	2.5896	2.43	1.6971	8.7962	2.6723	3.0122	4.5543	2.1436	2.6455	3.9137	3.565	2.7245	0.9651	1.5525	3.4378	2.3165	1.1984	1.8207	2.5958	3.0766	3.4735	4.0841	1.8927	6.2814	4.7943	2.2217	2.0412	1.6258	2.9801	4.3162	1.5414	1.5298	1.8944	1.3897	2.2587	4.2208
LMO3	0.0417	4.1016	0.0013	3.9925	0.0124	0.4708	0.79	2.3724	3.2157	1.0413	0.004	0.1914	0.011	6.2126	0.2075	0.0022	0.0089	0.0045	0.7419	0.0781	0.3033	0.005	0.9378	2.2854	0.0109	0.219	0.0252	0.0127	0.3245	0	0.9112	0.695	3.8223	0.2676	1.5008	7.6224	0.1309	0.0945	0.0657	0.0812	0.0191	0.419	0.0706	0.0735	0.0212	0.0061	0.0129	0.0109	0.3203
MRPS10	15.4127	59.7331	36.2065	27.1171	18.935	26.3415	21.8411	40.6419	28.8825	84.5811	37.3582	23.101	25.4588	34.3118	33.5581	28.6688	15.9321	33.8506	26.4969	40.7099	23.0222	18.4556	19.3106	34.916	25.1454	20.82	21.1132	20.0239	21.5914	30.7542	25.693	43.0869	29.2564	94.192	68.3646	36.7973	19.3816	39.8579	50.5053	24.7369	52.627	20.0935	48.7154	30.8484	15.876	34.0009	37.811	18.502	18.7778
GUCA1A	0.1067	0.0377	0.2129	0.0313	0.625	0.1887	0.0107	0.0146	0.8416	0.0661	0.0351	0.2916	0	0.0297	0.21	0.0095	0.0681	0.0587	0.0315	0	0	0.0367	0.1959	0.0402	0	0	3.1229	0.0139	0.0259	0.0114	0.0294	0.2088	0.0333	0.2801	0.0638	0.0068	0.0465	0.1131	0.0384	0.1008	0.0734	0.0744	0.0673	0.0806	0.0532	0.0135	0.1507	0.0159	0.0836
RSF1	3.1071	4.6151	10.103	1.7027	2.025	6.7318	5.0835	2.1581	1.787	3.6967	5.8936	4.2811	7.9728	3.6537	2.2597	4.6387	3.0081	3.8756	3.4067	2.2188	5.1653	4.3468	7.5849	1.4527	7.3082	5.6525	1.2582	4.5381	3.7527	4.9863	2.4739	5.6517	4.4848	4.3854	2.8898	1.9453	2.3213	2.6059	1.4461	1.767	2.0125	3.8453	5.834	2.3473	4.1075	4.4498	5.0071	2.7611	4.8777
VPS13D	3.1592	2.2588	5.2204	1.9925	2.7293	3.2685	5.9992	0.9035	4.0174	2.7073	3.3761	4.7829	3.3934	2.5255	3.348	2.4046	3.0653	3.0672	2.1013	3.7746	5.7436	3.1107	3.6004	2.1731	2.9591	3.3215	1.5273	3.5301	4.0029	2.0925	1.2621	3.315	2.4309	2.7941	2.9309	1.7034	2.4324	2.5624	2.3949	2.745	2.4221	3.522	2.0342	1.5689	2.859	1.357	2.2048	2.5545	4.1981
CELF2	0.5915	4.1916	0.2407	2.1582	4.2878	0.5463	2.5301	0.5784	2.811	3.5458	2.0023	1.8003	2.076	2.1945	1.594	1.1709	3.4996	5.6866	0.8738	2.0471	0.3828	0.3615	0.5927	0.9863	0.7738	0.6888	0.2179	3.3954	0.7637	0.4805	1.2519	0.9838	2.6844	2.1327	2.948	0.7631	0.6572	1.805	2.6431	1.097	6.7675	1.2892	4.0061	1.7149	1.0082	2.3071	0.4125	2.1297	0.8676
FAM120A	20.8221	20.9179	33.6665	12.9174	23.1286	32.2371	37.8178	21.4522	14.5141	24.3838	40.4173	25.8784	43.2447	20.0656	27.0561	29.1908	28.9474	39.544	23.7457	30.0469	46.5819	23.5821	26.627	29.3618	19.7329	25.7674	14.7456	19.0619	39.6593	37.5208	26.2494	26.9223	47.1335	32.9923	26.4451	20.0823	20.3148	17.434	18.8951	35.4969	22.9711	21.0488	23.4862	16.203	26.8458	26.4367	18.4576	39.7694	20.6843
R3HDM1	5.8577	6.7717	10.0199	4.841	4.3659	10.3897	7.6761	4.8012	7.8624	4.3101	8.3353	7.683	2.8137	6.5344	4.2543	4.8498	3.4772	5.2091	6.2661	9.4451	8.7697	6.0071	6.0962	5.5592	5.5084	6.1317	2.827	6.5728	8.2229	7.1342	4.3699	6.9313	7.6727	4.4826	4.0158	5.6438	8.0014	4.1476	2.9047	3.2147	4.7726	7.5531	5.3367	6.5007	6.9945	6.1023	4.9642	5.0934	9.8448
COL9A2	0.1118	16.3779	2.4014	6.0444	2.0844	6.9461	6.4374	5.1052	4.7628	5.3429	0.7528	2.4322	2.3241	8.6536	5.1661	1.2368	0.7385	0.6291	1.0798	12.3523	64.4139	11.3013	1.0968	0.9966	3.0112	6.6255	16.0084	3.9039	0.2773	2.8885	1.0994	5.1339	2.5765	7.8595	2.7987	1.8932	4.2172	22.5605	3.0343	2.9787	5.3892	11.5616	8.7879	9.5871	9.1596	0.524	9.0733	26.5231	8.9413
KITLG	18.3868	4.4767	1.3845	1.4966	3.3495	6.9879	5.9418	0.22	1.5635	3.9609	10.6066	4.381	9.0118	2.9478	4.4459	3.9506	3.8205	11.7419	4.3396	3.0088	7.2113	1.8628	1.9224	3.3405	8.6854	3.2949	0.8858	4.4304	1.5747	0.9373	2.3084	9.3548	2.2166	6.6006	3.6491	2.7877	1.9933	1.3208	1.2289	11.4283	0.927	6.1754	3.9481	2.6785	3.9041	7.5254	2.1978	3.5177	8.5887
ERCC8	0.8101	1.5666	2.505	1.744	1.6276	2.02	3.3265	0.9349	1.5559	1.6863	2.3584	2.036	1.8123	1.6039	1.8486	2.4085	1.112	1.9519	1.7544	1.4675	0.9207	1.1057	2.105	1.7613	1.4087	1.9149	1.9599	1.5946	2.7498	1.9614	2.1054	3.2068	1.3207	2.2093	1.3371	4.0748	1.1802	1.8243	3.6009	1.2592	2.3609	1.5545	1.5988	1.1457	1.7208	2.7899	1.1101	0.7127	1.3651
ADAMTS6	0.1708	2.1102	0.7062	0.5162	1.8268	0.3981	0.9791	0.1511	0.9992	0.4616	0.4512	1.6929	2.261	0.6077	0.9917	0.8207	2.4036	0.6925	0.4737	0.7391	0.3093	0.3589	0.4129	0.36	1.1628	0.216	0.4116	1.2017	0.0849	0.5642	0.6451	1.723	0.5786	0.7215	1.8128	0.3027	0.4791	0.8818	0.4621	1.379	1.502	0.3367	0.7575	0.6849	0.2264	0.8978	0.5251	0.3252	0.2376
H6PD	12.6844	5.9415	11.6911	10.1566	20.1894	6.1025	21.6197	1.6302	11.5238	9.0318	14.9858	6.681	26.665	12.7976	11.3597	9.876	18.4374	17.3064	6.5898	19.7638	16.3029	14.2878	8.0347	7.1676	8.9866	34.7047	3.9804	16.5617	16.2098	7.2025	3.2624	5.8417	4.3028	6.9534	17.0329	5.8469	4.3933	13.711	17.5813	11.9538	28.45	20.9981	5.7656	3.4084	12.0549	5.404	12.6615	33.4587	20.4094
VAMP3	35.6202	21.5691	29.7613	23.6784	37.3877	33.4564	30.6649	20.0964	39.8286	20.8816	33.402	27.3753	62.4423	37.561	45.0841	40.858	43.2326	38.1207	27.0267	44.1536	30.9395	22.1067	31.4244	48.5012	35.3376	40.6428	36.5221	50.1192	32.0471	30.6808	31.5487	19.5513	21.0511	37.3619	33.6634	51.8785	32.7398	27.6958	28.2125	27.5232	24.743	31.8939	38.0529	17.661	18.9631	23.0469	19.7981	32.3672	21.59
PER3	12.4164	2.8998	14.4824	1.1282	1.249	6.5233	4.0653	0.1346	3.3135	0.3491	2.0562	5.1448	2.8969	11.326	6.584	1.0694	7.5585	0.6562	1.8812	7.7386	12.0704	1.6649	7.4453	1.2561	2.3726	3.7052	2.7399	6.951	3.209	2.041	1.6338	1.4122	0.2988	1.2258	3.2966	0.2273	1.148	2.4625	0.6776	5.2559	1.2643	2.1492	3.664	0.4606	3.1998	2.2106	4.9826	2.4078	9.1799
UTS2	0.299	0.1109	0.1314	0.0955	2.1668	0.1233	0.0561	0	1.5932	1.1717	0.6658	0.0462	0.021	0.1163	0.0915	0.1869	0.28	0.064	0.206	0.2126	0.1038	0.0575	0.4572	5.47	0.3958	0.0318	0.297	0.0363	0.1015	0.1789	0.1152	2.7291	0.1852	0.1917	0.1501	2.9401	0.0101	4.474	0.3014	2.0816	0.0548	0.1388	0.4221	1.2052	0.168	0.5456	0.2955	0	0
TNFRSF9	2.7291	1.4608	0.0897	0.849	2.3916	1.1124	1.3011	0.0377	2.1033	0.1954	1.3509	1.8398	6.6468	1.7049	0.3366	0.4866	12.4718	1.0602	3.3855	0.4874	0.1762	0.3527	4.4829	3.7483	0.8133	0.0809	3.4451	0.1539	0.0478	1.2907	1.8473	0.911	2.5771	1.0898	1.0378	0.6725	1.024	6.3618	0.6892	1.307	0.2095	0.436	4.2493	1.3274	0.1803	0.0448	0.8847	0.264	1.5646
EPN3	0.0077	0.0666	0.0179	0.0316	0.0274	0.0581	0.0974	0.0073	0.0146	0.0666	0.0089	0.0357	0.0162	0.0673	0.0294	0.0337	0.216	0.0493	0.1192	0.0129	0	0.037	0.0282	0.0243	0.0482	0.0184	0.095	0.0245	0	0.069	0.0543	0.4001	0.0547	0.0673	0.0386	0.1103	0.1017	0.0418	0.0194	0.1322	0.0582	0.0375	0.0407	0	0.0201	0.0068	0.1045	0.008	0.1181
LTBP1	103.4453	22.3892	2.8506	4.8402	13.8366	9.9039	25.9847	4.3604	23.4439	6.9082	87.5968	20.1751	98.526	19.1504	38.045	18.2586	23.898	31.5994	28.1603	57.6336	38.1128	14.4329	18.5755	31.9065	53.7397	2.459	18.7662	1.9519	7.4891	3.5198	10.77	12.5246	27.4574	4.3748	4.7229	27.0644	11.6777	39.4051	7.8441	28.154	24.1642	16.7574	9.1939	4.9095	14.9973	29.6071	24.1965	13.228	28.6009
RCN1	19.3781	15.4954	12.2313	16.3661	37.0795	18.7956	11.9228	24.6955	10.278	24.2579	40.9657	26.9228	10.1732	11.9179	11.4073	24.0454	38.549	38.9756	42.6583	10.6604	26.9646	22.8787	17.4013	24.1806	18.9371	21.5943	25.5915	31.8978	20.5267	18.8168	34.9525	8.7812	39.2736	23.6104	25.9177	26.2556	14.6432	26.7076	27.0151	21.3395	27.0985	47.7677	34.4271	55.6233	20.7112	26.1417	20.864	14.3387	37.5311
ELN	5.3803	0.8705	3.1067	0.2353	40.7173	5.4202	45.5642	0.9947	21.2066	8.5193	9.4282	3.504	17.0078	13.3266	15.0035	4.7154	0.6898	1.3061	15.1213	11.4181	164.865	51.5482	2.1053	9.9882	14.8915	14.3659	0.3926	2.152	228.6047	0.1714	0.4066	4.5576	2.4761	1.3124	2.0452	1.0765	2.3234	7.7969	0.2957	2.3781	4.5231	16.0936	3.3755	0.9354	30.9721	4.5195	27.3904	165.8632	32.3588
RFC2	10.7852	8.6455	17.7271	18.7292	20.746	22.4412	14.5847	25.9031	31.1276	21.1909	15.529	20.193	36.4353	36.339	14.6411	32.4777	6.7414	11.4174	14.3743	17.8437	19.3635	19.4694	12.3252	26.9256	28.9918	11.2672	10.944	18.3087	15.7826	20.9672	6.9492	27.6777	15.8534	13.8378	11.9002	50.4848	14.0611	11.9021	8.7485	5.8199	25.1448	12.4163	14.5041	11.971	10.82	14.399	9.5146	30.8953	14.2014
ARID1B	5.3457	5.8959	11.7843	2.8867	4.3077	9.8988	7.6293	6.0635	10.3736	5.0891	5.4351	6.423	6.4786	7.3816	4.4454	3.9015	4.2913	4.2928	4.6933	8.9291	5.7374	10.7257	5.373	2.7951	7.1658	5.2587	3.9194	4.0808	7.6293	6.9466	1.8982	3.6328	5.5333	3.5971	4.4906	1.8373	5.1775	7.3963	25.4468	5.3017	3.6397	8.4583	4.8947	3.0586	5.3472	3.8692	4.3012	4.9234	5.1366
CLPTM1L	16.9969	14.0174	22.998	26.9011	24.9547	13.656	14.9835	37.2864	25.1058	26.6213	31.6752	26.5072	25.6423	17.5888	41.2203	22.5496	10.5213	21.0277	34.3058	32.4006	35.7376	21.4529	30.0287	25.15	17.7822	13.7208	28.7387	20.7844	24.3086	59.774	15.2207	38.375	17.9986	20.8354	18.5878	10.0958	22.8095	16.3656	15.2438	14.4377	10.5198	14.2744	119.4723	13.794	15.2283	29.1078	21.0726	16.9551	17.0231
NEDD4L	4.9826	3.6108	5.8145	1.0048	1.9496	6.2321	10.1298	0.8179	5.8879	1.21	0.6989	3.6719	4.5224	5.8217	1.4676	1.3833	5.3195	3.0439	3.1593	1.7588	3.8007	5.4335	3.2947	3.0842	2.4141	3.3222	2.8022	2.1254	3.4914	1.3236	1.9006	4.9303	2.3585	2.264	1.3617	2.3889	4.9826	3.2201	0.6781	1.8649	1.2004	2.5962	2.558	1.677	2.266	0.44	2.1066	3.779	4.0414
FOXP3	0.0405	0.1418	0.4812	1.3198	2.0429	0.8436	0.3605	0.1416	3.2853	0.4506	0.1553	1.0864	1.3614	1.3898	0.7121	0.5734	0.3788	0.2423	0.0488	4.0422	0.281	0.6944	0.4888	0.5328	0.3947	0.2797	0.1148	0.7545	0.1602	0.2219	0.1386	2.142	0.9585	0.3656	0.9252	0.3749	0.5145	1.1669	0.5608	0.1723	0.1206	0.3382	0.8212	2.6205	0.196	0.2024	0.1333	0.1544	0.1183
PPP1R3F	2.5065	1.6186	0.345	6.8556	1.9971	1.1526	1.637	0.1306	12.9758	1.8528	0.7784	3.4953	1.6012	1.2309	2.0752	1.257	0.9285	3.376	0.6763	1.4549	1.2699	2.2928	3.2298	0.5903	1.9402	4.5575	0.6884	2.3152	1.8002	2.8157	0.5166	23.707	0.8839	1.8404	4.1008	2.5237	2.2629	2.3812	4.2688	0.965	2.5951	2.324	0.9361	0.4218	0.5693	1.133	1.4373	3.0442	1.2947
HEXB	22.2134	15.3121	34.3429	29.397	26.2537	15.042	27.5826	13.1789	24.5909	18.0749	16.9525	27.0503	16.5061	10.2469	30.7196	32.5549	44.5069	38.4997	44.4775	30.3775	10.6052	11.2754	38.3418	53.5796	17.7389	9.5745	41.926	97.9165	12.8529	10.9199	21.9413	22.3989	30.4054	32.0393	26.4467	39.674	15.9124	27.8485	23.8368	18.4349	24.1249	10.7917	35.2255	12.089	25.9326	33.5926	24.6058	9.6253	16.0175
PTCD2	0.1768	0.8181	0.6011	0.8288	0.8139	1.116	0.8333	0.5568	0.9477	1.0995	0.6075	1.1527	0.5453	0.7276	0.8546	1.0797	0.7412	0.779	0.6851	1.0486	0.3952	0.665	0.5488	0.5758	0.542	0.3572	0.3889	1.0293	1.2451	0.8045	0.7553	1.4363	0.7233	1.2524	1.3879	0.7596	0.3777	0.6483	0.1597	0.8401	1.2486	0.5008	0.5668	0.3546	1.1064	1.1682	0.7135	0.6224	0.5591
NEXMIF	0.0243	0.0075	0.0035	0.0062	0.0649	0.0188	0.0064	0	1.2135	0.0075	0	0.0053	0	0.5314	0.007	0.0019	0.0097	0.0039	0.0016	0.0187	0.0395	0.5157	0.0028	0.0016	0.0032	0.0484	0.0026	0.0014	0.0567	0.0114	0.0176	0.2993	0.0033	0	0.0051	0	0	0.0375	0.0115	0.0054	0	0.7043	0.0563	0.0053	0.0053	0	0.0488	0.0095	0
JKAMP	6.0481	17.1408	11.6838	7.436	7.4442	10.5432	6.1718	3.7986	8.1216	6.4036	7.8174	10.6821	15.611	7.6275	10.7387	15.4198	7.5891	8.7469	8.7775	9.2492	9.0085	6.2984	9.3103	11.3341	12.1884	10.0989	10.2306	24.4013	8.2169	8.3857	7.6283	10.1127	8.3495	9.4377	8.6163	12.6093	8.4577	8.9343	4.4156	5.6993	16.7151	13.7251	8.929	8.4981	6.4273	12.2678	5.4748	5.2771	5.3282
DKK3	29.7564	43.3562	139.833	35.8035	55.6839	18.4999	15.4041	14.7554	12.9595	26.5745	15.5651	24.8929	3.9105	16.1973	23.9158	17.6445	14.5535	18.0351	81.0816	26.9798	11.8808	27.7509	22.9806	20.4503	7.5744	20.3217	3.3048	10.5694	21.8666	11.8292	15.5799	35.1876	6.9672	11.9412	7.2376	40.0879	18.802	12.4653	11.3015	52.5687	71.8435	59.8584	39.0048	5.5466	26.3406	8.9286	12.8934	16.0797	64.5815
ARHGEF5	0.0123	0.0607	0.6853	0.063	0.3609	0.194	2.3224	0.0468	0.4087	0.0418	0.9965	0.4694	0.0645	0.9008	0.2301	0.234	0.8579	0.6693	0.1173	0.2273	0.1838	0.8208	0.2308	0.7337	0.4489	1.5953	0.1306	0.1758	0.3749	0.0872	0.201	2.7724	0.5401	0.8693	0.308	0.3109	0.5837	0.6613	0.0773	0.4948	0.0549	0.4103	0.222	0.281	0.5563	0.7097	0.3335	1.3727	0.9085
NFE2L3	0.3361	1.2	0.1694	9.2859	4.6865	0.6237	0.4551	2.8866	0.4957	0.6707	0.4258	2.6099	0.6273	2.4096	0.9837	0.8878	1.9471	1.4287	1.094	1.6505	0.3063	1.2411	1.2372	1.9206	1.8001	3.2967	0.7333	1.9337	1.6539	4.5376	2.4395	2.1857	2.6181	1.0434	1.7642	1.7591	0.7565	3.7634	0.9634	1.3217	2.9185	0.2282	3.8923	2.6929	0.5835	1.8175	0.5501	0.813	0.4976
MCUR1	7.7619	5.0399	10.2562	5.9454	5.5143	7.9325	3.6363	9.3148	10.4877	3.2532	7.6441	7.3472	5.2432	17.5853	4.2034	11.8259	3.9245	5.2834	6.8733	8.1907	13.5457	6.1229	6.1241	6.3983	11.3406	7.0131	4.429	3.2089	6.7514	3.5447	4.3464	22.6758	11.0842	3.9637	5.1723	7.8006	9.1802	7.6374	9.1052	5.5033	3.4379	4.8444	4.1763	7.6774	3.8983	4.2569	4.8566	10.4131	3.846
LIMA1	28.5662	8.0192	11.388	5.4106	19.2962	34.3358	27.4798	7.0546	12.0887	13.8129	37.0511	17.7151	20.7691	14.977	13.5745	10.6431	21.8655	28.2814	16.6702	6.5563	12.0242	14.4283	20.7088	15.6573	9.1019	8.9058	3.2266	10.832	7.5955	7.6092	5.6269	2.6772	10.007	16.0621	5.6071	6.4407	11.8927	5.7584	6.2167	17.0531	15.8875	16.0134	17.3839	5.5534	18.5774	10.833	4.8941	9.0319	17.5459
LETMD1	2.314	6.4989	4.1176	9.2831	4.8305	4.9794	4.9254	12.7254	6.8368	9.3129	2.6858	6.0057	4.6986	10.5063	7.7488	9.007	6.6404	3.8242	3.9876	4.8199	3.7684	6.4501	9.1631	7.3756	8.035	6.3672	7.7835	7.4836	6.006	10.9305	2.7791	8.7676	7.3349	5.4345	7.1693	20.426	5.0306	5.6238	1.9986	4.9446	8.1542	5.7961	4.0421	4.5442	9.7517	12.0399	5.5713	8.1963	3.3492
SLC4A8	0.5658	3.9174	2.0752	0.3737	0.3751	0.9581	1.3256	0.3183	1.0202	0.6241	0.1509	1.1955	0.3215	0.6293	0.6214	0.4693	0.7098	0.3491	0.2236	0.4948	0.2094	0.1099	1.4874	0.433	2.3906	0.1346	0.6611	0.1346	0.0404	1.4035	0.7487	2.115	0.8032	0.6807	0.4468	1.5258	1.0615	0.5389	0.2552	0.1452	1.038	0.0678	0.7586	0.845	0.0958	0.6294	0.2576	0.0661	0.466
LAMC3	0.7333	0.3691	0.0492	0.4343	0.4775	1.7546	1.1376	10.1124	6.3878	0.1396	2.3013	2.8116	0.2768	6.5995	0.4605	3.2274	0.5327	0.3318	0.7311	7.8496	0.2265	2.7393	1.501	0.1808	1.3757	7.352	0.1501	0.0278	7.6904	4.7086	0.3865	5.6512	2.5931	0.925	3.2288	2.3353	2.7261	5.1643	0.3554	0.0829	11.2498	0.1244	0.7135	2.0062	5.9344	2.3908	0.2788	4.3729	0.464
PTGER3	0.1146	0.0389	0.4274	0.0582	0.4811	0.0229	0.039	0.0212	0.7179	0.0206	0.1874	1.8025	0	0.4458	0.1189	0.0439	0.0767	0.1044	0.0306	0.1245	0.053	0.0089	0.1035	0.0857	0.0116	0.1534	0.0047	0.0673	0.0439	0.0028	0.019	0.4051	0.0647	0.0097	0.0835	0.005	0	0.0457	0.0186	0.5687	0	0.1855	0.0653	0.0022	0.0881	0.0392	0.032	0.4117	0.0324
TNIP3	0.0095	0.0117	0.011	0.3955	0.1182	0.0195	0.0267	0.0362	1.6769	0.0997	0.1855	0.1922	0.2391	0.0184	0.1377	0.2133	0.1633	1.149	0.0343	0.0319	0.0123	0.0319	0.0304	0.2296	0.0099	0.0076	0.0282	0.0302	0.0322	0	0.0122	1.9717	0.0311	0.4143	0.0872	0.1189	0.0241	0.2904	0.1313	0.2421	0.0912	0.0594	0.092	0.0779	0.022	0.0167	0.0351	0	0.0104
MAPK9	2.1526	4.6216	3.6038	3.0037	3.1898	4.0967	2.2604	1.7045	5.0073	3.007	3.5219	3.1143	5.6549	2.8137	3.1177	5.0027	3.1966	2.5964	2.4203	4.3721	2.2892	3.6427	2.2695	3.0048	2.0541	2.8614	2.1199	4.0526	3.6194	5.1202	3.1626	3.2203	2.8877	3.312	2.8915	5.5729	4.293	3.0628	1.7381	2.6859	2.7915	2.0743	3.2399	1.1818	3.3747	4.1852	2.2211	2.215	2.0636
COL23A1	0.3982	0.9171	0.2857	0.0886	1.6322	0.1642	0.1331	0.228	1.3641	0.1294	1.4448	0.5481	0.2198	1.1808	0.1295	0.5851	0.9184	0.9199	0.1595	0.1844	0.1815	6.7254	0.1735	0.3199	0.1353	8.908	0.1653	0.1313	19.2424	0.35	0.8761	2.1536	0.098	0.4962	0.4747	0.1071	0.6684	0.5857	0.2133	1.0484	0.226	0.1803	0.3162	0.3331	4.5478	0.8702	0.0861	2.3099	0.7861
BCAR1	16.3009	19.3529	9.0735	13.5224	13.3366	23.6539	15.4549	4.9557	17.4106	13.5554	7.6119	19.2733	20.9413	16.8806	11.37	22.3191	11.4513	17.1043	11.5521	25.8571	12.1759	6.7658	13.5753	20.1579	7.0045	12.3834	13.3428	13.9165	4.5083	7.3525	9.5298	13.0157	10.09	17.4365	21.5415	8.7927	20.7159	20.1764	22.4575	11.7578	14.0814	8.9382	12.0267	12.339	7.4715	10.602	12.0707	13.8494	10.4725
FAM160A2	6.5049	4.3531	6.2851	4.1578	3.9762	4.0259	2.0787	3.2228	2.6539	1.7398	3.2298	4.8184	6.6105	6.0751	3.6454	4.4634	6.5688	3.6228	5.1528	5.3223	6.5271	6.9131	4.7754	2.549	3.0489	5.6508	4.1817	4.3509	5.2447	2.7573	3.1571	4.8507	4.2033	2.7423	6.9177	3.6533	2.7607	4.908	2.1466	4.2449	4.6043	5.5603	4.523	2.4293	4.8213	2.9751	2.5795	7.7725	3.0256
HERPUD1	23.3508	48.081	10.8637	18.8338	20.3013	7.4402	7.6926	11.1893	7.5386	12.9541	9.221	15.299	23.9069	13.6874	15.8183	14.2849	20.545	21.703	12.0692	28.0554	6.2311	13.5221	15.6302	15.4077	18.3625	11.0679	39.4914	12.2153	8.9786	22.9693	25.4636	14.7914	33.2407	18.4412	20.5204	29.3221	17.5078	15.674	19.1802	13.4849	12.4615	22.0735	24.4923	20.7611	14.6628	14.4183	10.3262	16.4864	9.0151
HOMER3	6.6347	7.8629	3.5158	11.7585	21.1939	4.7758	29.914	3.5942	6.6709	13.8983	7.3419	12.5451	21.9616	14.2396	11.0564	24.7024	17.5295	13.1606	6.851	22.2501	9.7263	15.3101	16.7979	13.9407	4.0233	39.2698	10.842	9.7085	9.8256	2.5908	7.7603	14.7406	6.6785	10.5465	23.8172	11.7117	14.0468	26.8612	17.4834	10.0673	17.4376	8.4947	14.0569	15.9652	7.8186	8.5941	9.4984	14.5019	14.1755
RAD51	2.508	2.4203	4.4271	7.4431	4.9709	3.8991	2.4323	8.6238	3.4126	3.5681	3.3074	6.4118	5.3486	4.4779	3.2107	4.2503	1.0363	3.4143	2.5434	1.9208	3.2201	2.3967	9.2153	4.5065	1.7516	2.2059	7.1156	3.2625	1.6707	4.3747	2.5899	3.434	4.94	3.3003	2.6571	5.9429	3.8394	1.9179	1.2848	1.6526	7.0379	4.1308	3.4232	3.6945	3.0755	3.6944	2.0126	2.5853	2.8534
POLQ	0.657	0.8688	0.9485	0.655	1.1844	1.2792	0.8683	1.3157	3.7006	0.5311	0.9099	1.5583	0.7029	2.4516	0.651	0.7409	0.4158	0.7116	1.093	0.5563	1.4292	1.5661	1.7143	1.5923	3.3541	1.0328	0.5126	0.596	0.5543	4.1136	0.7197	3.7127	1.6112	1.1458	0.8769	0.9365	0.879	0.4225	0.2823	0.7983	1.0946	1.2962	0.6971	0.3366	0.7759	0.9825	0.6475	0.7192	0.9288
PIK3CB	1.8963	3.4164	5.8254	1.1484	2.0585	3.6761	2.0187	1.4843	3.185	1.8376	3.0538	3.2074	2.3193	4.2886	2.1437	2.289	16.363	3.5893	4.7347	2.869	5.5071	4.2408	5.8289	7.0759	6.64	2.7491	4.8792	2.7904	1.5281	2.1908	3.2777	7.1231	4.3832	3.2811	3.1501	3.2174	3.3612	5.5737	1.2435	2.5911	2.002	2.6799	5.2569	2.1677	2.2321	2.3892	3.281	2.0536	3.571
CYBA	5.1042	18.1542	4.3427	61.1098	50.0121	43.1203	9.4412	111.1108	43.6338	22.4126	8.9784	76.2538	24.232	25.2054	21.6947	44.9954	112.8379	69.5884	29.0557	43.3863	12.3517	17.2798	45.1544	81.0345	24.0295	32.2531	58.9858	33.9797	11.4956	54.4744	38.9721	99.6491	35.9461	84.4432	72.8528	29.3504	16.2716	129.1883	36.5952	15.862	32.6392	12.2221	38.0702	147.2807	15.223	47.8496	27.2733	32.8517	18.7068
THOC3	1.7885	5.2546	1.3873	3.2971	3.6849	3.3472	1.5492	7.7849	3.7777	3.0579	1.6553	5.0689	7.5556	3.538	1.5269	3.9174	2.1154	3.5028	2.5801	3.8298	4.8733	3.2037	4.406	2.4669	0.9833	4.7162	2.5046	2.1584	4.8073	3.1553	2.6366	7.1059	2.8995	3.2368	5.7516	6.6794	3.1554	4.4571	1.2767	2.4646	4.907	3.4855	1.3228	4.4789	3.9538	4.7743	1.6732	1.4845	0.9297
HEBP2	2.0786	2.0206	2.766	2.7601	2.66	3.7059	2.1608	4.6782	3.7395	1.2628	3.1804	2.5532	2.0118	2.3728	1.5432	1.7718	2.2437	2.1147	2.2603	3.2118	2.1501	2.8065	1.2113	2.0572	1.6069	1.0969	2.6932	1.4253	1.6672	2.3027	1.6254	1.5953	1.8601	1.0069	2.235	2.3971	2.0586	4.1636	0.8818	1.715	3.9907	3.5849	2.2175	2.2907	1.118	2.0058	2.9427	2.1198	0.7145
MPHOSPH9	1.7392	4.1901	4.5684	1.6739	2.4759	5.1988	2.6055	1.845	4.2594	2.5297	2.8613	2.5921	1.5046	4.1261	1.6331	3.2343	1.7982	1.5095	2.9179	1.7637	4.2226	2.3439	2.2823	1.8066	6.2318	3.3682	0.8703	2.1558	2.975	3.6076	1.5557	6.0434	3.6215	3.7055	2.339	2.0349	2.7052	1.4542	0.9823	1.258	3.5128	2.756	3.7726	1.2549	2.4063	1.915	0.9459	1.8097	2.2646
PLEKHA5	10.9072	8.1662	5.067	4.7138	2.5735	9.7096	10.4693	2.0565	6.5679	6.7108	1.9941	5.6904	0.7084	6.5057	4.1788	4.1771	3.8829	4.1645	8.1799	2.4747	3.7016	6.5014	8.5392	2.1846	9.977	3.4891	2.6082	6.4586	5.297	3.9786	2.206	2.2653	7.755	6.0734	7.068	8.3545	3.5558	2.9571	4.6818	2.3575	7.7259	16.5657	9.8558	2.6884	3.8207	6.6441	6.2196	2.1681	11.8533
PRSS8	0.0356	0.198	0.0276	0	0.0211	0.0897	0.0167	0.0226	0.0451	0.0734	0.0137	0.0137	0	0.1268	0.0272	0	0.3634	0	0.0674	0.0466	0.0309	0.0799	0.0598	0.0187	0.3595	0.0473	0.0252	0.1133	1.59	1.0114	0.0457	0.5846	0.0389	0.0622	0.0695	0.1276	0.006	0.1583	0.1793	0.0105	0.1468	0.0413	0.0942	0.2298	0.0345	0	0.0293	0.2098	0.1171
SIKE1	6.4806	11.0065	7.3217	11.9045	5.2674	12.0987	10.0559	5.5955	4.5301	7.7656	15.5296	10.9236	14.5086	15.469	7.8468	9.8693	5.1119	9.2228	7.9553	11.1573	14.2515	10.113	8.3773	5.6756	9.1791	12.5736	8.0999	13.2183	8.5313	11.046	7.0346	13.3847	9.9768	8.528	7.5955	5.3388	8.14	7.9264	3.8237	4.3931	8.5659	9.5643	14.297	6.4426	11.154	13.37	7.9764	6.7748	21.2629
RRP12	9.7145	2.2593	4.7756	2.3345	4.192	2.8944	6.852	19.4618	3.1863	2.7143	5.8287	3.8084	5.3388	3.1374	2.4983	5.1898	2.8191	4.8398	3.2029	4.379	2.1038	4.5255	2.8956	4.072	6.4788	6.6461	5.7953	2.9547	5.5688	8.795	5.6329	4.4127	4.8145	3.7959	3.316	4.8378	2.8126	6.2246	3.2173	2.2704	2.5883	1.6444	3.9077	2.7445	2.2624	5.7136	2.1614	5.4831	2.3181
FNIP2	19.5701	6.747	7.2192	0.9059	1.9552	4.8206	7.8823	0.5016	10.7024	2.4655	14.892	3.6036	2.29	6.0197	1.8601	2.6947	9.4347	5.0291	5.9675	2.1995	3.178	1.9299	4.9154	2.8842	2.6813	3.2563	1.8349	3.3438	1.5552	2.3367	1.7387	2.4286	3.9112	3.7316	2.9761	5.5418	2.7186	4.2289	1.3411	4.9966	4.571	2.7251	5.3449	2.1481	2.837	1.4212	3.1571	1.8525	3.9086
MSMO1	21.2311	78.7361	26.8471	5.2967	10.4272	13.7204	7.3988	11.4509	17.8072	3.0553	25.1664	18.507	17.3546	13.465	11.2501	23.0779	6.5883	17.6319	23.261	12.187	13.8073	9.0342	12.5827	5.8128	8.7602	26.4721	10.0592	6.5018	24.6141	23.2323	10.9587	23.4588	22.8436	23.4256	7.3837	36.9088	10.2477	11.7908	11.7281	27.0285	15.9208	10.8941	15.8052	13.5433	4.5594	12.5779	13.6181	14.1798	15.9881
TTC17	5.9823	4.2976	6.3813	7.6687	5.3899	3.9666	4.1152	3.2156	4.6421	10.4049	4.8393	6.6427	4.1684	6.0161	4.8249	5.9562	4.7495	6.7581	6.3049	4.0574	6.0063	7.1136	5.187	3.2761	7.2315	4.2943	2.7505	5.8035	5.3313	3.7794	4.2597	5.3799	8.2536	3.3477	5.1399	6.6595	3.489	4.5954	4.2576	4.0233	6.2783	6.5494	6.6805	5.3561	6.3198	3.7292	4.7214	6.1458	4.7048
ALX4	0.0559	1.4703	0.1517	1.024	0.7524	4.2719	3.2889	0.2666	2.3513	13.7996	0.1144	3.796	0.0065	7.0741	6.0574	9.8176	0.0396	0.1713	2.6914	4.5963	1.6654	5.5894	13.6967	1.8706	0.6748	11.0664	3.1905	2.9595	21.0194	0.901	0.6381	2.8732	2.3725	1.8515	2.1295	4.6819	3.3571	4.681	1.5646	0.1587	13.3927	2.1191	2.4653	0.1093	6.1109	0.8004	4.3642	6.5956	1.6273
FSTL4	0.0159	0.0197	0.0247	0.0327	0.1134	0.0073	0.0634	0	0	0.0131	0	0.0307	0.0279	0.3299	0.0203	0	0.0152	0.0102	0.0247	0	0	0.1199	0.0243	0.0112	0.0665	0.055	0.0339	0.0145	0.5488	0.0119	0.017	0.5952	0.0377	0.0881	0	0	0.027	0.1048	0	0.007	0.0036	0.0037	0.1544	0	0.0092	0.014	0.0393	0.011	0.0349
FOXN3	12.6154	11.0715	16.2717	5.0487	5.3107	14.1032	20.1019	2.5723	13.5905	23.1132	9.1646	16.9273	2.807	12.328	14.0067	18.5787	8.8846	11.1266	9.7736	13.2592	10.4363	8.4447	12.3512	5.205	16.8379	8.5518	8.9999	12.8645	13.1619	4.2284	5.5476	6.601	9.4266	13.7918	12.0214	6.8574	7.2668	15.0564	6.8048	6.5387	8.126	11.6771	9.0167	9.4895	7.2722	11.3765	15.8694	7.0297	10.3121
METTL24	0	0.0995	0.1171	0	0	0.083	0.7928	0.0192	0	0	0	0.1749	0	0.3522	0.3234	0.0503	0.0321	0.1162	0.0624	0.0565	0.0262	0.2711	0.1292	0.0848	0.1893	0.2086	0.0086	0.0458	0.0342	0.4215	0.2715	0.9919	0.253	1.0911	0.0842	0.009	0.4606	0.4278	1.9779	0.0709	0.6229	1.0233	1.314	0.6379	0.0585	0.8529	0.4723	0.0209	0.0441
AKR7A2	23.9522	25.853	38.0597	31.1387	27.2551	29.6368	18.811	24.3904	67.4059	25.0421	14.9147	32.5609	26.8737	32.8747	30.3394	30.5683	19.4702	23.7947	18.1763	56.7466	31.7122	32.0884	29.195	33.3948	36.18	34.1296	31.6615	47.2908	23.8451	29.5081	15.5544	43.4716	22.9027	24.2256	36.774	40.5483	36.5332	25.3099	25.308	19.8998	31.395	19.6167	13.018	23.1096	16.5429	24.1408	26.8923	42.7969	22.6423
MRTO4	18.9874	15.4636	22.9406	49.8226	25.3169	29.9997	34.3875	87.2276	33.97	34.1137	27.9472	33.0568	46.9036	18.3126	31.3931	23.4605	13.5195	21.5679	16.0402	26.072	50.8008	19.5818	25.2557	40.186	34.191	37.3992	37.7718	21.1056	33.5542	43.5576	27.0687	25.6342	25.2568	21.0308	32.2253	31.6138	19.5688	25.0546	23.496	11.9681	20.3881	26.0472	22.2029	33.9444	12.1756	36.3352	16.2219	36.7763	20.6578
NNAT	0.7982	1.855	0.064	0.0565	0.7358	0.5108	0.8907	0.0263	0.2095	0.1703	0.1268	1.3878	0.4052	1.4182	0.2527	0.1721	1.2037	0.1943	0.3698	0.9424	0.4301	1.8409	0.4924	0.4349	0.374	0.6805	0.0469	0.0501	0.2335	1.0089	0.3183	3.0148	0.4514	0.5296	0.1612	0.2962	0.8821	1.3472	0.8671	0.7035	0.7005	0.3259	6.8006	0.3231	0.9278	0.0972	16.5257	28.7536	2.1432
USE1	3.0984	2.9691	2.3122	22.4611	4.8938	4.1285	7.7585	11.0157	1.3415	9.8501	1.8775	4.485	12.585	6.4245	4.9219	11.3582	5.0485	5.6067	2.9744	3.6266	4.5319	9.7864	6.7569	6.83	4.2975	10.2827	6.7587	5.0096	14.9524	7.7663	7.5561	6.6753	4.6002	4.3664	5.7986	9.7046	3.989	7.1949	2.7941	3.4166	6.7274	10.055	4.8723	11.1721	7.0157	8.7522	4.1182	6.3563	5.057
MCF2L2	0.0156	0.0376	0.004	0.0321	0.0433	0.0406	0.0476	0.0116	1.1858	0.058	0.028	0.0191	0.0529	0.0979	0.0624	0.0152	0.0216	0.0234	0.0152	0.0458	0.0181	0.0401	0.0255	0.0192	0.0236	0.0844	0.0074	0.0213	0.0147	0.0117	0.0346	0.9838	0.0114	0.0592	0.0189	0.0171	0.0088	0.0343	0.0219	0.0199	0.0358	0.029	0.0475	0.0397	0.1503	0.1487	0.0665	0.0018	0.0095
NRIP2	1.0188	0.7954	0.5779	0.8454	1.5434	1.5145	1.5769	0.705	1.4543	0.5674	1.1883	1.8748	0.9776	2.885	1.5593	1.0034	1.1627	1.9532	0.6383	1.6155	1.1277	1.7037	1.1919	1.0197	1.5308	1.3915	0.2711	0.7415	1.0374	1.4672	0.5318	7.0797	0.9052	0.4121	2.1629	0.7138	0.7256	0.6612	0.7543	0.7745	1.025	2.4485	1.1238	0.9271	0.9512	1.237	0.8182	2.16	2.0532
LAMA3	0.103	0.0114	1.0228	0.6793	0.3105	0.793	3.839	0.0025	1.6229	0.1095	0.0122	2.9728	0.0056	3.4137	0.2303	0.2971	0.0497	0.039	4.8835	0.5305	2.8911	0.3976	0.1066	0.0807	2.9497	0.2611	0.0124	0.0096	0.5869	0.2212	0.039	2.7544	1.0839	0.1385	0.0398	0.6309	0.133	0.0483	0	0.2897	0.819	0.0349	0.0582	0.1937	1.0657	0.1608	0.649	0.3791	0.3359
AP5M1	1.0736	2.5385	2.7511	1.0722	1.8255	3.5752	4.16	0.9985	3.7791	2.4575	2.9655	3.1302	3.7902	3.3418	2.4459	2.9593	3.2515	3.0141	2.1836	2.4089	2.3539	2.0401	3.4452	2.9979	2.7481	1.564	1.9381	4.0439	2.1102	1.4751	1.17	3.5025	2.4257	2.1174	2.0714	2.0053	2.3922	3.0292	1.0147	1.9142	3.7963	5.6967	2.0012	1.8281	1.4812	2.5078	1.5971	1.177	1.7933
ANAPC4	1.2814	2.86	2.1061	3.9903	1.8167	3.7787	1.6957	2.5596	2.1214	2.5675	2.4856	4.3785	3.5415	3.6541	3.7109	2.1178	2.5987	1.3022	2.23	2.2566	4.7329	3.2938	2.1809	3.3196	1.9866	1.1967	1.8314	1.8742	1.1156	6.4605	2.1574	3.222	2.1199	2.0163	3.0248	1.5185	1.4854	2.155	1.3626	0.9089	2.1922	3.1257	3.3292	2.4804	1.5906	1.8255	1.6949	1.0112	2.1942
KCNQ1	1.5912	1.4397	1.928	2.5101	4.2936	0.6674	2.4349	1.0725	0.2909	1.7412	1.1494	2.902	1.7489	6.5463	2.7861	3.7549	2.95	3.6631	2.0345	8.2347	1.1706	1.925	1.361	1.0986	2.208	3.0829	1.0449	3.5043	1.129	0.8944	3.9963	1.8217	2.3837	3.8366	4.9337	3.6114	2.2819	2.6801	1.7445	4.6269	2.0716	1.2837	2.4592	3.0239	1.915	5.9295	2.6988	2.3292	2.0705
TRAPPC3	13.8358	8.2735	16.0116	28.289	22.8718	11.0832	20.8775	22.2948	19.1087	13.2152	8.0094	19.023	31.419	6.9767	26.1095	21.5431	13.7347	17.2308	15.8202	15.8102	17.3446	17.3626	18.9724	28.768	14.366	15.1192	26.2226	24.566	17.1595	17.399	20.0195	12.8882	13.4298	16.0392	13.5482	26.5381	13.3506	17.8798	8.1881	11.7256	15.3172	18.1968	12.6381	14.973	15.4128	16.4263	14.6675	12.996	12.3104
THRAP3	52.8985	19.7147	45.9457	25.8391	25.2676	67.114	34.0602	31.0127	37.4272	23.2049	32.767	33.3399	37.0553	30.3536	25.9853	43.6815	27.5551	45.621	28.4122	23.4595	39.899	44.7681	34.2439	18.2637	39.7142	37.6322	28.8868	40.4948	43.9912	33.6171	13.9793	29.909	29.7529	34.9706	35.1497	14.6367	21.342	26.9327	12.2622	21.4505	31.9033	33.4878	31.2953	19.0713	31.2892	37.8106	25.9251	35.3488	33.2654
PHPT1	16.188	33.6846	26.4872	106.3771	68.5917	29.8059	25.9711	47.9348	58.7942	34.4644	22.7789	37.7585	53.3508	18.2791	38.1126	44.5184	36.8374	45.8429	31.3185	40.0239	53.3771	23.7203	43.1465	54.5797	18.1927	22.4656	116.4078	16.7111	37.3565	47.0637	22.4345	59.0055	17.1073	29.438	35.3307	53.5368	37.5357	47.3319	32.2866	27.929	60.0804	24.8047	14.3047	30.9014	37.6742	23.8168	31.7909	59.0355	24.4574
ENTPD2	0.0271	0.2934	0.0421	0.0371	0.0242	0.261	0.0477	0	0.5161	0.3104	0.0469	0.1729	0.0285	0.0527	0.0934	0.0339	0.0649	0.0261	0.1821	0.1065	7.6269	2.0355	0.0435	0.0571	0.1842	0.1298	0.0115	0.0493	0.4142	0.1318	0.0958	0.9653	0.0222	0.0119	0.1588	0.4863	0.1517	0.0536	0	0.6094	0.0746	0.2078	0.012	0.2706	0.1064	0.1556	0.0335	5.389	0.5502
LY75	0.3003	0.2735	0.4076	0.4443	1.1787	0.2538	0.1941	0.0465	0.5714	0.118	0.0935	0.4727	0.3115	0.9034	0.4471	0.1801	0.601	0.716	0.5745	1.371	0.0423	0.5154	0.6161	0.3719	0.1908	0.123	0.3438	0.2381	0.0964	0.1366	0.3362	0.9445	0.6012	1.2562	0.9267	1.9484	0.2642	0.2387	0.138	0.3826	0.4159	1.8004	0.5263	0.9671	0.1604	0.2544	1.3033	0.0507	0.316
ARID4B	2.679	3.8493	2.6932	2.6653	1.603	4.5031	3.2705	1.2646	4.3502	2.4159	3.3013	4.2189	3.4783	2.846	2.583	4.2353	4.0331	2.9128	2.4771	1.3029	3.0226	4.7578	2.6474	1.5063	8.5452	5.4303	1.4097	4.609	5.0718	3.849	2.6965	8.2722	2.8818	4.5111	4.3747	2.3966	1.845	4.2271	1.5925	1.5357	2.6213	2.7173	5.8406	2.555	2.0518	3.0915	2.796	3.0392	3.0973
OPN3	1.4727	57.4654	14.782	6.9275	1.9592	10.2519	2.1451	1.5342	2.8818	2.3425	1.8636	13.9569	0.7525	11.6966	12.5477	29.7598	2.6155	1.5041	3.7406	10.554	2.7821	4.731	23.5232	8.1781	31.0241	7.5519	13.7287	14.2941	1.3201	26.5413	48.8563	90.94	46.359	11.9455	10.6637	32.6898	10.1666	13.3372	36.4103	1.7138	9.9666	3.1065	30.4948	46.8807	0.9554	13.8832	7.6366	3.162	1.3763
SDCCAG8	1.5025	2.7	1.0458	2.9655	2.3669	2.9279	3.341	1.0627	1.5702	3.8145	2.6115	2.6746	4.5354	1.5521	2.7461	3.4644	6.0468	4.4248	2.5786	1.1144	1.3276	5.2352	3.0433	3.83	1.8789	5.3282	1.6307	4.244	3.0735	2.549	2.0468	5.3819	2.6844	4.0477	4.5511	3.4856	1.4331	4.6163	5.9251	1.2769	3.3867	2.5885	4.8063	2.3469	1.7641	2.6119	2.4115	3.1338	2.5895
PTPRN	1.0717	0.1015	0.0084	0.0414	0.5699	0.2614	0.0882	0.0701	3.668	0.0187	10.5125	0.1678	0.0318	0.1302	0.0132	0.0108	0.2359	0.1969	1.1923	0.0509	0.0394	0.1144	0.4599	0.1753	0.0542	0.3067	0.1913	0.0373	0.0807	0.0679	0.075	0.3313	0.1181	0.1285	0.0831	0.0852	0.0572	0.7798	0.0218	0.0114	1.2098	0.0813	0.1297	0	0.2336	0.0114	0.2829	0.1709	0.2891
HHAT	0.7902	0.1496	0.0834	0.8719	1.868	1.0124	0.9265	0.0308	1.0947	0.143	0.1362	1.0312	1.0118	3.7419	0.2715	0.5411	0.7447	2.1386	0.3861	0.7332	0.21	1.6916	0.4537	0.6512	0.7472	0.7159	0.1236	0.1956	0.4288	0.4222	0.1934	1.9578	0.482	0.6346	0.2878	0.8725	1.2196	1.9242	0.1964	0.4003	0.7765	1.4041	3.5908	0.1515	0.4312	0.1519	1.9657	1.3032	0.1297
KIF1B	7.2715	5.9147	9.3626	4.1397	3.9373	8.8167	9.3485	2.3127	10.4869	4.4373	7.4718	7.4977	7.1967	7.5737	4.317	4.4686	5.1538	5.1011	3.3726	6.6601	12.4009	4.1902	5.5055	4.3521	7.092	7.2347	2.6055	6.3985	5.1053	6.5851	3.2598	9.9231	4.7542	4.3425	3.089	3.2946	5.5352	4.1867	4.2713	4.2641	5.6238	4.4187	6.1942	4.9154	3.4548	2.2519	3.8985	6.378	4.6757
FOXC1	43.954	18.486	2.5214	6.7207	4.5697	18.451	5.2199	15.3688	25.1271	9.4415	21.6071	11.6092	3.7864	109.3884	13.9998	36.3762	8.6758	8.3787	7.0615	91.2426	43.5013	11.6165	9.3564	9.7706	26.6767	9.5289	4.9206	8.793	11.2801	2.4147	13.9721	24.6009	14.8984	14.9817	35.9433	18.7776	28.0534	105.9424	7.1153	4.5758	4.0156	9.526	5.4081	13.3392	9.1217	21.6777	26.8703	14.7123	8.5064
TBC1D22A	3.5597	4.4312	4.2563	5.3504	6.7988	4.7231	4.8338	5.1922	2.0836	2.1404	2.9631	5.6403	2.8958	5.903	3.5361	5.0019	6.2348	4.7711	3.1095	9.0288	5.5187	14.9022	8.4888	5.1688	2.457	3.4336	5.3476	6.5928	2.9636	2.9392	2.9253	4.3406	3.3562	3.542	4.7818	5.4807	5.084	6.8872	1.8874	3.1876	7.4708	3.696	3.4376	2.3933	6.3319	7.6149	1.9002	4.5496	5.0827
SYNE2	3.7059	1.3719	4.7248	0.7616	1.093	6.028	1.5553	0.4604	5.5415	0.3021	0.6252	2.0086	2.0412	4.1782	1.1798	3.5438	0.9131	0.9996	1.1359	2.4243	5.7177	1.3458	1.6223	0.6749	4.6024	0.9075	0.4302	1.5682	1.0987	0.5907	0.5584	3.3495	2.6251	1.2747	0.8624	0.7535	1.5859	1.4188	3.0783	0.7335	1.4816	1.7262	1.2019	1.8135	0.5122	1.2669	1.6672	1.3876	1.2217
PLEKHH1	0.0132	0.1204	0.9804	0.3772	0.0118	0.4038	0.1718	0.4315	0.2889	0.0756	0.0304	0.4629	0.2152	1.0941	0.2955	0.2518	0.2297	0.1398	0.087	0.3519	0.116	0.2271	0.2816	0.2642	0.9382	0.2843	0.2571	0.71	0.0728	0.3604	0.2671	0.8134	0.6189	0.1616	0.1905	0.4128	0.0957	0.713	0.0665	0.2327	1.1623	0.1195	0.5271	0.7343	0.1084	0.2535	0.424	0.0446	0.1882
ATP9A	10.2497	15.669	7.7972	18.1153	2.3024	6.7034	8.9955	6.3003	5.8162	5.065	13.0967	16.077	15.6167	11.2461	5.275	13.3279	5.1339	6.3045	6.8109	9.9016	0.9278	5.7768	9.6996	2.2247	6.155	6.5999	3.8176	6.4896	10.9699	6.7684	2.6194	18.8296	5.5638	8.0743	8.6468	5.5019	8.3538	14.6001	4.2782	3.7866	11.7245	7.3251	4.9921	2.0032	7.7024	4.2713	5.2072	5.9489	7.48
SPO11	0	0	0.0074	0	0	0.0526	0.0135	0	0.2911	0.0355	0	0.0111	0	0	0	0	0.0183	0	0.0099	0	0	0	0	0	0	0	0	0.0174	0	0	0.0123	1.7279	0	0.0669	0	0	0	0.0095	0	0	0.0132	0	0	0	0	0	0	0	0
CBLN4	10.5417	0.2263	0.0458	0.5413	0.7153	11.9367	8.4213	0.0225	1.0784	0.1753	0.1904	0.2052	0.0248	1.0559	0.4878	0.1255	1.854	0.0985	2.9218	0.1458	8.6852	22.7102	0.4387	0.1741	0.3825	4.0484	0	0.0161	3.6061	0.0088	0.1062	10.3123	0.1355	0.2787	0.8493	0.651	0.012	0.1809	0.0298	0.4422	0.4385	2.0064	0.125	0.1039	0.8028	0.1147	2.1876	26.704	0.9969
CHRDL2	0.0455	0.7322	0.1016	0.0312	0.1218	0.6888	1.3619	0.0543	11.2908	0.303	0.1443	0.5675	0.0958	2.9337	0.0871	1.0751	0.8542	0.19	0.0588	0.0703	3.2621	15.3803	0.2298	0.114	0.3928	0.1544	0.4266	0.1657	30.6679	0.1107	0.1097	0.2495	0.0187	0.0996	0.4668	0.0051	0.1738	0.7037	0.1865	0.2007	0.0235	0.2221	0.5024	0.0134	5.3377	0.1408	0.0703	6.7418	5.6198
FAM168A	7.6114	22.8687	23.9749	4.5907	9.279	15.6179	12.5234	2.9615	8.6065	6.9605	9.6609	13.1491	17.505	9.3565	13.2311	16.729	8.134	8.9954	9.9808	13.9359	25.1292	16.4199	10.0693	4.8457	17.4371	15.9731	4.4395	11.4534	14.528	10.9165	6.8331	10.934	14.0231	12.9261	8.1354	12.7524	10.0605	8.9094	14.9217	7.8222	9.2976	13.2962	15.3783	6.8685	18.758	14.1307	15.4299	12.5636	11.9161
RELT	5.8894	11.239	3.2805	2.0018	2.1434	5.4225	2.5941	1.6868	4.836	1.6423	2.2114	7.1668	4.9521	1.8995	2.1303	4.5476	3.4464	1.7537	2.2408	5.6098	4.7426	1.5053	3.9142	2.7215	13.2791	4.2827	3.2192	0.8527	1.9932	3.5608	3.4533	10.6075	3.4545	4.3951	4.0957	2.3671	3.3722	4.3077	2.2912	1.3636	4.6417	1.4199	4.2454	3.348	3.09	3.7993	3.788	2.9201	2.923
GALC	9.9431	3.4379	4.4689	3.5796	3.2625	2.9159	5.8618	1.1382	7.456	3.1784	3.5486	6.6235	4.1636	5.7209	1.6451	2.1324	4.9105	6.1355	6.8269	3.8664	5.946	3.1788	3.2058	4.5983	2.0774	4.5803	2.3072	5.5958	4.8377	1.4086	1.9018	4.4832	2.545	3.417	2.8837	2.5937	0.7477	6.297	2.2937	4.1211	1.0938	5.8477	4.3202	2.0081	5.8643	2.9789	2.3134	2.226	4.1589
NOP58	23.8058	13.569	13.8616	23.8384	12.207	26.4802	31.6231	74.8116	20.4911	30.5539	37.1059	15.9917	31.3374	18.2528	18.1511	24.304	14.0552	17.8384	20.8554	8.8189	26.73	24.4619	21.5246	14.3464	21.3531	32.4404	14.6417	17.606	22.0733	26.3642	21.3823	57.9307	42.2041	23.2989	18.0423	31.972	8.4605	23.9251	12.7901	7.391	20.6558	26.0348	51.5063	48.1569	23.1762	31.3968	12.9807	16.664	13.4579
SZRD1	89.0754	32.4143	60.597	44.6723	46.7594	80.1765	60.889	27.0149	82.1091	43.7475	74.1656	59.0464	93.8115	49	46.9586	39.7621	27.0856	69.9861	33.0675	70.7431	60.743	34.5178	49.3097	56.0229	44.9591	61.1575	67.716	61.2668	47.5775	57.6501	26.8889	45.2228	31.604	50.8382	52.0865	30.9994	38.2662	47.5315	24.7898	37.0951	51.8127	48.1561	38.0314	38.8223	25.2243	26.4678	54.1177	61.4413	37.3946
KCNH2	0.0061	4.0676	0.0306	4.0448	0.3464	15.1317	0.1154	29.4845	0.6243	1.2817	0	2.246	0.0319	3.1122	0.1673	0.3494	0.0252	0.612	7.021	0.0955	10.7809	0.6898	0.1533	0.0384	2.1268	13.6079	0.0078	0.0387	0.0825	14.2404	0.8546	6.6036	0.3686	0.579	2.0581	0.079	0.4233	0.8649	0.1301	0.0375	28.2248	0.1269	0.2198	1.8221	0.0918	0.0751	0.1951	11.9582	0.5862
CUL1	18.4224	14.6013	18.3479	9.2958	15.313	23.1694	32.7165	29.0575	24.0318	27.1332	27.7104	18.3156	23.721	19.7205	15.4913	28.3423	14.6811	27.7173	21.7884	9.4141	22.4564	11.6824	10.7871	25.9054	27.2053	19.1462	12.5475	20.7822	14.1723	22.4668	9.3139	41.9625	18.8455	20.7487	21.1111	11.8372	20.5651	13.3317	10.6627	11.2838	30.0377	14.2975	12.7586	11.4468	17.7163	14.7477	5.7179	23.8908	22.4999
FAM114A2	0.9493	12.8127	4.4118	5.4253	2.3822	3.6154	2.66	3.0982	1.9417	5.3917	3.0668	5.6125	3.1842	2.5885	3.6741	5.0149	4.0371	4.6179	3.9524	1.7425	2.8916	2.8143	3.7319	3.4688	5.155	1.9189	2.8921	8.4601	4.1573	7.6525	4.8332	19.871	3.9731	5.1198	4.6375	9.5304	2.434	3.5768	2.4132	2.5821	3.0325	3.2418	3.2643	3.1708	3.4993	8.9991	2.1434	2.1857	2.1721
CYFIP2	0.479	28.8376	12.2971	7.1801	0.9619	3.1305	2.1929	5.5732	2.6195	2.624	0.1904	11.1011	1.16	4.8967	5.9143	3.2421	0.7797	0.5845	1.3945	2.9936	0.4041	1.6736	4.9833	3.1843	19.0435	1.1327	25.4187	35.5566	1.3397	29.8587	7.8666	70.5412	9.3194	6.88	3.017	19.1787	10.6585	1.3893	1.033	0.443	0.9654	0.524	2.6911	9.8682	0.2667	8.0277	5.5138	0.4914	0.5143
TAB2	31.3196	14.3107	28.0428	8.8124	9.5521	28.2144	15.6646	10.4219	32.5443	12.9232	14.3263	15.9658	14.1857	46.1456	14.4051	15.4813	22.76	14.3253	18.3421	25.7202	12.0501	30.6572	15.8198	13.2864	15.0312	9.9297	10.4508	12.1871	16.099	18.6756	8.0313	7.7102	13.9455	9.8833	14.8624	9.323	18.8231	18.9426	5.9322	16.6044	29.3315	35.7523	18.0929	5.205	15.9142	9.8361	10.6825	7.9894	16.3957
GINM1	25.9	11.9006	43.5792	17.0407	17.2915	34.9744	16.7801	21.2635	38.0198	14.7497	21.017	14.9001	57.1599	26.3541	17.11	21.6959	25.655	26.3617	40.9281	32.0518	15.3641	29.2583	17.7609	21.4051	19.2864	11.3224	22.3593	22.9264	24.497	16.9634	11.5274	13.3067	23.5797	21.4289	24.0198	19.8146	15.2514	27.7934	23.3723	23.9741	54.8363	45.2197	25.5039	14.5053	17.1674	27.7492	16.5776	14.9868	19.7498
EIF2AK2	9.5444	5.4993	9.3552	5.0893	7.1766	9.596	16.4096	5.2057	9.2309	7.1038	13.3534	12.4407	11.7473	12.9137	12.8853	12.7685	7.0484	10.3938	12.6047	11.9312	14.3307	4.754	9.4974	9.1439	12.6858	16.5295	4.4313	16.5035	8.789	9.2433	5.1695	9.2456	16.0972	14.0871	7.5378	10.1588	8.2919	7.4387	5.6015	7.1742	7.5064	11.1579	12.5561	7.1017	6.9908	7.6948	9.8188	11.1231	9.1425
USP36	8.9061	9.3431	9.1254	11.9099	6.2758	8.285	11.9738	9.7211	6.599	6.145	6.3048	8.0291	7.8492	10.3124	8.9541	3.8165	4.9	6.1318	4.9934	11.5838	14.5168	5.8312	5.735	3.3637	9.9106	8.2838	5.6995	9.6195	10.1156	7.4922	4.0675	5.9913	7.3565	6.3285	7.8487	5.416	7.5489	5.4525	9.0113	6.0368	8.3547	5.6168	5.3964	6.8304	6.4953	7.1643	4.8615	9.1384	4.7185
KMT2C	2.6639	3.9199	7.8503	1.647	3.2641	13.0002	4.9045	1.599	4.9484	3.2277	4.8185	4.1246	3.5143	5.8874	2.5071	3.023	3.4944	3.2674	3.8507	2.7813	8.3846	2.96	2.1299	1.6444	7.0453	4.0963	1.0912	2.4751	2.6565	4.0639	0.9497	3.5382	4.1568	2.5626	3.4418	0.8475	2.5785	3.0264	1.0399	3.2793	4.9151	3.6816	3.6867	1.1992	3.6316	2.1187	1.2849	4.9824	4.9635
MCOLN3	1.2181	0.3733	2.2576	0.0664	0.2401	0.163	1.8277	0.0412	5.2522	0.0934	0.0559	0.5029	2.0065	11.1147	0.2681	0.0438	1.3885	0.2525	0.1393	0.8955	0.0702	3.3146	0.6849	0.7325	3.5717	2.2525	0.2318	0.0883	0.7409	0.4395	0.3151	2.6421	1.1935	0.6175	0.1939	2.407	1.4779	1.0553	0.1494	1.0807	1.1865	2.7333	0.6231	1.0252	0.4934	0.5283	0.273	0.0897	0.603
CCDC85A	1.0937	0.0277	2.2773	0.0552	0.8947	1.6269	0.4163	0.4364	0.0512	0.4272	0.062	1.5275	0.0377	1.8478	1.4475	0.157	0.5466	0.2416	0.8523	0.8202	9.5141	1.8247	0.51	0.2031	0.2998	1.5229	0.0191	0.0856	0.3651	0.0335	0.144	1.0311	0.0686	0.2666	0.42	0.1045	0.0912	0.3413	0.0791	0.794	0.7893	1.0678	0.2532	0.0263	0.3543	0.7758	0.0886	0.9608	0.8751
PUM2	14.6771	20.1845	26.5686	13.2657	11.1684	19.8969	13.3957	14.3838	10.8073	10.9944	23.8301	19.3725	22.9171	27.5295	18.8734	17.9775	16.0399	15.695	16.0031	17.4066	21.5372	14.1176	12.5278	16.1144	30.0768	13.8518	9.279	20.5915	14.6984	27.3012	16.3794	21.9664	16.854	15.9276	15.0439	29.7699	16.723	18.9901	17.9922	11.9187	12.7109	14.582	14.5499	14.3823	16.6437	16.009	11.5217	18.0401	18.1169
MRPL43	5.8947	7.4503	12.0934	10.0787	12.0899	6.4421	5.9746	23.419	9.8877	7.9136	10.9905	14.5917	11.2522	7.9165	8.2955	19.7664	8.4485	7.9948	8.0999	8.7202	3.9811	14.0333	11.0783	14.9303	11.9776	14.9166	24.7152	12.7747	6.867	13.5277	14.2999	13.5704	8.8598	6.8154	9.7879	21.4167	6.8409	13.0112	7.9316	6.9651	10.7695	7.391	7.0532	10.4048	6.951	15.9502	11.8865	11.9346	4.9747
ITIH4	0.0131	0.0889	0.0177	0.076	0.0466	0.0449	0.0368	0.0125	0.7214	0.0728	0.0226	0.0682	0.2062	0.216	0.13	0.0654	0.1857	0.0084	0.0878	0.1541	0.017	0.044	0.066	0.117	0.0751	0	0.103	0.0535	0.0665	0.044	0.1092	0.1432	0.0643	0.0743	0.0492	0.0293	0.0665	0.1325	0	0.0835	0.0135	0.0501	0.1903	0.0806	0.15	0.0404	0.2988	0.1292	0.1004
ITIH1	0	0.0243	0.003	0	0.056	0.0108	0.0276	0.0225	0.1047	0.0194	0	0.0137	0	0.0764	0.018	0.0098	0.0953	0.0101	0.0122	0	0	0.0151	0.018	0.0248	0	0	0.0234	0.0107	0.0133	0	0.0202	0.5163	0.0086	0.0137	0	0	0.004	0.0233	0.0198	0.0069	0.0108	0.0328	0.0277	0	0.0046	0	0.0097	0	0.0345
HPF1	16.1336	11.1441	17.5471	14.0188	10.7213	20.2668	21.3716	29.0877	31.8883	10.5528	21.5046	21.1355	35.7351	18.1992	32.3209	48.156	8.9116	10.4167	25.0222	7.9673	8.5784	14.5458	19.6156	27.8258	21.9555	16.8722	18.9673	18.0356	9.5767	13.2591	20.1377	12.2536	23.0095	12.6314	16.1805	135.5223	14.4163	12.9299	20.5809	15.5008	25.4112	18.8749	17.8786	27.3482	14.5427	24.1456	16.8916	13.3215	19.8756
ZFR	18.8423	10.8058	17.3346	8.0609	10.65	17.2119	11.1557	6.9775	14.9044	9.9327	21.159	15.4893	14.2981	17.0416	9.2869	12.7941	10.5365	13.9191	13.5164	10.0391	16.0357	14.307	11.7979	10.4123	14.184	12.5628	5.4065	24.5143	18.7937	13.246	7.6374	14.4216	13.2611	22.6104	8.3809	6.8692	13.8763	8.9599	17.1404	12.0135	9.4508	13.2313	22.6753	5.4119	14.8435	13.6767	9.227	18.8021	13.0735
ZNF280C	1.2557	1.5433	2.7068	0.9701	0.9198	1.2656	2.2112	0.897	0.9676	0.6721	1.7747	1.1742	2.09	3.4377	0.4952	1.604	1.1558	1.2507	1.5564	2.0841	2.558	2.0313	1.3853	0.6979	2.5443	2.0766	0.2526	0.6763	2.3794	2.1495	0.6532	2.4471	1.7352	1.1116	1.1085	0.4766	1.2775	1.1388	0.4562	1.9757	1.4573	1.6313	1.5159	0.7462	1.4596	0.9523	0.8851	1.6272	1.1828
NPFFR2	0	0.0187	15.5116	0.0621	0	0.0104	0.181	0	0.9216	0.0375	0.244	2.9994	0.0159	0.1913	0.0695	0	0.0048	4.496	0.0078	0.0085	0.0197	0.0218	0.0902	0.1116	0	0.1207	0.3479	0.0206	0.0514	0.0226	0.0097	0.5387	0	0.0794	0	0.0068	0	9.1428	0	0.0133	0	1.149	0.0534	0.3998	0.0088	0	0.0561	0	0.0498
PHF21B	0.0683	0.1918	0.0048	0.0255	0.0885	0.0341	0.1353	0.0059	0.3543	0.0845	0.05	0.0396	1.2267	1.4358	0	0.0388	0.208	0	0.0577	0.0383	0	0.4091	0.0085	0.0229	0.0065	0.0891	0.0026	0.0141	0.2527	0.1717	0.0598	0.2719	0.0034	0.0326	0.0052	0.0028	0.9785	0.1657	0.0782	0.0055	0.0213	0	0.0712	0.0583	0.0144	0.0329	0.0843	0.0323	0.1021
TRAF1	0.6642	0.6298	6.8634	3.2466	4.3011	0.9322	1.2072	0.243	1.6329	1.0379	0.491	2.467	6.2574	0.7319	1.4995	0.7822	1.972	0.6074	0.6006	1.1682	0.6848	1.8858	0.9904	0.7406	0.4339	0.9757	0.3724	0.5338	0.4227	0.4596	0.5796	0.9095	0.9835	0.7358	1.4217	0.273	0.2534	1.0263	1.5904	0.9708	2.574	1.1259	0.8988	0.5492	2.1186	0.1711	5.5598	1.6185	1.1535
RC3H2	4.9999	5.0723	12.0988	3.2123	4.2045	11.7795	6.4586	2.4199	6.2732	4.7184	8.7083	9.1698	5.5829	6.2018	5.9959	5.3846	4.956	5.0338	5.9706	4.5679	9.9211	5.6108	6.1677	4.6663	5.1968	5.6497	3.8298	3.8875	6.0399	8.3709	4.8606	7.409	5.2743	4.6269	4.8064	3.7154	6.2194	4.8248	2.0768	4.8739	6.4257	5.7444	7.1243	2.3851	5.3134	3.5221	4.1638	6.7051	5.5243
IL17RB	1.9741	0.8138	0.9525	0.6273	0.5864	2.9482	1.9592	0.8187	5.7698	0.3127	0.4196	0.7968	0.5684	3.9642	2.7336	0.9772	0.8027	0.7012	1.0868	1.3652	5.9675	3.9919	0.2749	0.6437	3.402	1.387	0.3102	0.4543	2.2334	0.9933	1.8418	4.2475	4.6896	0.298	0.7668	0.7007	5.2542	0.6216	0.4738	0.5385	0.8164	1.6861	3.4011	4.4768	0.4166	1.8572	3.397	4.8785	2.5517
TRAF3IP2	9.0157	0.9499	1.7388	0.1342	2.0388	1.4829	1.9814	0.4887	5.6712	0.8158	6.4255	1.3197	4.1818	1.806	2.026	1.1173	3.8153	3.5167	1.337	3.5897	0.9647	2.8153	1.7544	2.1751	0.9395	0.756	1.1342	1.4074	1.2296	0.6153	0.7944	0.6862	0.8577	1.3292	1.3217	1.3507	2.2807	1.7803	0.5492	1.8292	0.3972	1.2864	1.2883	0.8635	2.8702	0.8803	0.7807	2.1767	1.8521
GYG2	1.0476	27.1705	4.4124	28.0559	3.0885	32.9989	2.955	139.7003	12.5221	12.2568	2.312	6.8263	0.0206	16.1348	22.4326	36.7576	2.4879	6.509	8.5954	15.3271	4.1691	6.9822	18.5328	23.729	25.1949	15.0786	16.2456	75.096	9.8367	46.1574	33.9835	4.0754	15.5287	10.241	8.9285	46.0804	48.0983	7.6969	21.1963	2.6836	18.6697	3.5806	38.4481	65.553	2.9763	33.3798	20.8658	6.3063	7.5811
DCBLD2	2.3685	2.602	7.2908	1.7228	5.3439	5.6069	3.9629	2.6654	3.0372	2.1514	8.5638	5.2943	24.4365	5.5628	2.5321	2.0373	6.7257	19.5953	6.2238	4.0042	6.5064	3.2636	3.0534	3.4842	4.587	2.9117	1.878	5.3117	2.3107	2.6529	2.8599	4.9945	3.6215	1.9495	4.8689	1.5616	2.7286	6.6487	3.3636	13.6643	3.6179	2.5563	3.638	1.7659	1.2367	1.7335	2.621	4.0426	4.261
SERPINB3	0.2454	0	0	0	0	0	0	0	0.0934	0.0304	0.0188	0.0095	0	0	0	0	0.3395	0.1365	0	0	0	0	0.1276	0.0172	0	0	0	0	0	0	0.0105	0	0	0	0	0	0.0083	0.0566	0	0.2307	0	0.0228	0	0	1.0317	0	0	0	0.0538
SOAT1	9.708	6.6203	3.8718	5.4477	6.0486	7.9029	10.6588	3.1371	13.3067	3.7148	11.605	8.9696	10.9214	12.7629	4.4613	9.0369	11.4459	18.8458	5.406	8.9329	5.8994	4.8357	5.9709	9.9669	6.626	7.9823	2.9574	10.6049	3.3469	5.8364	5.2969	16.8439	12.7603	11.2088	8.8296	7.7868	3.3675	7.9971	3.5447	3.9726	3.9788	5.0691	9.4437	5.0618	3.778	3.5278	5.2507	4.7459	7.8638
PKP2	0.0101	0.0063	0.0039	0.0382	0	0.0488	0.0107	0.208	0.492	0.0596	0	0.0353	0.032	1.2812	0.0504	0.019	0.0178	0.0098	0.0052	0	0.0264	0.0098	0.014	0	0	0.0202	0.0086	0.0046	0	0.1934	0.1368	2.1236	0.0139	0.0355	0.0636	0.1932	0.0335	0.5112	0.0064	0.0156	0.0035	0.1306	0.0492	0.0238	0.0162	0.0179	0	0.0264	0.0111
MSH4	0.0109	0.2636	0.1017	0.0748	0	0.1052	0.1	0.0522	1.3729	0.2773	0.0378	0.1014	0.0805	0.2763	0.1924	0.0478	0.0663	0.014	0.2541	0.0552	0.0285	0.1157	0.01	0.023	0.2628	0.0262	0.0047	0.0795	0.0185	0.0654	0.0843	2.634	0.0239	0.1912	0.0091	0.0098	0.0167	0.0703	0.0689	0.0144	0.0752	0.0228	0.0482	0.0064	0.0381	0.0579	0.0135	0.091	0.3716
F7	0.0094	0	0.0766	0	0.0168	0.0194	0.0331	0.0269	1.5396	0.0116	0.0108	0.0382	0	7.8741	0.3023	0.2176	0	0	0.0194	0	0.0122	1.3262	0.0043	0.0149	0.0098	2.0706	0	0	0.0639	0.0281	0.0544	1.1334	0.0411	0.0987	0	0	0	0	0	0.0083	0.0194	0.0066	0.0083	0.0718	0.1093	0	0.0116	0	0
GDI2	35.3261	78.2926	56.4229	28.0412	51.1729	61.8187	34.7789	64.0345	40.6494	49.3454	41.619	47.3542	77.0882	47.5978	48.9186	135.5838	88.5191	66.5009	58.9361	26.0037	63.3248	74.528	72.0204	72.5618	48.9035	63.9441	75.7737	57.8566	51.9898	78.6295	70.27	67.9907	74.1079	83.8127	50.1112	70.1255	42.3887	61.1542	117.06	40.5459	45.319	60.6462	67.8146	39.4132	80.113	65.7307	26.2777	47.3775	44.0343
PRDM1	1.9225	2.8315	1.0152	0.7864	4.505	1.6606	1.7942	0.7168	2.5708	2.7261	2.576	4.5965	5.057	3.7164	3.0239	1.9381	11.0144	4.4923	2.7021	3.9923	0.5547	1.2272	3.4173	3.1266	2.2203	0.8315	2.4103	2.7203	1.1319	0.6499	2.8049	2.4712	3.2328	3.8577	4.1312	2.6814	3.1021	6.781	1.3985	3.4085	0.9292	0.7926	5.2478	1.6847	1.194	2.9002	2.846	0.9915	2.8769
ATG5	5.7344	6.589	17.032	3.5908	7.8055	5.6986	5.8132	9.0497	6.3076	6.0297	6.7197	6.0031	7.4166	8.8676	7.3598	9.2719	6.146	5.4009	8.5205	10.4011	3.9277	8.0434	6.9725	10.5126	5.6349	3.1402	6.275	6.408	5.1647	11.6599	5.7026	6.5039	8.171	5.0072	5.0015	9.4016	7.3318	10.6219	3.3684	6.7253	14.8965	6.0766	8.1523	4.0449	5.1596	4.8163	5.6564	2.7908	4.1202
TMCC3	0.4657	2.873	2.6967	1.98	1.9432	1.7138	2.1818	1.7205	1.1471	1.1901	0.7132	1.9181	1.7747	5.3165	1.5179	3.9024	1.8033	1.2588	1.2231	3.5091	1.6625	2.0144	1.4152	2.2195	8.5218	2.3117	1.3788	1.7995	0.0651	2.2749	2.5238	2.5358	2.8878	2.1181	3.0347	3.1323	3.7295	2.0183	0.4557	1.0503	0.5729	2.4847	3.8585	1.4539	0.4188	8.554	1.7533	1.5565	1.0276
PITHD1	51.4565	16.1761	36.0497	40.6808	18.2766	34.2377	41.3133	39.5562	33.597	16.5423	24.9989	34.431	25.5525	16.8293	38.7147	26.8042	11.7343	22.2785	21.7617	24.079	24.9225	20.8236	33.203	30.6399	27.7189	35.3734	25.4687	26.8227	21.8661	23.1371	17.8864	37.0723	22.1593	15.9955	22.9933	34.4856	14.4877	20.9599	9.5688	11.629	30.0156	27.4714	18.0997	20.1798	17.1987	21.8744	19.4688	28.4449	23.1219
MTA3	1.1776	2.7935	2.4248	2.898	2.0204	2.048	2.7654	4.2765	3.7566	1.5242	2.7633	2.6731	2.065	3.5264	3.2275	2.0444	1.1988	2.5137	2.6587	1.5416	3.1019	2.9858	2.3218	2.7424	3.3503	4.1791	1.3145	2.7349	2.7657	5.2273	2.2781	3.9638	3.4569	2.1423	1.9901	4.5324	2.6553	2.2771	1.8878	2.2109	2.393	2.8462	2.9953	2.6542	2.7446	2.4132	2.2176	2.5945	2.076
USP13	6.1752	3.4783	11.2054	2.2173	2.5402	12.2462	4.2789	5.2074	5.5865	1.8138	6.7428	6.5204	3.7361	7.9776	2.9583	3.1366	1.7944	3.2624	5.1403	3.9338	10.74	6.061	3.7527	3.9523	13.8768	5.033	1.9575	2.2163	5.7567	4.4961	2.1818	5.5828	3.7831	2.1861	2.6185	4.0943	4.0429	1.7921	2.7022	3.4351	2.7466	4.4842	4.0049	3.2229	3.5695	9.0455	2.8949	4.7267	3.8084
ATP11B	7.1854	3.7996	11.4044	2.407	3.3207	8.8618	3.239	0.9744	4.6323	2.1331	8.3437	9.0036	4.5393	9.8617	3.3271	3.1434	5.844	6.4741	6.1137	3.3249	9.6701	10.1541	4.8048	4.3145	7.2586	9.13	1.8561	7.1671	8.8739	4.6578	3.3242	7.1967	5.0511	3.1199	3.2054	6.2466	4.1746	5.0438	2.0545	6.4182	3.904	6.8169	6.9402	5.3188	6.392	6.7114	4.9253	6.2164	6.4202
LAMC2	0.5729	0.2766	0.0741	0.0747	1.8182	0.0788	1.6198	0.026	1.3914	0.1182	1.8791	0.6387	1.0155	0.419	0.096	0.0546	5.5854	0.3606	0.6005	0.3797	0.0995	0.0866	0.1001	0.1782	0.1654	0.0609	0.158	0.0571	1.5185	0.1061	0.8412	11.6835	0.0656	0.0525	0.2556	0.6605	0.0971	0.3803	0.2819	6.4818	0.0488	0.2508	0.7174	0.1057	0.1601	0.0482	0.0539	0.0852	0.5505
CDK14	5.9488	12.0771	11.8048	3.282	4.6684	14.5275	13.1647	3.4563	13.2682	12.9874	13.5842	8.0294	7.3091	11.6585	9.6477	11.5148	6.1833	7.0352	9.27	10.9015	16.7702	10.6741	4.1487	4.1587	14.6496	4.6945	2.8328	10.9494	7.1732	8.3029	4.9914	5.6445	6.9068	7.3976	8.7793	7.9173	9.6518	6.5944	4.5766	5.9902	9.9144	9.8034	7.0684	4.3132	6.9986	7.0912	6.5757	6.2225	11.9097
SEC61A1	117.9389	121.3333	133.8441	108.823	88.3244	66.1144	121.7109	90.6915	105.2296	117.0678	94.2235	110.7784	103.2338	162.8555	86.4431	83.0985	81.2944	144.2177	175.0736	129.2305	120.8592	185.1672	126.4432	180.3705	289.3554	155.173	176.2972	71.7162	88.7902	159.8558	126.7361	89.4313	205.1673	88.0429	110.5912	168.8493	126.873	92.2948	134.0123	134.4068	82.3157	162.4762	132.914	119.536	118.5143	137.0564	89.8949	107.4885	94.5233
PPP1R12A	14.3334	5.125	6.6054	4.0959	3.8915	11.9099	17.6061	6.9613	5.6245	12.4794	12.0165	5.6385	14.0958	7.083	3.1736	8.0529	6.8501	7.4627	4.8189	4.0972	6.0256	6.0389	3.6897	5.7796	6.345	5.9973	2.0639	4.2564	3.73	4.1649	2.2951	8.8364	4.5909	7.2038	5.9157	3.5407	4.875	5.5619	7.0591	4.7331	3.6471	7.1812	7.8993	4.2684	4.5517	7.0386	4.2549	4.1814	5.752
RASGRF1	0.0108	0.2868	0.0195	0.096	0.692	0.0445	0.4275	0.0309	1.478	0.0512	0.0414	0.0604	0.0302	0.1188	0.0605	0.1191	0.2112	1.5804	0.0557	0.1473	0.0187	0.0398	0.066	0.0417	0.015	0.2036	0.0276	0.0752	0.0976	0.0081	0.0855	0.6301	0.0236	0.2232	0.1354	0.0097	0.0293	0.08	0.6796	0.179	0.6653	0.0401	0.073	0.1372	0.0178	0.0476	0.0533	0.0262	0.0749
CAMK2B	0.0481	0.0595	0.0153	0.0569	0.1871	0.1504	0.0893	0.1002	3.1809	0.0812	0.0252	0.0254	0.3267	1.1953	0.0837	0.0328	0.1131	0.1291	0.0723	0.113	0.0171	0.1305	0.2951	0.3526	0.0457	0.1256	0.1304	0.0418	0.0297	0.1178	0.0843	0.6949	0.0478	0.0765	0.0659	0.0255	0.0111	0.0952	0.1103	0.0829	0.1354	0.0244	0.1236	0.0719	0.2327	0.0425	0.2595	1.0289	0.144
CROCC	4.2575	6.6435	2.7624	5.5796	2.259	5.5711	4.8411	4.0173	4.6871	2.8313	3.254	5.1845	4.3163	3.1964	4.7824	3.8498	2.7336	2.182	1.8547	5.8093	8.1641	6.3416	5.3352	1.5686	4.3406	7.8374	2.4947	2.2533	3.3122	1.8483	2.7299	5.2454	2.4949	3.5615	8.5815	2.4159	2.2948	5.8354	3.1439	2.2946	9.1542	4.5831	2.6029	5.0601	2.9225	3.5071	4.6384	5.1	3.7911
POLR3E	1.663	3.8595	2.2909	4.0066	2.0384	3.3027	2.5146	5.1888	2.3057	2.4982	2.7867	3.6546	2.18	2.5167	2.6402	2.0585	2.2447	2.4361	2.1132	3.909	5.3452	3.9775	2.8825	2.8479	3.319	2.5956	2.0601	2.2009	5.4082	3.8334	3.8333	3.6988	3.2644	2.5369	5.2252	3.6117	3.648	3.646	3.7313	1.7359	1.9618	1.8739	3.2305	3.0524	1.803	2.299	1.3154	4.5687	2.5295
ATP2B4	13.9655	18.4558	2.5024	9.3215	13.4555	8.5801	24.3754	3.7431	10.812	7.7921	13.392	11.8374	12.9442	32.2823	12.1062	15.2147	16.5124	14.6101	15.6088	18.1694	22.2216	15.467	12.123	7.6039	8.8241	15.1359	5.7992	12.1152	2.9042	20.9574	7.2919	12.4295	7.9624	16.5846	13.0478	21.7401	24.7687	12.2499	7.1772	7.8533	10.6298	9.6105	18.5749	5.3054	7.9218	12.9995	9.9991	21.8108	9.819
ZC3H11A	13.9958	16.5866	9.8598	13.0138	9.8183	16.4942	17.8674	4.7628	17.9516	7.8773	14.6843	14.3137	9.5666	22.1621	10.7412	19.5463	14.417	16.9844	11.2993	13.53	33.2919	24.9073	10.9843	6.0191	10.0933	24.0885	6.6093	10.0624	23.3273	14.1532	9.251	21.1738	11.9273	14.8085	12.2355	10.0257	16.1901	15.7063	13.1705	8.1022	13.8553	12.3332	21.2879	9.6118	10.1849	9.1606	11.3802	16.0374	11.6606
RIOK2	2.0697	4.8663	3.1882	4.9821	3.3648	4.5849	3.0081	5.6412	1.951	7.1305	3.5649	7.3889	5.4377	3.2045	3.2869	6.1139	3.3615	4.7921	3.7012	1.9338	2.7205	3.1002	4.5273	3.4381	3.3161	1.9715	4.5001	6.6344	6.012	3.8925	3.8262	6.0409	4.4588	5.1579	4.3425	6.0973	2.5381	2.9833	2.7471	2.1815	1.7362	4.045	5.2503	3.5308	5.5944	6.13	2.3085	1.5865	2.7965
YIPF1	7.5697	7.9037	10.2819	23.5949	14.2568	6.3387	9.9368	12.4623	19.6126	19.0135	11.6918	11.4063	14.2195	15.3712	17.7072	15.1463	8.9956	15.7536	13.4141	14.8611	6.7879	13.9572	13.1803	17.39	14.6728	9.0969	15.646	18.3975	12.6128	8.8285	15.4835	13.9921	14.9737	10.6824	12.8385	18.8054	13.7487	13.5328	10.2541	14.1009	9.5148	14.057	12.798	9.6853	8.4394	15.1909	6.7163	11.6358	6.6982
NDC1	6.5069	8.7905	13.7181	9.4774	5.9964	12.9647	8.3095	13.3096	7.7135	7.5885	11.8834	15.0725	14.0506	13.7069	10.5707	8.8373	4.1543	8.2484	9.7418	8.5064	10.7997	6.5365	11.9437	11.5715	15.3387	7.8731	9.1846	7.6619	12.8007	17.9571	6.6408	10.9083	10.3759	11.3084	8.4332	9.0547	13.2227	8.0978	2.4003	4.9383	11.3288	11.5301	7.288	4.9258	6.1579	12.2401	4.3115	8.7889	7.5405
DGKG	1.0536	0.1046	0.0151	0.0579	0.0869	0.0961	0.1647	0.031	0.7055	0.0684	0.3221	0.1395	0.1128	0.1423	0.1518	0.1789	0.0695	0.2567	0.0823	0.1132	0.0932	0.1299	0.2417	0.3289	1.1012	0.3138	0.0125	0.5946	0.0221	0.0341	0.0648	1.3268	0.3253	0.6029	0.0871	0.2056	0.1935	0.0322	0.1639	0.0473	0.1476	0.1427	0.1033	0.1355	0.0539	0.089	0.2129	0.0034	0.0713
FLYWCH1	3.549	7.0658	5.8445	4.4921	3.3778	3.3781	4.2419	4.3463	7.0127	2.6501	2.6374	5.7405	3.6072	7.2266	3.3648	3.3539	5.3857	2.4815	3.0958	8.8272	6.1288	5.9598	5.2093	2.631	2.1583	4.173	2.3018	3.1245	4.85	4.114	2.6394	5.5735	2.2324	6.2484	7.7297	4.8782	4.3377	6.9454	6.1232	2.4627	3.5701	3.2992	2.8624	3.2434	3.6856	2.0068	10.0788	5.6386	4.5341
UNKL	1.5863	2.6391	4.275	1.1084	0.8404	1.2181	1.3606	3.6234	2.4387	0.8254	1.5089	3.6221	1.0068	3.1122	1.2175	1.1289	1.4583	0.7764	1.5236	2.8047	4.0071	2.7506	1.9952	0.4717	1.4737	1.9527	0.9532	0.6089	2.3282	1.6784	1.1414	2.7394	1.7397	3.0662	2.2636	1.1939	1.8828	2.2162	1.4826	1.0936	2.0971	1.6558	1.942	0.59	1.8924	0.9464	3.5134	1.9579	1.3845
TBXAS1	0.3871	2.5449	1.3909	3.7751	3.0841	1.5809	1.1974	1.5049	2.871	3.5191	0.8459	3.3453	2.0472	2.3245	2.6224	2.8405	9.4983	6.3012	3.7944	5.8024	0.5115	0.6547	3.536	6.2459	2.4037	0.3269	5.6958	4.1714	0.2415	1.3584	3.0389	2.6657	5.1258	3.0966	6.4722	4.5201	2.557	7.2895	2.8621	1.5427	3.1601	1.1737	4.0036	3.3351	0.8487	2.9807	2.37	0.4265	2.5285
PARP12	1.9936	3.9651	3.6677	9.3253	5.8305	1.8116	3.6283	1.1817	3.1349	3.6272	1.8842	9.4244	7.3047	5.3123	6.1503	6.787	8.7229	3.6047	5.1947	6.4143	1.2647	1.7738	4.3724	8.8379	3.3185	2.5322	6.5222	10.0681	1.8314	5.702	2.514	6.1438	7.7352	5.9708	5.935	3.606	2.3635	6.3774	1.4816	2.0824	4.1962	4.3244	5.5685	3.0309	2.2861	2.0713	3.4945	6.2351	2.3858
ALDH18A1	13.8488	28.1568	36.5605	14.8103	26.1335	21.8413	27.2749	55.1761	18.2388	26.2782	45.5632	29.7094	40.2999	20.5235	22.3924	38.1587	19.526	36.9643	34.7654	22.6864	37.0918	38.5604	27.0525	24.6954	45.049	67.6687	37.9496	30.3627	37.4014	43.0061	44.2329	31.824	52.1444	18.4865	17.4386	47.927	22.6536	27.3929	34.0901	23.7591	22.9913	17.3854	30.5814	27.2053	34.164	43.3226	14.006	37.6972	22.4346
TARBP1	0.6777	4.2475	1.7791	4.9695	1.5282	3.4037	2.4813	4.4397	2.4217	2.1511	2.6712	4.0694	2.2107	3.1197	3.7327	4.9123	2.9022	1.2159	1.4603	2.6162	2.3354	7.2543	2.4894	2.2706	6.9149	4.0079	1.2406	3.1729	4.7023	6.2941	3.172	8.6608	2.3517	4.0522	5.8396	2.3606	1.7496	3.0704	2.3006	1.3815	4.2751	2.4857	4.1498	3.4264	2.9516	1.3068	2.3524	3.7898	2.1388
GATB	0.5374	0.8824	0.7854	1.5689	1.461	1.2377	1.1578	2.6573	1.8318	1.8601	1.2346	1.4113	1.4017	0.7793	0.9759	2.7207	1.6952	1.3639	3.1268	1.2646	0.7512	1.464	2.5184	2.2599	0.787	2.0172	2.3684	1.0206	0.6905	2.017	1.182	1.2056	1.2815	1.4419	1.6562	14.0179	1.6527	1.8735	2.5329	0.8041	1.3451	1.5588	1.3022	2.0249	0.9459	1.2735	0.7277	0.8151	0.9524
MXD1	6.908	9.9851	3.9152	0.7001	1.5527	6.213	2.5585	1.5074	6.8999	0.9878	3.2178	3.5931	3.4164	6.115	3.4023	1.1247	5.1765	3.1488	2.399	3.3978	6.2141	3.0617	2.4626	2.0962	3.7658	5.5901	2.0007	2.7076	2.1558	6.9756	2.7334	4.4945	4.8799	2.04	1.975	3.1552	6.0875	3.7822	1.4095	2.5041	1.7825	3.4729	5.9571	2.29	4.9903	1.7123	1.2569	2.7196	3.6926
CDK17	6.832	6.8845	4.2738	2.5524	3.7217	7.1139	2.6315	1.4675	3.2481	2.8848	6.8585	4.6864	7.322	5.8206	3.1795	5.8267	4.3062	4.5101	4.0711	4.9335	3.9477	3.8149	2.8891	3.7481	5.6819	2.6657	1.6924	3.3532	4.7007	4.45	3.3871	7.1223	4.3046	4.5635	4.8034	6.6325	4.1911	3.2593	1.5803	3.2557	2.0779	3.9843	6.0049	2.4551	4.4685	6.2012	2.6743	3.7048	3.8511
DNAJC25	5.5631	3.8239	6.0176	4.8276	3.7148	5.665	3.9526	3.1488	2.0755	4.6555	4.0547	5.4882	8.5355	3.1539	5.3664	5.2049	3.0846	5.8818	3.7519	2.8048	6.9746	3.2283	4.0847	4.3119	2.9578	4.2166	4.0849	2.7	6.0676	4.3578	3.494	4.4228	5.0414	6.6037	3.2914	4.153	3.2934	4.7298	2.4179	4.8969	4.2731	4.4906	6.0299	3.5251	3.8031	3.4495	2.5411	6.277	4.7387
SLC2A3	74.3575	11.8948	1.3195	4.5657	8.1396	67.8116	7.3806	1.0732	22.8563	4.6842	9.3201	7.7227	13.8538	3.1726	4.5995	2.6457	15.923	12.482	6.0587	10.3193	1.1699	4.0887	9.8702	4.4452	2.7625	19.4149	3.1242	5.7078	1.4361	3.6551	10.526	3.5077	2.1833	5.3528	4.1459	8.2873	3.7976	17.214	17.3244	9.2893	34.2566	6.4316	17.61	2.6948	12.3619	6.5048	1.8116	7.8403	7.4565
PSD	0.5689	0.9194	0.5723	0.663	1.7064	0.6504	0.3527	4.7735	1.8652	0.23	1.0316	3.1696	0.5153	1.6318	0.8017	0.4261	2.8462	0.9795	1.1408	2.5987	0.4401	3.9082	0.7984	0.6023	1.0714	5.1659	0.9449	0.7173	0.5353	7.2343	2.1456	1.9434	0.4373	0.4039	2.2948	1.6339	1.4555	5.6836	1.8595	0.2259	8.8763	1.1731	2.0776	1.6433	0.5451	4.6948	1.1064	0.8791	0.5189
CTDP1	7.077	2.4023	3.0005	2.3821	3.7837	2.5548	6.3607	3.2807	4.2514	2.1837	1.9076	4.4168	3.8931	2.2326	3.2531	4.9911	3.7053	2.9225	3.8359	4.0911	3.7301	4.7351	6.4226	4.3212	6.5012	4.7227	3.5236	4.5965	3.8237	3.3349	3.2288	1.9116	2.511	4.4461	3.4517	3.2205	4.2393	3.8203	48.757	1.8542	4.1462	4.3931	2.3154	3.2021	1.781	3.1755	3.0869	4.4634	4.5355
YBX3	18.562	3.061	2.4265	1.0726	14.172	1.9922	2.6135	49.9576	2.0911	2.1243	11.1753	4.7649	49.6071	46.1746	3.0205	2.1362	30.7559	22.7636	5.2037	4.3983	0.5723	7.5972	9.8641	5.77	1.8287	13.7955	23.2595	2.0745	2.3009	20.0297	8.5923	6.7896	14.0606	3.2815	6.92	53.8738	9.9867	17.4446	5.282	15.3928	1.2463	2.0101	4.9832	6.0118	11.1032	2.4529	3.6368	12.8691	2.2963
STYK1	0	0.0193	0.0243	0.1926	0.353	0.0358	0.022	0.0697	2.2422	0.0129	0.0841	0.0786	0.1096	0.1216	0.0319	0.0196	0.3029	0.1539	0.0215	0.0351	0	0.0151	0.0478	0.0604	0.0109	0.0416	1.5847	0.0427	0	0.0078	0.1139	0.4568	0.057	0.0912	0.0262	0.3272	0.0212	0.1495	0.0263	0.0092	0.0789	0.029	0.1104	0.1163	0.0182	0.0644	0	0	0.0686
WNK1	19.573	15.9472	9.5661	10.5187	15.42	18.4323	11.3932	5.5124	21.6869	13.1004	14.6078	10.7836	12.7219	20.9085	10.68	7.5228	11.5374	31.7768	10.2343	29.5156	19.5839	10.3579	17.7557	5.7379	26.832	13.1238	5.3573	10.4229	12.6139	13.0529	3.1869	8.8913	13.098	13.7111	11.9856	14.4751	8.7815	6.3904	13.1601	11.9388	8.5084	24.6899	11.4212	7.455	5.2904	10.7	4.4317	17.9521	11.4457
CCAR1	8.9083	13.4718	9.5285	6.6611	4.3155	20.3309	35.0456	29.8078	16.8645	17.2229	10.7091	10.971	20.4391	9.3712	8.3455	23.4378	11.4105	9.5198	7.9305	5.4135	10.3957	20.4406	11.9846	4.6769	21.3128	21.0651	3.961	11.6577	15.718	9.5552	9.0534	21.9101	11.5992	13.2835	14.2007	8.5773	5.185	13.8686	14.1061	4.6681	11.6641	11.6555	21.9143	21.9109	8.3145	11.7885	22.4916	9.723	11.4695
OGFR	4.3275	11.628	9.8168	26.9664	10.513	12.8122	10.7999	15.8612	9.9699	12.7364	8.1504	19.6637	17.5958	9.8835	9.4758	13.1973	8.6932	13.3293	8.5559	12.7798	10.3904	10.0683	14.1442	5.0268	5.7848	11.6559	8.6663	15.8406	16.5435	8.1612	7.6425	13.0563	9.8413	12.8212	16.5523	9.7149	5.2215	20.6787	5.2427	3.3255	12.7168	8.5991	9.0445	19.0131	9.9948	6.5831	12.2778	13.4455	10.5664
GNA15	1.1749	4.1392	0.408	4.6842	6.3059	3.5404	2.4701	1.2256	7.0462	4.2777	1.196	6.0016	2.7583	5.1934	3.3559	3.921	23.0962	9.1173	5.7532	8.4963	0.6049	1.5383	10.5794	13.4281	2.1561	0.6755	11.9185	4.468	0.626	1.4716	3.4403	2.095	5.2731	6.3921	9.9208	4.349	4.2602	16.1501	3.598	1.8301	6.6254	2.0175	7.8121	3.216	1.9176	4.4031	2.3967	0.9098	3.7458
CREB3L3	0.04	0.0082	0	0.0274	0	0.055	0	0.0127	0.9387	0.0577	0	0.0309	0.014	0.1166	0	0.025	0.017	0.0086	0	0.1122	0.1041	0.0257	0.0061	0.007	0	0.0638	0.0057	0.0121	0	0	0.1028	0.5841	0.0219	0.1982	0	0.0179	0.0068	0.0857	0.1008	0.0059	0	0	0.0118	0.0548	0.0116	0.0235	0	0	0
PIGV	1.8366	2.2386	2.055	4.6593	7.2987	1.6543	3.3416	1.0578	4.6405	4.1084	1.6778	2.3797	5.4166	2.4116	4.0468	2.838	3.8075	3.6373	2.9015	5.3202	3.6286	2.0672	5.1571	2.4075	2.9567	1.4732	2.7504	2.2038	2.1496	3.6479	1.6816	2.9483	2.718	4.1079	6.1285	4.9928	2.9156	3.0007	1.8222	3.8792	3.1585	4.1763	1.9747	1.5677	4.3252	4.5576	4.2251	4.1736	3.1951
PTPRU	1.4264	0.5153	6.5495	4.2814	4.9033	4.6419	4.6455	1.0045	13.6551	5.3159	3.2923	9.2886	9.483	17.748	2.9395	16.0279	8.0921	3.7745	1.3167	10.6331	0.4104	9.3882	6.5291	2.8507	0.6868	10.4389	2.211	3.2903	12.6931	8.8201	1.0124	30.7811	1.1333	6.4009	5.6897	1.7558	7.2671	15.1165	3.7026	3.8609	12.0319	3.3902	1.65	1.4144	5.3564	3.6748	6.0194	10.0728	1.5996
SNRNP40	9.6028	4.7718	21.561	18.0792	14.0647	14.6247	11.8421	16.7848	13.4094	11.8277	13.5299	16.6322	17.4491	10.9906	19.9199	16.8978	4.3574	9.8806	15.7365	14.1048	17.8586	11.8662	19.0901	18.6922	19.3046	13.6228	19.5894	6.8114	16.6246	15.3441	11.4042	14.1559	16.7759	9.7818	13.3205	17.3169	10.57	10.2096	5.3781	9.9062	17.8872	16.0565	11.9561	6.944	9.1767	15.4641	11.7841	16.3951	5.9418
RIMBP2	0	0.0101	0.0079	0.0028	0.051	0.0197	0.0058	0.0039	1.175	0.0253	0.0047	0.0284	0	0.481	0	0.0051	0.0117	1.2043	0.0148	0.0023	0.0106	1.1116	0.0113	0.0581	0	0.2902	0.0104	0	1.3461	0.0214	0.0158	0.1791	0.0045	0.0179	0	0	0.0998	0.0101	0.0464	0.0054	0	0.0199	0.0216	0.0048	0.8983	0.0036	0	0.6084	0.0045
COL11A1	214.9429	90.0279	15.463	24.6939	79.0061	224.0414	211.8046	25.3928	47.0935	122.5073	1.806	35.5053	0.0545	23.3309	51.7169	72.9763	159.5504	351.2584	172.6092	20.6138	741.5114	15.945	40.4594	102.6911	12.8931	228.6845	0.0257	0.4479	144.8108	5.0597	114.4068	5.4762	14.2413	59.1382	63.0694	14.7099	38.481	42.3269	261.9935	105.9607	170.6395	306.0903	442.7706	64.058	162.1534	47.1195	23.8895	463.1225	351.443
QSER1	3.5844	2.8573	8.2422	2.7197	3.6649	8.2371	4.4856	2.4671	3.9202	2.0692	5.2292	6.7346	3.5697	7.108	3.6322	6.0332	4.0404	4.9349	5.9606	3.3981	8.9114	5.1303	4.3829	2.029	5.7895	6.1632	1.5074	2.6428	5.0423	3.9992	3.0317	3.7388	7.3069	3.0044	3.234	3.2217	3.4261	3.4673	1.3405	4.955	3.1345	5.0644	6.7326	2.4801	5.1856	3.5359	4.6208	5.6967	8.4047
MPC1	5.0337	15.0056	11.0956	9.9714	12.6333	18.1264	6.3029	22.2139	25.7082	13.4027	10.4793	18.5745	30.9101	11.741	27.2294	35.7057	20.0932	9.5126	18.4097	16.4209	8.7498	16.4108	17.7433	20.3362	7.554	15.3034	15.3172	12.1205	16.0272	24.8387	13.7802	8.726	15.7168	9.5719	14.952	37.4461	8.9388	17.1929	11.435	7.4991	11.2615	26.3301	13.2649	10.1799	15.3869	13.1711	14.9766	7.7846	6.4324
ACAA1	0.8691	3.041	4.3117	3.5721	3.9034	2.4449	3.6261	2.3877	2.3616	2.776	1.7881	4.7108	4.9182	1.4652	4.2249	3.2763	4.2753	3.3236	3.5432	3.7784	2.1849	3.1208	4.8305	5.0542	2.2525	2.0834	3.7495	2.9455	3.163	3.0101	3.8049	3.7556	3.9907	3.0095	4.7618	7.764	2.0367	5.3848	1.9308	1.6382	7.8755	2.8275	3.6795	2.9019	1.495	2.5772	1.8433	3.9518	1.9945
BCAT1	20.0666	28.1203	2.7231	6.5211	17.1704	36.951	7.8617	15.1673	5.4698	12.7832	18.8433	9.451	50.5682	8.7127	7.9413	6.451	25.3468	24.0842	11.0266	8.0249	14.2199	7.72	22.8093	12.1781	32.5139	6.0834	18.8005	7.892	9.1375	27.0875	9.3346	5.3216	24.1475	15.6828	7.751	18.8368	7.435	9.2332	24.5337	13.282	22.039	13.0784	18.1197	10.2957	9.095	21.8787	6.0226	9.0788	16.5948
HDAC7	8.8849	11.1988	3.418	5.8542	8.4073	9.3578	6.7516	3.7337	10.5865	4.5413	7.9439	9.9068	9.2864	6.8273	6.934	8.3481	8.2367	9.5062	6.2259	13.0155	4.8929	4.3134	5.4056	7.9927	4.724	4.2528	5.8099	8.9775	2.1785	2.636	3.7674	6.2722	4.6531	8.6225	10.7934	6.9032	7.5543	6.4586	10.3216	8.2092	10.1064	6.8453	6.8568	4.361	5.0659	6.1023	5.3973	5.9376	5.0004
LZTS1	7.2196	26.2857	24.3267	6.5894	10.3356	26.7966	7.2667	3.5587	7.656	2.9074	28.2633	11.9108	0.5	16.374	7.4877	9.0405	5.1545	5.1387	19.0888	16.6587	12.3423	2.6793	9.3135	5.9351	18.5968	12.7035	6.3743	6.6049	10.6173	7.0856	8.1505	10.5706	12.5664	6.9596	5.5481	5.5034	23.1243	6.6967	5.8417	16.1498	9.5625	4.4756	14.0724	13.262	3.5454	22.7486	6.3379	10.8063	5.5372
PRDM6	0.5002	1.3622	0.6352	0.8675	0.3266	0.8871	0.3734	0.4919	1.3733	1.349	0.6465	0.978	0.0361	1.7557	1.6829	2.4828	0.2803	0.9628	0.6313	0.1822	4.8126	1.1005	1.1297	0.2735	0.6145	0.5664	0.4194	0.0973	2.4168	0.0257	0.5469	0.8469	1.0604	1.2221	0.6612	2.15	0.5613	0.6286	0.5388	0.3634	0.3362	1.1117	1.4521	0.2869	2.1681	0.2798	0.6792	1.0766	0.7495
WNT8A	0	0.0528	0	0.0234	0.0609	0.0117	0	0	0.6179	0.0634	0.0197	0	0.018	0.0166	0.0131	0	0.0055	0	0.0265	0	0	0.0164	0	0	0.0179	0	0	0.0155	0	0	0.0439	1.4975	0	0.0448	0.0143	0	0.0087	0.0676	0	0.0377	0.0118	0	0.0151	0.0502	0.0099	0.0302	0.1478	0.0356	0.0375
SPAG4	0.4143	3.3701	0.1545	2.1268	3.6354	2.1691	1.6481	0.3955	4.8225	0.6805	0.6058	1.4963	4.1393	1.4564	0.9025	1.5645	0.5189	1.2681	1.5234	0.4025	0.4773	0.5138	1.4403	0.4197	0.533	7.2448	0.9567	0.4929	0.568	0.918	0.5631	2.2257	0.2962	0.6411	0.8133	0.5359	1.0944	3.719	1.727	2.6124	6.8955	0.6994	1.5469	0.6923	2.5519	0.2252	1.1026	1.2934	1.8702
NCKAP1	9.0766	7.0953	7.555	2.8076	5.1472	4.4381	4.8422	3.2996	3.7681	2.366	11.4795	5.5691	3.5022	6.5961	5.882	4.5545	4.0446	5.7288	7.0309	5.8803	7.8376	4.9946	6.2547	4.0304	5.8402	7.8206	1.9546	7.2031	6.5451	6.1673	5.2239	6.3116	8.2625	7.6885	5.2039	5.9438	6.4445	4.1177	3.162	4.9148	8.2337	7.8453	8.7762	4.355	5.6137	6.6751	2.3207	6.5465	3.3901
MRPS35	23.2694	13.9197	12.0469	22.9247	15.077	30.3295	13.198	46.4138	14.8308	17.1341	16.1652	12.1896	41.9965	22.0621	12.7685	23.4156	12.9156	23.8564	20.9994	18.6902	14.6338	13.558	19.2235	17.426	25.1319	17.8966	19.1315	13.3167	17.6634	25.3413	12.1209	12.4974	24.5067	21.9595	16.7511	62.8895	11.672	14.9205	19.0254	10.6197	13.2894	20.1671	23.7654	14.3909	10.1017	25.357	7.9335	18.1501	12.9383
GUCY1B1	4.1028	7.6698	2.9259	3.1687	12.7101	8.9484	8.8008	0.5032	5.3454	16.7218	25.6058	11.7278	2.1471	6.2535	7.9664	19.3665	8.3385	20.5329	15.1963	5.8217	6.5783	3.3027	5.8796	7.887	2.5048	4.029	1.9877	8.1014	2.1636	3.4277	4.6616	32.5767	9.512	10.7056	8.95	48.0206	10.567	3.0048	8.2985	35.0986	4.5169	10.8173	9.9563	3.292	9.0789	9.9794	4.8911	5.3463	13.1416
SFSWAP	4.6182	6.563	3.6558	5.7126	3.6517	5.8104	3.3677	5.7997	2.5084	3.8321	3.8864	3.8029	4.217	4.3567	3.4937	6.3204	3.8179	2.9928	3.7029	3.2806	5.0892	6.6498	3.5456	3.4064	5.58	6.0994	2.6352	6.489	3.7219	4.02	2.7545	2.8874	3.6508	3.962	4.9986	3.5645	3.5597	3.3415	6.8603	2.7553	8.1378	4.6442	4.5498	4.4483	4.1172	2.6689	3.0177	5.0797	4.3519
TNK2	4.149	14.3004	4.3531	13.8233	4.9388	12.7658	4.1016	15.791	9.887	2.763	3.9674	20.1395	2.7015	12.2458	8.0766	7.3878	4.4605	3.8912	7.2234	19.8683	11.5626	9.0548	8.3152	3.7351	13.4621	10.0908	5.6884	5.7451	2.0056	6.588	8.0934	15.2125	6.494	6.2456	11.4153	4.1724	6.6678	12.0158	6.3233	3.154	10.9424	6.084	10.7301	12.1913	5.2611	6.9169	12.4183	9.6734	5.3509
MON2	4.3001	4.787	3.4876	2.3845	1.4778	4.7012	2.5673	1.3978	2.9613	2.8471	3.6513	4.0631	2.2972	5.429	3.9167	2.5396	2.936	2.1257	3.5811	1.5815	5.7185	4.444	2.6824	2.3954	5.6687	3.5717	1.5053	3.0125	2.8411	3.1267	1.3919	4.3769	4.4106	2.8444	3.0026	2.8795	3.5051	1.4989	2.2276	2.6297	3.6035	5.6661	3.9933	1.3623	4.3948	4.1945	1.4789	2.9319	3.369
CDH3	0.0343	0.2655	0.0155	0.2351	0.6223	0.2597	16.8543	0.0328	1.0023	0.0602	0.0264	0.0597	0.0361	2.1205	0.1621	0.0966	0.0238	4.0003	0.0769	3.8589	0.0224	0.0551	0.0499	0.0874	0.0299	0.1598	0.0195	0.1016	0.8549	0.0257	0.0405	0.6741	0.1408	0.0851	0.0575	1.2499	0.1165	0.1868	0.0649	0.4061	0.1654	0.0319	0.0606	0.0807	0.0799	0.0455	0.0778	0.28	0.0879
ARSF	0.6317	0.0501	0	0.0443	0.0866	0.668	0.0342	0.0155	2.7435	0.0301	0.0187	0.0188	0.0852	0	0.2231	0.0304	0.0155	0.3222	0.067	0.1727	0.1055	0.0156	0.0074	0.0683	0.0169	0.0258	0	0.0147	0.0275	0	0.0312	0.621	0.0177	0.0567	0.0136	0.1815	0.0824	0.032	0.0408	0.9421	0.0668	0.1015	0.1001	0	0.1036	0.0286	0	0.0169	0.0711
GPBP1	12.9896	12.2916	13.5475	14.9371	10.0068	18.4648	24.2489	5.2958	15.2424	13.4684	10.642	13.701	11.1654	13.4547	15.7609	17.9379	10.4007	11.6341	10.283	7.8451	8.6764	12.6257	14.8408	11.0143	12.2104	7.9799	12.1533	12.6675	19.2549	8.3801	9.9071	14.5456	10.5755	13.0822	12.1547	17.2296	7.5618	11.6555	15.0617	7.0876	11.8304	11.0769	12.1002	6.9002	10.6676	16.2281	6.5281	7.1799	10.3081
DGAT2	0.2258	1.0639	0.1909	0.3338	0.0644	0.208	0.0159	0.237	0.2836	0.0279	0.5306	0.3612	0.2612	0.8474	0.0207	0.2372	0.2638	0.0869	0.0607	0.2763	0.5704	2.3751	0.1471	0.0714	0.1463	2.0241	0.0981	0.1561	1.1955	2.5201	0.1509	2.634	0.3111	0.1264	0.0453	0.004	0.0391	0.5805	0.0228	0.0517	0.0186	0.2171	0.1793	0.0716	0.2231	0.1236	0.0893	0.6766	0.0149
ZNF112	0.269	1.1128	0.8563	0.9587	1.0746	2.7613	2.3561	0.4338	0.8475	1.0104	1.6029	1.2742	1.9999	1.398	1.5263	0.7831	1.2497	1.3811	1.7113	0.453	1.1235	1.174	1.1278	1.3585	1.8132	0.5993	0.5214	1.0085	1.354	0.4094	1.0131	5.0301	1.6078	1.7606	1.203	1.1813	0.9061	0.8761	0.6196	0.834	1.0019	1.4023	1.3753	1.0946	0.8385	1.4417	0.4699	1.4673	1.9637
CS	20.9548	18.2183	23.1007	23.3318	19.2189	38.7171	15.3816	46.9115	27.8785	18.3705	20.3028	21.5873	14.1958	29.3124	21.7876	37.8475	24.8077	17.3039	25.8877	24.1807	19.0674	15.4066	19.999	37.0816	40.5284	21.8977	24.456	22.0155	17.5255	46.1463	27.5748	27.8366	31.0766	24.1536	19.9335	66.4693	38.1117	18.4904	12.2542	17.5589	23.6318	16.3368	19.6921	17.1362	16.4251	32.8258	11.8626	26.2776	13.5641
LTK	0.3989	9.7842	0.1983	8.7083	0.4193	8.2054	0.9571	4.5687	1.1486	0.2595	0.0707	5.0685	0.043	1.2232	1.5968	5.0399	2.1746	0.0525	0.8298	2.8419	1.8248	0.5316	5.9641	0.1347	4.0626	6.9178	0.9189	0.4932	1.1804	5.9377	15.5862	9.0193	2.1418	0.5099	1.4291	6.5581	4.6413	2.5792	1.0569	0.8519	4.8901	2.4866	0.7943	15.2999	1.4447	12.9697	4.6503	5.9602	0.2805
MRPS24	8.074	4.249	2.3419	10.5465	5.9407	3.9442	4.4981	5.1894	11.4143	7.8368	5.0829	11.2431	4.1518	1.5939	3.6695	3.9893	3.8029	11.7122	3.7696	3.305	3.3445	7.3036	7.5146	7.1099	5.5117	6.8098	8.2598	5.7108	6.5613	8.6255	6.7139	7.1456	3.0922	8.4949	7.1206	8.7959	1.6749	13.4955	2.9955	3.0583	9.2755	6.9565	4.6535	2.6867	9.5961	4.7046	6.9706	8.8846	6.0083
ELMO2	4.8315	12.0869	2.7341	7.0093	6.1613	10.1681	6.6383	4.6938	5.9105	10.3688	11.5543	10.9779	6.7761	12.5981	7.8459	12.1892	5.3523	7.5339	6.4635	9.6904	7.6512	7.9691	7.8434	5.6514	3.9245	6.3043	4.2248	5.7021	5.7203	7.6494	4.1013	6.7117	6.0431	8.1291	10.0215	7.1343	10.1917	13.8243	7.7859	3.8695	6.8778	7.8278	6.6555	4.0655	9.0016	4.3092	5.0733	7.4763	6.5153
WAPL	7.1249	4.836	8.653	4.1714	5.5492	8.5717	7.7896	5.6815	6.6167	2.7795	10.9972	8.1051	7.549	7.7804	5.715	11.1669	7.0971	6.3907	5.4627	4.423	4.6613	9.1763	6.5215	5.419	17.3077	9.339	6.3219	6.62	7.0568	12.325	6.0796	9.8025	7.3402	6.3597	5.1567	5.9779	5.1385	7.2417	3.8743	3.5416	5.0765	3.5216	7.0056	3.4112	4.1982	9.9586	4.0225	5.8626	5.3349
VMP1	11.2678	16.7654	21.63	14.1971	24.5516	26.1781	15.6692	11.355	51.9275	11.5146	25.221	21.8795	101.8423	11.9335	11.9604	11.2156	37.3269	13.6662	19.579	19.5617	9.914	13.899	15.2875	27.0147	10.0777	8.472	14.3311	16.4114	19.9634	9.7882	18.7412	14.2196	15.3966	15.5648	16.8845	15.8157	17.4532	23.8637	19.5324	33.9318	21.0411	12.6202	28.7094	8.2631	27.6697	9.3478	8.7491	12.5034	15.5734
APPBP2	3.3869	4.8522	9.7107	3.9308	4.2773	9.8792	9.5081	2.4355	5.6548	3.6191	7.5777	6.0039	10.5668	8.8629	3.9638	3.4129	4.4216	4.8941	6.0364	6.0541	12.1814	6.8877	4.6066	4.5867	4.7943	5.5753	3.3073	6.9992	4.6437	4.7211	3.425	6.5032	5.2625	6.1264	5.0078	7.2135	4.4038	6.4997	2.2228	5.1289	4.4333	5.6576	9.5276	2.0477	5.8678	3.7885	3.769	3.8627	4.3052
POLD1	6.2681	7.0972	8.0937	7.1965	6.6657	14.3101	8.4472	12.1889	9.9854	5.2429	6.9238	12.7336	12.5181	26.1549	5.4939	6.4511	5.367	5.8188	5.3157	14.7327	15.6258	7.1426	8.1648	8.9567	12.0736	4.9111	4.693	9.0781	4.1527	11.3457	4.0455	14.6695	7.7335	9.7232	10.8629	5.0342	13.5729	7.7821	4.0465	5.725	10.6252	5.9684	3.1644	6.764	3.4125	6.1251	3.8946	11.9356	5.3029
SEZ6	0.0279	0.069	0.0379	0.0382	0.1244	0.048	0.1129	0.02	0.2258	0.0993	0.0482	0.0971	0.0807	0.285	0.032	0.048	0.0913	0.0313	0.0433	0.0627	0.1999	0.1713	0.0192	0.0184	0.0584	0.1058	0.0119	0.1016	0.0948	0.1723	0.0404	0.4205	0.0801	0.061	0.2219	0	0.0142	0.0828	0.1407	0.0461	0.1296	0.0681	0.0616	0.0574	0.0791	0.0739	0.4052	0.2033	0.176
EIF4B	68.4102	30.793	34.9882	42.4578	31.2609	68.0149	35.1257	115.8194	30.8637	60.5843	53.9985	45.8684	39.1819	51.6645	38.7053	70.6908	73.8629	58.3937	40.5106	26.0877	53.156	69.6602	76.8291	51.5556	75.078	55.9406	72.2568	56.6655	90.5283	125.8609	28.1338	94.766	57.9052	46.022	61.2855	95.2591	37.2645	62.3306	22.243	36.7828	47.3863	41.9201	39.7024	28.9317	92.9682	109.1286	39.8041	82.4912	48.7512
SLC6A16	0.0397	0.4784	0.227	0.6109	0.1061	0.3886	0.2721	0.2651	0.4342	0.1903	0.1485	0.6381	0.1356	1.8322	0.2429	0.1364	0.2723	0.1973	0.8149	0.6013	0.8008	0.3055	0.1684	0.1202	0.3836	0.7752	0.5997	1.5972	0.7238	0.5342	0.2804	2.2001	0.5369	0.4164	0.4564	0.1468	0.55	0.6915	0.275	1.2982	0.4026	0.4491	0.4376	0.4134	0.2652	0.5255	0.1716	0.805	0.0761
BICRA	5.0644	7.4155	3.2533	2.7728	2.2966	6.3317	2.2582	2.4281	9.919	1.18	3.8452	6.5674	3.8404	13.5044	2.7583	2.6523	2.9616	3.1491	3.15	13.5536	8.8425	2.3385	2.0332	2.4247	6.7147	3.9291	1.9052	3.848	2.9779	1.8142	2.2606	12.449	3.6085	4.5954	7.0615	1.8847	6.5942	4.8456	27.5582	5.6809	4.6581	2.9083	2.1737	5.907	1.6487	2.2464	3.8421	5.5616	3.0875
SPHK2	2.0317	2.6485	1.1405	1.6832	2.0857	3.0873	2.0187	4.7967	2.7135	1.8234	1.9913	4.1626	4.0294	6.2436	1.9867	1.5713	1.9893	1.8794	1.6238	7.3058	1.8566	3.2417	2.4011	2.7475	2.7321	2.4874	1.7807	1.5484	2.1374	1.9065	1.5151	5.4987	2.2086	2.4835	4.1649	1.3291	2.5143	3.8154	1.1229	2.5917	2.4519	2.5036	1.3892	1.9321	1.4882	2.0878	4.4917	5.0009	2.8473
RPL18	72.3795	125.3634	114.117	206.5679	153.0091	109.2326	57.3827	467.4293	77.6895	116.6226	68.0927	100.805	245.8888	85.748	81.0965	112.3871	87.2056	87.2914	77.1566	96.8042	100.2372	95.9964	71.3356	177.6812	133.7854	86.2641	236.9039	157.3965	142.5675	232.1408	119.8544	231.3031	109.7687	117.4321	101.6796	260.015	46.6651	171.8327	97.7905	70.697	113.9946	54.3233	60.2937	202.9557	109.165	237.752	80.7444	163.9	63.7918
CA11	0.6365	2.5743	0.3937	1.613	1.625	0.7096	0.5083	0.7553	1.0477	0.8517	0.2576	2.5026	2.9127	3.3954	1.4482	1.0219	1.3125	1.5124	0.7823	4.3646	0.1568	1.4404	0.9076	1.1509	1.1148	0.5488	0.8717	0.8921	0.292	2.2522	0.4421	6.2187	1.1475	0.4815	1.4393	0.3934	0.2625	1.6501	0.8021	1.6906	2.1065	0.4674	1.2601	1.323	0.49	1.671	0.5101	0.8951	0.9434
ISOC2	3.4337	10.05	5.0882	9.616	15.7171	5.9621	5.2075	14.0516	3.5758	9.2861	5.5224	8.3075	8.1243	7.1885	4.6108	6.4868	5.204	8.5227	8.4277	18.8323	10.1871	5.3465	12.1748	11.9571	6.4499	7.9638	9.3961	14.0312	9.2083	10.0686	13.9166	8.4938	6.6634	9.9439	7.9812	14.662	5.2979	6.038	8.2763	7.1945	6.4287	5.1843	3.5804	10.8395	4.6741	11.0338	2.9515	11.435	3.908
U2AF2	49.6126	67.5921	48.361	36.4177	39.0063	73.712	33.9088	68.5789	48.9861	32.6118	32.7656	56.0536	43.3498	54.5184	34.3413	41.9633	23.63	31.4968	37.9848	66.5671	58.2673	45.7217	54.1807	43.3833	76.5449	30.221	35.1041	42.731	41.6346	61.6047	33.5822	95.2856	45.7016	36.8871	49.9763	31.019	34.9907	34.7887	30.2369	24.3512	46.1048	38.1064	29.1284	76.6852	22.2057	35.1595	24.7788	37.3615	29.1899
EPN1	7.9599	11.1029	7.5849	8.6845	10.5093	10.0936	6.9942	12.0916	10.5481	8.428	6.0176	13.1514	10.2158	21.203	5.3919	6.1037	7.6364	9.0532	8.1422	27.6428	9.5102	5.7483	12.3514	8.2117	9.8828	8.3702	8.8291	14.5905	5.2858	15.8458	7.4827	18.1795	7.1935	8.505	11.7657	8.1862	11.5043	10.8506	7.7322	7.9172	14.56	6.9549	5.1251	11.9997	5.0158	8.7338	7.6383	14.8592	6.0696
MED29	14.3815	14.5273	21.0181	30.6675	17.037	26.2025	16.1491	10.9095	11.6393	19.2734	8.9315	24.6271	17.6486	25.0774	14.9161	11.3732	9.6512	14.7956	24.1451	27.6754	12.1576	6.4231	23.7474	11.2136	21.3847	9.3467	12.1395	24.0962	10.5683	10.3544	11.8758	34.6926	17.5319	15.4104	16.1125	19.5905	11.0614	12.716	14.8733	9.6026	16.6547	21.981	9.1342	19.8907	5.4022	18.5017	12.6615	21.1634	13.925
GSC2	0	0	0	0	0	0	0.0729	0	0.3946	0.0642	0	0	0	0.4032	0	0.0216	0	0	0.0179	0.0194	0	0.0998	0.0317	0	0	0.0827	0	0	0	0	0	0	0	0.0302	0	0.0155	0	0.0171	0	0.0152	0.0238	0	0	0	0	0	0	0	0.0758
ZNF275	5.5352	11.9084	6.7855	4.4545	4.6978	3.0843	6.9674	2.1558	3.6562	6.6577	6.9619	12.6386	4.151	9.151	3.3061	7.18	3.0074	4.3203	3.642	6.0118	11.6741	8.7101	7.1089	4.7015	7.7245	9.0215	3.3857	5.2051	7.2201	8.1665	3.367	5.549	7.1338	4.0928	4.6161	2.4267	4.4668	2.4309	5.7812	6.2622	5.6178	4.647	5.496	5.2655	5.2056	3.5553	6.7625	6.9918	7.4705
LOC105373378	5.5352	11.9084	6.7855	4.4545	4.6978	3.0843	6.9674	2.1558	3.6562	6.6577	6.9619	12.6386	4.151	9.151	3.3061	7.18	3.0074	4.3203	3.642	6.0118	11.6741	8.7101	7.1089	4.7015	7.7245	9.0215	3.3857	5.2051	7.2201	8.1665	3.367	5.549	7.1338	4.0928	4.6161	2.4267	4.4668	2.4309	5.7812	6.2622	5.6178	4.647	5.496	5.2655	5.2056	3.5553	6.7625	6.9918	7.4705
MTMR1	2.4898	4.7302	6.4068	3.176	2.3343	3.1513	3.4635	2.0799	1.7084	0.269	4.2791	5.7718	3.6156	5.9116	1.5985	1.9381	2.9557	2.0904	2.9785	4.4713	7.8076	4.4798	3.5613	2.5426	4.7502	1.4724	1.3413	0.6163	2.8073	3.7841	1.8569	2.1181	4.4324	1.1603	2.9946	2.4047	1.5279	2.5373	6.6874	4.3861	3.7089	2.3518	3.328	3.1718	0.4873	2.353	1.8972	3.3368	2.3158
GPC1	11.7349	24.5391	66.2176	94.1389	119.7494	51.213	56.9696	7.9267	66.5115	29.9247	10.2167	19.8824	8.4918	69.2852	19.8385	42.0806	28.2421	35.746	134.3161	62.5213	109.7992	106.9533	42.8269	43.7223	10.6964	252.7749	24.5762	97.2094	224.0406	45.4824	91.7684	66.401	31.072	54.7257	42.3687	51.7966	51.1984	106.1385	30.279	63.0222	161.2696	167.921	167.5101	65.9209	51.201	91.5397	54.0857	137.5148	71.3328
ADCK1	0.4901	0.8967	0.9817	1.3049	0.8974	0.8723	2.3711	0.692	2.0189	1.6618	0.7424	1.3697	2.8664	1.0705	1.6646	2.3552	1.4681	1.4821	1.1656	2.8037	1.2415	1.4183	1.6016	2.1113	1.4947	1.5261	1.0605	1.4415	0.5583	1.3259	0.8497	1.8937	1.1085	1.3564	2.8366	1.755	1.7555	1.8888	1.3706	1.358	0.9283	1.1365	1.2086	1.5647	0.9697	0.4743	0.9373	1.7535	0.8836
HAGH	2.2942	5.1978	6.4532	11.6736	3.9076	2.9816	1.6813	4.881	4.5255	2.1924	1.1699	5.7098	3.7319	2.7881	2.6563	3.3809	4.0528	2.3962	2.374	3.065	1.6104	2.0498	4.9692	4.6293	2.8975	1.8869	5.1283	3.4052	1.9062	5.0995	4.3562	3.6812	3.0247	3.5321	3.7388	5.5878	3.0788	4.9891	4.6753	1.0215	3.2303	1.7937	3.4638	3.104	2.1009	2.9437	2.8417	1.9894	2.1361
RNF4	11.9959	11.2308	15.3969	7.4301	7.8058	15.2026	6.2872	7.3858	9.7938	9.4954	8.6255	9.8749	10.4665	16.6229	9.5105	8.9286	7.0081	7.2282	6.1502	9.3818	6.5412	6.3535	11.9571	9.1406	7.7189	5.4983	11.2144	6.4013	6.6415	7.0966	5.4634	9.2781	8.8966	10.7401	9.3909	5.4335	17.3202	6.7005	6.2866	6.0024	7.0561	13.3909	9.7711	7.9876	5.16	6.8852	7.4434	5.0991	7.8249
CASP8	1.6954	2.2125	3.2457	1.447	1.9499	2.2157	1.595	0.6821	3.0016	1.4609	2.5831	2.5079	2.2182	1.7346	1.9047	1.5748	2.876	1.9261	2.539	2.4953	1.5852	2.7012	2.5595	1.1397	2.2048	2.1383	1.0031	4.2214	0.7862	1.0987	2.3936	3.3337	2.8966	3.8879	2.7874	3.6395	1.3965	1.4036	0.826	1.2162	2.0512	3.6735	3.2358	2.7486	2.9105	4.5347	1.0534	1.5026	2.1946
LIMCH1	3.4475	21.5954	2.4511	12.9442	1.394	14.7906	7.5005	5.2162	7.8561	45.6893	0.8669	6.1198	0.7499	3.1601	16.2267	13.4315	2.2357	6.8098	8.2242	21.8003	7.6905	1.2209	15.4224	5.2817	3.8163	1.4862	3.8691	26.2282	1.2326	3.5304	10.001	11.9968	6.472	8.9906	3.6679	17.5394	1.5832	15.9028	6.7629	1.5713	15.5584	4.8877	12.1401	8.9328	1.8873	21.8604	4.7302	3.5531	1.5823
INTS13	5.5068	8.8754	5.7076	9.8892	6.8279	15.7577	11.5248	18.9957	8.6728	15.7768	6.5275	6.9087	10.5939	10.4587	7.7911	14.0068	6.1832	15.4769	9.981	6.0081	12.2571	9.4232	9.9387	6.3916	11.2994	12.9884	4.2621	5.5825	14.1992	14.9767	5.8137	7.0431	12.9002	9.9493	7.9819	32.7142	5.0163	5.6246	45.1853	4.0679	6.2033	11.4705	11.2822	8.2948	6.3641	12.043	4.0213	7.8621	8.158
TM7SF3	22.605	9.3731	10.5652	16.2746	7.8869	9.6439	6.7759	8.1144	7.7935	2.4772	4.1775	9.8549	21.7625	14.2915	8.4665	7.251	10.1909	10.181	11.2011	11.5799	6.5878	3.9586	17.83	6.5242	27.2925	5.287	9.9061	9.7351	1.8387	17.5693	4.0993	8.2469	17.5188	12.5265	8.4649	37.099	7.6832	7.1679	5.5535	7.6833	9.7138	8.0394	12.599	4.3659	2.1826	15.8902	6.511	7.1175	7.1697
DLX3	1.065	110.121	180.0031	55.1876	3.7258	36.632	10.4157	29.565	18.2675	24.0347	0	64.1242	0.0277	32.1755	41.0319	44.1415	5.2214	0.4725	21.7542	35.9039	6.3007	24.6559	35.6911	11.58	49.7072	20.8889	83.7664	38.0853	59.1541	35.5663	45.2905	129.0815	72.3085	23.9869	34.2873	69.4394	50.2647	35.2601	21.0918	0.6373	40.4476	13.1156	53.8716	36.193	6.3545	47.8678	48.6507	24.7496	8.8541
SPA17	0.3841	0.5174	1.2581	1.0608	0.9411	1.2541	0.5838	1.9964	0.6657	0.7682	1.0507	1.3673	2.6613	2.3338	1.5693	1.9899	0.9786	0.7086	1.0277	0.4581	0.9556	0.462	0.6387	1.7413	1.2975	1.1705	0.6512	1.6815	0.2444	3.0475	0.4362	2.1223	0.9374	1.4275	0.5853	1.5314	1.5595	0.5154	0.8037	0.8855	0.986	0.3105	0.7565	0.918	0.4126	0.8842	0.9236	0.8706	0.3987
TSPAN32	0.1412	0.1979	0.0183	1.5523	0.9225	0.3882	0.4966	0.6737	0.0896	0.1398	0.1626	0.2891	0.0594	1.8483	2.5856	0.4708	1.1086	0.0906	0.2188	1.0882	0.5638	0.7472	0.3281	0.0545	0.8853	1.899	0.0521	1.5968	0.5431	0.5421	0.2297	2.4484	0.0566	0.1235	1	2.6964	0.1293	0.684	0.0593	0.5765	0.8093	0.5179	0.2325	0.7293	1.5617	0.7479	0.0581	0.6953	0.4542
CCN5	4.4148	1.4358	0.0167	0.4561	9.5282	0.3843	0.8218	0.2531	2.2915	0.1197	2.5591	2.1557	0.1733	0.6828	0.2578	0.1434	8.2383	0.6668	0.4962	4.964	0.6999	3.6866	2.8867	1.2949	0.1199	1.9891	1.4799	1.0106	1.046	0.1072	0.0737	0.5495	0.0862	0.3886	1.6908	0.4595	0.4047	0.7831	0.867	0.9096	1.1635	1.0584	0.1138	0.4965	8.9955	0.2784	0.8411	5.5259	6.2724
DMRT3	0.2692	1.3501	10.8926	2.4973	0.1866	0.0206	0.1052	0.4139	0.0569	0.1203	1.5159	0.3554	0.0786	2.1083	0.1488	0.7013	0.1719	0.0096	0.0232	0.3442	0	0.0216	0.1029	0.0788	3.22	1.0973	1.4454	1.3537	0.0508	1.6781	3.6988	8.4364	3.3195	0.4055	0.1877	2.4273	8.939	0.0739	0	1.3642	1.0802	0.0208	1.8344	6.5318	0.1087	0.5018	0.0185	0.7158	0.0656
ST3GAL6	0.2214	2.194	0.6253	0.9791	1.4165	1.8966	0.9905	1.3871	2.3122	1.6301	0.7455	2.8526	4.8356	3.0744	2.0462	2.3287	8.07	1.2933	2.8953	2.6161	0.7688	2.3466	2.8988	4.689	4.8538	0.8376	3.0311	2.5978	0.4914	2.9728	3.5084	3.0316	3.1441	2.8251	3.187	3.2199	2.1198	3.1661	1.395	2.129	1.3512	0.9531	4.5138	2.2496	0.6071	1.5891	1.6552	1.0161	1.6313
ATP2C2	0.034	0.063	0.0075	0.0698	0.0173	0.0401	0.0205	0.0046	0.2865	0.0361	0.028	0.0591	0.1021	0.085	0.0297	0.0759	0.0527	0.028	0.0201	0.1199	0.0506	0.0607	0.0178	0.0153	0.0152	0.0581	0.0124	0.0817	0.0824	0.0182	0.0561	0.4122	0.0186	0.051	0.0284	0.0327	0.0148	0.0624	0.0184	0.0663	0.0468	0.0304	0.0343	0.0485	0.024	0.0171	0.018	0.1314	0.0746
NGFR	0.4731	2.4626	1.5413	1.0714	10.9302	14.3567	1.1861	0.7307	1.9973	16.2243	0.0793	2.9214	0.0543	6.4897	3.3571	4.1739	0.7908	0.1104	6.9249	4.4467	0.5825	15.8323	3.5989	13.0131	3.7491	3.3273	0.26	6.4012	1.9561	1.0553	1.2599	20.8468	4.4959	17.8367	3.9293	11.7129	1.5972	4.4188	1.3116	3.3925	5.0355	2.0792	1.7383	2.8783	2.3348	11.3324	18.4061	14.5536	8.6793
CDON	1.1484	2.7529	4.2031	0.023	2.1606	3.0095	1.9831	0.3857	2.6535	0.9836	2.0909	1.5712	0.3541	9.5803	4.2265	0.9602	0.7364	1.1281	1.8968	2.4063	8.1524	3.1341	0.9517	0.7894	2.6822	1.9527	0.7829	3.1464	0.9887	1.247	0.4175	2.4531	1.7289	0.7245	0.91	0.4802	1.5247	0.9391	0.1316	1.4395	1.1467	0.6662	1.9763	0.5061	5.2341	1.2727	1.735	2.6457	3.0508
TAF2	4.9673	4.9662	7.8835	5.6907	2.8763	10.9632	11.32	6.5621	4.5141	6.9742	15.0924	8.51	3.0332	12.3357	7.9529	16.1436	3.9372	5.5248	5.8912	7.3757	9.9545	8.5087	4.9828	4.94	8.3604	7.7493	1.978	3.373	7.0789	2.6757	3.2155	30.6244	13.2297	5.1596	10.2227	2.8334	11.3084	5.8553	6.6579	7.4029	14.1853	8.0103	6.9046	7.4837	5.1134	8.4448	3.5163	9.6167	5.089
HIPK2	3.9355	10.9104	23.0819	3.5721	5.8654	12.8988	6.0103	11.5624	9.4221	8.4606	8.0092	9.8542	13.405	13.1755	4.2	6.3507	6.2933	7.078	5.6264	6.2991	7.497	2.2562	3.0208	2.8568	23.4304	3.0131	4.3993	7.4062	2.6236	13.1978	2.1173	5.5917	16.0915	5.0513	5.2839	1.5453	4.8046	5.5761	3.3704	4.1303	6.0585	2.7156	5.6798	9.6958	2.4646	3.2765	4.2522	2.7734	7.3488
TNPO3	10.9246	10.6211	24.486	9.509	14.8843	19.5482	38.7026	19.4395	8.9502	29.1197	26.1789	18.6713	18.8015	18.1178	13.4077	22.0685	12.0462	23.7793	17.4002	12.5594	17.3772	7.8908	11.7677	18.8439	20.9058	16.5977	11.3344	17.7517	9.7429	24.0715	4.6983	18.7108	17.8012	18.7412	15.367	6.8458	12.9594	14.3205	10.736	9.4836	24.3094	10.1465	11.9849	9.7342	10.5384	10.0778	9.3562	15.1487	12.3332
RFXANK	7.2736	6.1995	5.0058	15.5487	16.2415	7.2548	12.5923	24.6508	10.0159	17.4215	5.0927	9.4394	21.5065	16.9858	11.4815	29.9195	8.4772	12.0439	8.5779	13.8008	15.4703	12.4765	11.1098	16.0391	6.8272	30.4612	11.8351	17.8011	25.0268	12.1199	12.0938	14.4506	10.9552	10.0657	14.163	21.8372	12.9721	13.9053	14.719	9.8482	10.8212	11.9017	13.328	15.5142	12.6456	11.8251	8.7923	16.8287	9.4946
TMEM161A	8.2907	7.9385	4.5531	15.5029	11.4983	3.7844	18.4625	22.658	7.2061	21.9689	6.3164	6.1291	13.8668	13.6034	10.624	19.0083	4.7513	8.064	5.5095	12.7329	12.2978	10.3138	10.8263	12.8949	7.5282	20.9646	6.4531	11.6054	37.4646	10.5808	9.7503	7.9552	12.4797	9.1062	8.9386	11.5126	14.9383	10.3552	6.4713	9.6562	7.9259	13.0054	8.2762	17.2645	17.4601	8.3198	8.549	14.3779	10.3815
LPAR2	0.3234	0.874	0.1858	2.5988	1.2169	0.6176	1.2979	0.9261	4.8561	0.3706	0.7589	1.6523	1.2219	7.8847	3.4468	1.0337	2.3747	1.1069	0.848	5.1907	3.8998	1.6889	0.5386	1.8236	0.7262	1.9012	1.6576	0.8282	0.8945	2.079	0.9388	2.7883	0.9562	1.0895	1.844	2.0624	1.7306	3.5121	1.8114	2.1749	1.3185	2.3448	1.4377	1.4487	1.4204	1.0683	1.1988	7.5536	1.4977
CTSA	23.5486	56.9503	22.8714	35.8118	26.2146	33.6194	13.685	35.7165	31.3944	57.9149	77.0637	72.0296	74.802	23.8015	36.9321	60.515	37.9304	68.491	41.3324	80.3629	24.211	22.9444	86.4311	82.1345	13.8133	29.511	89.8923	86.2295	5.9486	63.6049	49.4872	39.9806	27.4852	35.1223	45.2824	37.4471	56.2182	54.516	43.9389	20.7031	31.6513	38.9854	30.4041	68.566	32.1875	29.7878	35.5169	12.6734	35.3338
SUGP2	4.1211	7.314	7.305	6.3096	5.8493	6.7304	13.4847	6.5245	7.4134	8.6632	4.8479	5.418	15.0805	11.1819	8.6461	6.422	5.2533	3.0734	3.7325	5.4232	10.4567	4.6781	5.6168	4.9874	5.0831	13.3566	3.05	4.1831	13.753	6.5036	3.3167	4.8853	5.5747	5.6038	4.8053	5.2662	5.9562	4.0842	4.2985	4.6599	10.0235	4.8359	5.9513	2.8279	6.2012	3.9361	2.9443	5.1276	5.9708
SLC12A2	2.052	6.6712	21.3242	4.0161	1.5213	5.403	3.8482	3.3035	2.6312	3.4987	3.5474	8.1425	5.4386	2.9128	2.4362	3.3993	1.7461	2.93	2.5738	2.6887	3.3042	2.094	1.9488	1.7739	7.6939	2.3174	1.3668	4.0625	6.2548	2.4516	2.3784	4.7576	2.7672	4.4002	6.9594	2.6956	3.4109	6.6517	0.8141	2.9532	2.883	2.1919	4.8593	0.6878	1.8406	5.1934	1.6832	1.7799	2.6911
SNX24	1.9609	6.9079	5.1869	4.893	2.724	5.4331	2.9571	2.1978	4.5931	6.5275	3.0811	3.2811	2.707	1.7793	3.5475	4.6152	2.4877	4.3556	2.4837	2.6133	3.5879	2.4629	3.5568	3.3741	3.1741	3.0716	4.624	5.1092	4.5394	3.0541	3.6046	8.8118	2.9302	3.3067	2.9781	7.7232	2.5474	1.755	1.3305	2.7828	2.926	3.9506	4.1351	2.2668	4.1029	4.9723	1.7268	1.988	1.9521
EYA2	5.4859	0.5796	5.1966	1.9042	4.0267	9.2445	2.0339	2.034	10.4971	6.4475	18.6958	7.9713	2.8533	23.3104	14.4517	3.6771	3.956	3.5266	2.7378	9.664	2.9808	2.7585	5.4589	11.7562	0.5569	2.8408	2.9491	1.0547	4.7052	0.5462	4.9503	6.2145	5.0005	3.1323	0.7099	1.0706	3.9501	2.5221	1.1936	1.1087	4.3642	5.0173	4.5711	1.6218	10.1965	0.9932	16.5902	2.5359	6.6226
CNN2	18.0987	36.2433	40.1329	56.3685	67.232	77.7636	49.1055	56.7554	72.9353	34.7927	26.1833	72.7659	42.8015	82.2769	32.4665	180.207	66.5815	123.0267	58.9599	50.8864	47.0972	26.3718	96.2253	70.0611	25.1915	44.0455	48.8376	59.36	14.9586	14.6818	70.8105	11.425	66.6134	70.2509	49.5788	93.1037	81.8399	83.6381	49.1179	76.4789	52.3596	68.5481	69.9601	58.1371	32.1047	75.9185	37	40.3244	68.6249
ABCA7	0.593	1.8308	1.0209	4.0178	2.7449	1.1878	2.2842	0.7574	3.313	1.8877	0.2703	3.17	1.3594	1.261	3.1245	3.2867	2.8097	1.4291	3.2826	2.1337	1.6667	0.5482	2.8772	1.3597	2.9298	0.7792	1.386	5.0497	0.2751	1.599	1.3156	0.6426	1.5232	1.9179	3.8157	1.4022	1.287	2.6642	2.4247	1.9816	3.7478	0.6895	2.4924	1.8409	1.9442	4.1252	1.6182	1.0965	0.9078
SNCAIP	0.2875	8.8955	4.9841	8.0647	0.3995	2.6097	3.2229	2.7861	2.2167	9.6292	0.2245	7.3379	0.1076	4.7523	3.528	12.0429	0.5538	1.057	2.3268	1.3185	4.144	4.0124	1.6142	0.6982	1.2734	2.4953	2.9714	2.3165	14.6969	0.2588	1.3869	18.9774	1.9397	1.2062	3.8733	7.2762	2.8584	10.7656	0.7738	0.3565	1.294	2.5359	1.3461	1.748	6.2458	3.094	3.6908	1.3996	2.6137
DDX20	3.7127	3.4729	3.7355	5.1143	2.8221	4.4968	5.5286	3.2887	1.0723	2.9177	4.9256	5.149	5.1827	5.4375	3.6354	4.491	1.7399	3.8896	3.3986	4.321	4.1318	3.5046	3.6595	3.9332	4.6678	2.9563	2.6565	3.4801	4.8816	5.0179	2.3012	5.2947	5.4798	4.1806	3.7611	4.2998	4.2329	2.5218	2.7054	2.3234	2.8028	3.4001	4.6475	2.5799	2.3182	3.2312	2.2421	2.6166	3.7011
BTBD1	18.2214	19.8175	24.8768	12.9391	12.6963	26.8815	20.8854	143.006	14.0313	14.7621	13.6999	25.582	32.1813	17.3075	15.4379	19.4195	20.2134	21.0336	11.6806	22.2332	35.9593	21.1041	17.677	15.5472	27.1982	9.8817	13.8904	13.0595	21.9863	15.7702	37.9163	30.4594	16.1881	26.6667	14.4849	13.6674	12.7626	24.6053	7.5206	13.297	19.2079	21.8066	23.9756	7.4144	16.8143	13.3902	14.4716	17.0712	14.6876
FAR2	2.0913	0.465	1.3151	1.6119	1.0346	0.5805	1.5966	0.17	0.678	1.0982	1.763	2.1182	0.6938	1.4752	2.1002	1.1344	1.0719	1.1557	0.6545	1.5812	0.61	0.7365	1.2137	1.2371	0.5723	0.3157	0.2612	0.7592	0.6382	0.454	0.7925	1.5718	0.862	2.1579	0.9052	1.337	0.4698	1.0536	0.3658	2.1455	0.59	1.1902	1.1702	0.5577	1.0142	2.0156	0.9129	0.6933	3.1619
BCAS1	0.0262	0.027	0.0338	0.0358	0.1477	0.1859	0.0491	0.0291	4.0004	0.0567	0.0151	0.0404	0.3393	0.0212	0.04	0.0545	0.0237	0.0168	0.0518	0.0269	0.0511	0.1028	0.012	0.0046	0.0046	0.0417	0.0093	0.3154	0.1258	0.0033	0.0616	1.5047	0.0095	0.0381	0.0255	0.0235	0.0444	0.0237	0.011	0.025	0.333	0.0911	0.0731	0.0998	6.9094	0.0154	0.0485	0.0862	3.3814
POU1F1	0.0228	0.0141	0	0.0467	0	0.0313	0	0.0217	0.2598	0.0282	0	0.0396	0.0479	0.1327	0.0174	0.0285	0.0218	0.0292	0.0235	0	0	0	0	0	0	0	0	0	0	0	0.0585	2.1807	0	0.0199	0.0381	0	0	0.0112	0	0.01	0.0313	0	0	0	0.0264	0.0201	0	0	0
CHI3L2	1.4192	0.201	0.0336	0.9935	0.502	1.0799	7.8811	0.0517	0.3918	0.362	0.2246	0.2888	0.4671	0.1475	1.1358	0.0813	0.1556	0.5284	2.0433	6.2391	13.0497	0.4796	0.3429	0.6791	0.0453	1.417	0.0277	2.9716	0.4413	0	0.0487	0.9494	0.1777	1.2507	0.2447	0.2283	0.2756	0.2303	0.1092	0.0621	0.0894	1.2452	0.1816	0.0763	5.2832	0.3253	0.4952	4.3965	2.3051
SBNO2	16.9923	9.6973	4.8455	5.0624	12.0018	12.4546	10.3512	3.8975	27.2744	2.6071	12.5046	15.7306	6.0676	10.832	6.9057	11.4437	19.4218	13.0647	6.0743	22.0901	12.5228	7.7047	17.3135	7.7984	11.1495	15.4728	8.5034	7.5258	9.7831	5.2353	6.7454	2.8327	7.776	5.2159	8.5954	3.7465	9.8444	13.8059	7.1216	8.5563	10.6586	9.0819	6.3707	5.9934	15.2514	8.2632	5.0519	15.848	11.9298
PMS1	0.9698	3.4195	1.9237	2.0269	1.5998	2.4323	1.9914	2.12	3.0678	1.7111	4.2644	2.438	2.3565	3.2617	3.2192	1.7085	3.332	1.2614	2.6206	1.7433	3.2765	4.3827	2.4198	1.6153	2.6162	2.707	1.0713	4.435	1.8348	3.4361	2.3656	8.8641	3.4785	2.5558	2.8944	3.0877	1.4533	2.0086	1.156	0.7623	3.5203	3.939	3.6312	2.3618	4.2045	2.8119	1.5947	2.3863	2.3931
HMG20B	8.626	13.9008	48.7171	16.0191	21.0304	12.8707	17.8476	18.2761	17.1215	18.2929	10.1492	22.1211	24.5749	16.7369	14.0661	35.3718	21.7746	13.7491	12.3193	25.4292	30.6004	35.5975	19.816	15.2692	12.4597	46.4004	24.18	23.5083	35.7964	17.1843	15.9403	35.4072	14.3199	13.218	20.078	21.9644	17.2273	36.4157	20.8648	15.2128	17.4128	15.4666	14.154	20.364	9.8847	24.2557	17.3231	22.0828	12.3433
CALCRL	1.6385	1.9113	4.1643	0.6561	5.7572	0.635	1.4429	0.7542	1.3712	2.2471	3.9353	9.5329	4.5946	6.8295	6.1669	5.6131	7.2372	4.9699	3.2304	4.7744	1.2635	5.8488	3.2359	4.8325	5.4898	1.0982	0.846	5.4469	1.5185	1.8863	9.335	3.8027	6.172	7.2206	8.7788	8.1382	3.8837	4.5359	1.1568	5.62	0.3677	5.1926	9.998	3.0527	3.3889	11.5382	4.4792	4.1595	4.3268
TAF11	11.4775	11.3019	31.6766	31.1416	14.5357	33.4381	14.1466	27.407	12.728	10.8214	24.4634	23.7137	24.9467	22.3835	28.7355	24.0451	12.0013	20.805	11.044	14.774	16.4169	20.2977	24.1402	22.5168	17.6166	21.9656	24.5207	14.6961	23.0442	32.738	18.8394	32.4823	22.5923	8.9312	18.6753	29.6303	17.4239	26.6643	9.7085	13.5106	20.8106	21.0106	63.1426	21.1685	10.2232	15.2418	16.022	10.5792	11.3242
ANKS1A	2.4125	2.7294	5.0726	2.9813	3.3513	5.8478	6.0553	2.1266	2.386	2.2295	6.8987	6.9268	3.6281	5.3056	4.9339	4.4432	3.4588	5.0871	2.172	5.3573	7.3531	5.1352	5.4203	2.586	5.2138	5.4656	2.55	2.8944	9.878	5.2132	2.1927	5.8276	5.4227	3.0174	5.5086	2.1893	1.7766	7.8963	1.4935	4.2223	6.1925	3.6766	10.2588	1.8121	2.3222	2.2233	5.1345	4.4451	3.1139
AP3D1	14.6137	13.1165	12.9627	13.353	16.0878	17.7002	21.0527	22.2578	15.1425	11.7167	12.234	21.7954	24.5371	20.6117	12.2915	25.6252	18.4903	19.9643	16.0114	22.7368	33.941	26.2286	27.0909	24.2386	41.3717	32.3335	20.1737	9.7	31.2314	18.0139	16.0242	8.547	27.6014	13.1761	13.726	17.7565	25.9651	11.6576	14.4611	15.1529	16.4993	25.0052	21.1329	17.8278	17.7005	17.6314	8.9528	23.2042	20.024
ZNF76	1.9613	2.3637	7.3068	5.7505	2.0147	4.9302	2.2824	3.4376	4.6935	1.2722	2.3137	5.3116	2.4329	4.0948	7.1423	3.8633	2.7612	2.6622	2.6463	5.4305	2.7936	3.2614	3.3675	3.0882	4.589	2.923	2.8545	1.3753	3.6854	5.6642	1.6552	4.4926	4.3006	3.4765	4.5794	3.2699	2.5572	3.6734	11.9333	3.5614	3.9064	3.4503	5.3268	3.4263	2.7888	1.6018	3.8327	2.0627	1.6378
SLC9A3R2	6.1038	12.249	25.2756	30.5626	31.0748	11.3293	1.7191	27.6495	8.7652	8.6743	5.7683	30.0776	28.7516	18.4971	30.6189	24.1072	14.4706	12.9829	10.4438	33.5603	9.7684	12.871	11.6298	15.0059	18.6241	10.6825	15.0151	12.8804	13.84	10.5839	23.2877	12.5844	12.8645	20.3588	25.7599	21.1587	17.3104	36.6713	11.417	10.3956	11.3996	12.8325	15.8572	24.8937	11.3503	21.5852	33.8036	19.5874	16.9068
NTHL1	1.8951	4.5599	2.5297	16.81	5.5503	2.8477	0.248	37.0985	2.2087	5.6634	2.5213	5.3468	7.9249	2.5851	4.8115	5.5207	2.3072	1.9608	3.1122	6.2667	4.8015	5.8601	5.3915	4.109	4.637	5.1317	4.3346	4.9047	6.7314	6.231	5.6718	3.9022	2.4978	6.4495	7.3127	9.5835	7.0247	9.8562	5.6276	1.3724	5.1538	3.2439	4.2521	4.5621	4.2137	3.7618	4.9184	8.8659	3.8024
UHRF1BP1	2.1546	2.0563	9.2895	2.0885	1.6695	8.9259	2.261	2.3211	3.3531	1.1014	2.6893	3.5978	1.883	6.1055	2.0982	3.6699	4.1945	1.9398	1.346	3.3469	6.1273	1.5794	4.3851	3.6704	5.6298	2.7787	2.7981	2.4353	3.4241	4.8756	1.8285	3.2658	7.9717	1.9	2.6646	2.1986	2.2544	3.8121	1.0896	1.4369	3.9556	1.6966	7.8627	2.4747	2.4417	2.0488	2.141	2.4143	2.3709
GNAI3	4.4862	4.5179	4.1737	5.9418	4.2843	6.0367	5.2485	2.6505	2.3102	4.9897	5.3703	5.4041	9.2625	5.6835	4.5821	5.5299	3.3972	6.4463	4.4352	4.6534	3.6214	4.3541	4.7827	6.5191	4.5627	3.141	5.0261	3.9874	3.9505	4.6551	3.152	5.1479	5.7033	4.3727	4.039	4.4033	4.8249	4.8368	5.7293	3.702	4.6774	5.7376	6.3226	2.5503	4.482	5.5168	3.4504	3.4706	7.5078
IPO5	37.9273	19.7335	28.5142	42.1571	9.4399	32.8031	17.0692	18.3755	61.8281	8.5702	17.5813	15.422	14.3658	30.0627	8.8018	55.9526	11.6335	12.002	10.4387	18.9595	14.295	22.1863	15.6385	21.0086	30.3745	7.1537	10.1134	6.4961	16.1118	14.8197	9.6036	22.9254	21.6356	8.9421	7.3837	11.6776	24.6715	11.4099	7.8329	10.4932	13.1909	9.097	11.3127	6.906	11.5939	10.4951	8.3727	24.0092	12.9263
OAT	19.8087	16.9847	14.9972	10.8742	11.9802	13.8484	20.8668	9.5131	11.2899	15.1332	33.0242	14.4236	27.9879	11.2479	22.9959	29.1339	22.0846	20.0946	17.8521	12.2658	16.7802	59.021	16.4396	23.8321	29.8006	41.2353	14.7237	49.0869	31.1673	38.2119	36.7338	14.196	23.7275	17.0382	17.2686	30.5605	17.4252	16.7796	51.9144	10.8045	11.8142	14.9654	19.3212	13.4595	25.9663	37.3824	20.2939	23.4074	17.5072
WDR3	1.9491	3.9334	5.4153	5.0264	2.9101	5.5908	7.3766	8.1669	1.2034	4.992	8.7521	7.6453	6.4812	4.0939	3.536	4.7858	2.3889	6.3271	4.2995	4.9629	7.2838	4.7829	4.0978	3.7882	5.85	5.8853	2.8239	4.6951	7.4703	8.917	4.0776	5.3088	7.3584	4.2143	6.0079	3.7011	2.5786	5.0587	1.9	1.9673	3.2264	3.8504	5.7209	2.6636	4.8827	5.8011	2.2877	5.0033	8.5923
PKN2	7.3704	7.8441	10.0589	5.0016	2.6381	9.2256	8.2731	3.3196	13.4461	3.8947	8.2394	9.3351	8.9479	10.9449	5.1649	6.777	6.4371	5.9917	6.7208	6.1182	11.7948	7.8951	7.1472	3.4325	10.1163	7.063	3.6538	6.957	8.0636	7.5075	2.7897	8.972	7.445	7.5684	7.2098	4.5392	4.9105	6.0111	10.8073	4.3678	6.8146	10.3835	10.7243	3.8163	5.5293	5.7859	5.6974	8.3316	14.1744
WDR18	6.3005	4.3734	7.6948	9.8884	20.4596	17.4073	15.173	51.2424	22.9445	8.6317	8.6879	11.7533	18.6978	17.3312	7.267	19.1774	11.8983	7.8139	5.8616	12.1649	18.1444	8.2717	15.5291	13.1554	11.176	28.8571	16.7082	15.535	27.1168	13.5617	16.939	7.1337	15.1612	8.1328	10.9857	12.5762	19.9084	28.9117	9.3899	13.9088	10.9706	11.0986	7.431	26.7266	11.9148	19.4582	7.9523	14.9399	11.3285
TRAM2	36.9536	19.504	32.205	8.5798	38.7535	39.6927	36.9334	16.9808	13.0215	14.262	27.4228	27.1579	12.656	18.6143	22.8452	29.1233	20.2852	29.5825	26.3386	26.6587	63.8194	35.7077	32.2178	20.211	36.7712	29.5504	20.4666	22.0883	16.4698	33.5504	24.2503	10.7266	39.4061	12.7943	40.3925	9.9953	37.4231	19.9209	86.9718	17.2019	61.8241	45.4529	46.1624	16.4483	44.7814	28.0486	25.1859	30.2784	26.4277
NTN1	0.5537	9.9316	0.731	0.1148	0.6379	0.223	0.1731	0.048	1.2773	0.1384	48.2443	0.2399	0.0647	1.0929	0.8003	0.2238	20.1005	0.5599	0.1618	0.2794	0.1457	0.3687	5.2186	0.2475	0.0935	0.2409	0.1262	1.2262	2.0406	0.4016	0.6359	0.3369	0.1957	1.6385	1.7639	17.3545	14.1225	2.4665	0.3735	0.0887	0.3232	0.1441	1.0018	0.4859	0.8289	0.8642	0.456	0.6867	1.1654
GLP2R	0.0177	0.062	0.0206	0.0121	0.0105	0.0203	0.0124	0.0113	0.3592	0.0803	0	0.0171	0.0062	0.0573	0.0045	0.0111	0.0941	0.0416	0.0731	0	0	0.0114	0.0379	0.0621	0.0247	0.0706	0.0301	0.0134	0.1602	0.0221	0.072	0.42	0.0677	0.0464	0.0395	0.0291	0.015	0.0554	0.0372	0	0.0446	0.0041	0.1562	0.0208	0.0069	0.0104	0.0073	0	0.0841
MCM10	1.4661	3.0839	2.4344	1.971	1.0965	2.3846	2.0169	4.6913	3.3385	1.2839	2.6388	4.5596	3.7305	3.1118	1.0268	2.562	0.6059	1.2348	2.4824	0.665	4.0911	2.3086	4.8344	1.5963	2.4217	3.1843	1.5439	1.5422	1.6773	9.0532	2.178	3.7281	2.8878	3.3372	1.3963	1.8547	2.344	1.6601	3.3899	1.396	2.6429	2.7629	2.0793	1.683	1.4856	1.9534	0.5741	2.8604	1.0337
DGKA	1.7997	0.9616	0.6235	2.2506	1.6691	1.3501	1.0916	0.2335	1.7359	0.9666	1.3284	1.8532	0.8893	2.1371	2.9176	1.2477	2.5334	1.0854	1.7227	1.7261	1.1968	1.352	0.7984	1.6383	1.7131	0.7971	0.8035	1.0777	0.6464	0.9437	0.6061	2.2011	1.154	0.5654	1.4969	4.8243	1.8168	1.028	0.775	1.2843	3.1684	1.6797	1.2274	1.1571	1.5924	1.0029	0.734	1.2363	0.8164
ERBB3	0.0371	0.0867	0.0512	0.048	0.9258	0.462	0.1305	0.0394	2.5189	0.0638	0.0237	0.0908	0.0564	0.5853	0.0978	0.0645	0.0171	0.0132	0.0533	0.044	0.2255	0.119	0.0397	0.013	0.0862	0.2006	0.1071	0.0356	1.0846	0.0648	0.151	1.9307	0.1014	0.1298	0.0276	0.7857	0.0986	0.1264	0.0208	0.0981	0.0596	0.0977	0.1565	0.184	0.0539	0.0437	0.1936	0.1974	0.0724
ROPN1	0.158	0.0293	0.0031	0	0	0.0217	0.0167	0.0452	0.0301	0.0342	0.0091	0.0046	0.0166	0.0461	0.0242	0	0.0101	0.0152	0.0082	0.0399	1.6565	0.019	0.0145	0.0416	0.0248	0.0252	0	0.0072	0.0268	0.0059	0.0152	0.238	0.0173	0.0346	0.0132	0.0035	0.0161	0.0039	0	0.0662	0.0163	0.0385	0.007	0	0.0781	0	0.0098	0.1891	0.3553
ANKRD44	0.8691	2.5394	1.1192	1.2315	1.118	1.6997	1.604	0.3768	1.4502	1.6646	1.2514	1.8286	0.9719	3.8857	2.1967	0.7922	1.7682	0.8542	1.6904	1.8637	2.136	2.0307	1.0207	0.8769	1.1291	2.2528	0.6736	2.1298	1.9839	0.5517	0.9436	2.1454	1.8036	2.398	1.6283	1.6863	1.1987	1.2558	0.2584	0.5219	1.7999	2.5623	2.5871	1.2001	2.7205	1.4862	2.5255	0.6305	1.168
KARS1	25.23	28.7573	19.2806	49.7211	29.8141	49.8444	22.5998	83.2265	15.7106	52.7446	16.3264	22.852	41.8976	22.6425	17.7011	60.5563	19.0065	43.2448	30.0619	35.2431	17.1189	20.6341	31.3435	65.3156	21.166	26.7827	45.3434	39.5577	14.963	50.1961	33.166	33.7397	40.6608	28.5548	28.5649	42.9646	19.5176	32.1556	55.1312	11.6288	17.9958	18.425	31.8115	48.202	13.0999	47.929	19.9302	33.7548	15.439
ADAT1	5.7454	8.9552	6.2527	7.6081	4.8218	10.2728	8.1736	4.891	4.4375	15.2208	4.0514	6.738	12.1503	7.1951	3.9217	7.5831	6.0305	10.4987	5.5797	7.4546	3.0569	2.2783	4.1982	5.6922	3.984	5.4326	4.2962	11.4887	1.7016	5.7921	4.4525	5.9491	5.7166	10.8427	7.8225	6.7111	5.0398	6.3068	27.9669	3.163	5.2386	3.1818	9.1639	5.218	2.2131	7.8065	5.2597	4.2312	4.0059
PDIA5	15.7673	7.4161	9.2791	7.2929	6.6145	3.5621	6.4749	9.4517	10.3006	8.2824	9.234	8.8659	10.5165	5.5548	8.6969	7.1728	14.8565	17.621	19.3106	10.8587	16.1487	15.2722	14.9626	16.6294	38.2835	14.0446	16.1987	21.2299	5.487	5.6854	9.9981	7.0831	10.8915	8.5913	8.6409	13.2174	9.5349	11.2948	6.3066	15.2507	10.9802	15.358	6.7459	16.3334	23.9303	12.2799	11.3047	5.0602	11.5997
TBC1D22B	6.7952	29.6665	6.8304	4.9116	3.3996	5.8051	3.0178	4.4187	2.0802	8.5566	7.1739	5.3425	3.871	11.4987	5.3026	3.3076	3.6142	5.6243	3.7935	8.9246	3.8805	5.0163	4.9528	4.6819	6.1216	3.7583	4.6976	3.3301	4.8998	5.6	2.9344	4.9979	6.1729	6.2133	4.8136	5.0115	5.1719	7.2189	7.0815	3.3443	6.0078	4.9991	10.6643	4.0254	3.0206	2.5129	3.2357	4.8175	3.7772
NDUFB4	29.934	23.6972	32.2264	35.7991	45.702	23.3308	9.2001	50.3205	32.0458	17.471	16.8483	21.4446	24.9398	44.7382	23.3408	27.5326	30.0179	30.6926	37.4867	29.2332	17.1766	42.6027	24.7342	55.9133	32.9659	33.173	44.5918	32.0628	27.8377	84.495	41.3123	32.9649	35.4171	21.4192	25.6914	42.009	32.0123	20.9291	25.409	43.3451	17.9134	24.9717	22.2128	39.3055	32.0784	30.2362	27.1058	22.8493	20.8296
SPEN	18.3887	9.3861	13.7761	4.6881	6.3983	13.0613	8.5597	2.5808	13.1393	4.4499	7.711	12.9979	5.2437	15.4501	7.301	6.5198	5.7526	6.1585	5.396	16.1558	28.2183	11.5606	9.9069	3.6012	14.2605	10.2669	4.5813	9.8252	8.9866	10.0959	2.4409	8.1623	7.1216	6.8198	8.2942	2.184	12.6505	6.378	3.0724	8.4571	7.9022	6.7824	5.86	3.3592	6.9999	2.8643	7.2951	13.2888	8.8999
MYLK	8.1229	5.5304	39.7544	1.5981	4.1644	14.3744	4.5794	7.1623	3.1385	8.914	3.083	3.6465	0.635	4.6532	2.9133	3.5063	8.6236	7.5706	2.3416	9.9682	7.822	9.6818	2.8237	2.5474	8.7088	2.0486	0.4011	11.7422	8.6007	2.2853	1.9315	7.0913	2.533	6.9927	5.0308	1.2058	4.4385	1.5622	2.7213	6.934	7.0654	9.5441	2.8749	1.2763	4.7526	2.3065	2.101	2.3979	12.0296
ZC3H15	13.411	23.1184	12.4227	14.4474	14.4339	17.6758	21.6827	20.5402	13.9576	24.9318	32.856	18.908	19.5322	11.5281	13.873	15.35	14.7138	18.4138	17.3122	7.0658	19.1147	20.8823	15.6955	17.6364	15.4141	17.8932	11.0991	26.6818	11.9807	24.4995	23.7396	21.1779	32.0197	24.6462	12.8062	27.5396	9.1117	14.8878	14.222	6.2873	14.993	20.6411	33.9813	25.4225	18.2653	24.6721	8.1854	8.3561	11.6765
MAP2K4	4.167	6.4202	4.829	8.7607	5.5447	6.4933	13.5285	1.5503	4.1734	12.6494	4.3249	7.8099	6.609	5.2661	4.6039	4.1174	5.0396	10.5997	7.8024	3.6153	3.5958	2.922	2.3215	5.5977	9.3442	14.6987	2.5908	3.5209	9.521	3.5612	4.507	5.0982	5.1199	4.9884	14.8908	10.1315	9.6709	6.0665	8.5181	4.9499	6.7858	4.9611	14.5379	3.8216	3.7165	2.8686	3.6508	8.9449	4.8511
PACC1	0.9923	6.5219	4.0242	6.288	2.7945	5.0526	2.1288	4.7703	2.9377	2.0316	2.9774	5.2326	3.4267	2.5726	2.7374	5.6761	12.6195	3.5218	6.3173	6.1816	2.0419	5.3879	8.9246	11.3313	3.2523	5.9013	11.3811	5.3048	5.4262	5.6817	8.098	7.2797	7.3606	4.9283	4.8272	6.4263	6.0199	6.5414	7.0393	1.8462	1.9213	2.2272	9.8483	7.997	0.8687	2.1742	2.6334	4.7674	3.5873
SNAP91	0.0483	2.0477	0.0208	0.0147	0.0478	0.0369	0.034	0.3176	1.6753	0.0266	0	0.1431	0.0113	1.1376	0.0739	0	0.0086	0.0172	0.0333	0.0181	0.0489	0.7567	0.0517	0.0057	0.8415	0.0385	0.1143	0.0049	0.1548	0.4939	0.1965	2.9984	0.047	0.0329	0.0135	0.5078	0.0273	0.0637	0.0068	0.052	0	0.7403	0.0237	0.0378	0.0234	0.3602	0.2188	0	0.0412
SLK	14.4376	11.2441	13.7979	3.6398	4.0211	8.9428	7.0234	4.5675	5.6404	5.1361	9.7668	9.0472	12.3811	9.2359	7.1052	12.1349	11.2826	4.8578	5.8362	6.3347	8.3771	18.4161	4.3376	5.5864	18.7633	11.4004	7.3842	8.7033	8.7523	13.5664	6.4535	9.9424	7.6534	6.648	5.9476	5.9413	6.8502	7.5477	6.7301	3.6654	5.5524	4.2224	9.5366	3.5689	6.3307	10.0524	7.3172	9.0137	6.4663
CYB5R4	0.8559	1.5578	1.2674	0.5198	0.5943	1.7777	0.6673	0.5516	2.9404	0.7291	1.8565	1.4022	1.4571	1.4805	0.808	0.9035	2.1064	1.5763	1.2042	1.0585	0.5838	0.9182	1.1643	1.3856	1.0572	0.4964	0.844	1.569	0.8111	0.7456	1.1639	0.974	1.1465	1.1892	1.1593	0.9967	1.0008	1.6303	0.4529	0.7314	0.5582	0.5781	1.4222	0.5938	1.0972	1.0076	1.1398	0.2544	0.6258
COL17A1	0.0278	0.1546	0.0883	0.0076	0.1683	0.1031	0.0274	0.0795	0.2749	0.0619	0.0512	0.4185	0.1694	0.0864	0.051	0.0556	0.8317	0.0749	0.1607	0.184	0.0434	0.1951	0.1657	0.474	0.18	0.0354	0.0497	0.1592	0.1131	0.0374	0.207	0.7606	0.2278	0.0826	0.409	0.1494	0.2572	0.1813	0.028	0.0416	0.0153	0.0851	0.1618	0.0522	0.1259	0.2158	0.1441	0	0.195
GSTO2	0.1691	0.0222	1.5183	0.0419	0.0962	0.0643	0.0329	0.2919	0.6026	0.049	0.0622	0.1105	0.3822	0.1049	0.0551	0.036	0.1666	0.2655	0.0297	0.2403	0.0797	0.3411	0.0759	0.0815	0.0414	0.1607	0.2084	0.1228	0.2015	0.1454	0.0509	0.7587	0.0354	0.0818	0.0662	0.1226	0.0439	1.0087	0.0998	0.0571	0.1064	0.0326	0.054	0.0084	0.0324	1.6839	0.1289	0.2246	0.0513
SEC61A2	1.2215	6.2736	1.5627	1.5909	0.926	1.8924	0.9492	2.1664	5.3609	1.382	1.155	2.2453	2.0322	2.6322	1.8347	1.4079	1.8391	1.4507	1.5921	1.7038	2.3385	2.338	1.8735	1.3733	1.4482	1.7958	1.013	1.4347	1.2376	2.1412	1.3293	2.9457	2.2776	3.468	1.8609	1.5163	3.6263	2.267	3.159	1.0364	2.3014	2.3812	3.1051	1.8677	1.563	1.0223	0.6532	1.3659	0.7798
PRKCQ	0.0867	0.4957	0.0168	1.5645	0.5985	0.0894	0.061	0.0827	0.433	0.1341	0.6988	0.3453	0.4785	2.0329	0.3068	1.1991	0.1349	0.1669	0.14	0.2676	0.127	0.172	0.169	0.3538	4.4049	0.1642	0.0323	0.138	0.1471	3.9064	0.1114	5.4886	0.2369	3.1551	0.1541	0.6169	0.2149	0.1768	0.3686	0.0716	0.0596	0.0755	0.1721	1.1766	0.1322	1.2819	0.0669	1.6233	0.1069
TLE2	1.0167	3.1595	1.0663	6.6916	2.4263	1.422	0.9143	1.679	10.4148	0.7002	0.387	2.4644	8.2645	20.0779	2.131	6.5782	3.0337	0.4709	0.8862	3.007	0.5411	19.866	1.679	1.3458	1.2751	16.146	0.5684	1.3069	2.5805	3.4124	1.7094	7.6017	1.1165	1.7396	1.9452	6.4331	2.1991	4.2354	2.4285	3.662	4.19	1.4102	2.8475	1.1106	1.6109	1.8735	2.381	5.5653	0.8338
ASB1	1.0502	1.8022	3.8526	5.1499	3.7691	2.7221	3.1791	2.1978	5.8129	2.6443	4.2396	5.3384	2.7356	3.7751	3.7419	3.0907	3.76	2.8626	4.4907	3.0366	4.2031	5.2622	4.3517	2.3168	2.3464	2.8893	4.5167	1.122	2.3137	4.5985	2.4604	5.7123	3.5161	2.2836	2.656	3.9247	1.7816	4.9662	1.7423	2.59	8.8482	5.2686	4.9144	3.1364	3.0087	3.05	2.6009	4.0604	2.2455
FAM107B	9.2004	3.7234	1.4813	2.3564	4.0425	3.2164	3.3455	1.5339	4.3461	3.2007	4.921	4.7868	6.0007	8.1438	4.1372	5.5239	8.4342	4.0632	3.7553	3.2943	2.318	4.875	4.8741	4.6721	2.408	3.6749	3.2027	3.8032	2.2355	3.017	4.2375	4.8746	3.8316	4.4968	3.7018	6.0702	3.3142	7.2192	2.7494	3.2071	6.028	4.0281	6.6468	2.7796	2.6324	4.6345	2.1677	2.5666	3.4973
ME1	13.0041	15.0405	13.0768	2.7902	1.3966	19.0211	7.4277	24.7112	7.9005	8.8596	4.0375	10.7342	1.1136	1.8944	7.0341	4.8272	5.1619	7.8419	19.2225	8.0837	29.441	18.3648	9.828	6.1861	19.1039	6.5455	5.6631	23.8917	30.9291	21.8799	8.2178	9.3377	10.0912	12.512	4.9613	7.573	17.9225	6.9478	2.9224	6.1691	3.5403	11.1239	7.4759	6.0364	28.8731	8.5184	14.8883	11.2504	7.224
TBC1D1	9.5885	13.5903	6.3031	12.256	8.9808	10.9816	6.1395	9.0947	7.0182	11.2089	11.4408	8.6379	9.8502	13.2532	11.0336	10.7233	6.8534	15.6536	7.0314	9.7322	48.9246	10.4183	7.5665	10.1409	10.6911	3.8331	8.1162	7.7485	2.3007	2.8738	8.1706	5.8446	6.6078	6.291	7.7705	10.2249	7.3929	7.2537	8.2576	5.2146	7.4169	8.6118	10.0587	10.2044	3.9673	22.6775	8.9845	5.3752	5.9819
CDK13	5.2861	6.5964	6.4902	5.4142	4.1291	5.2758	8.7637	1.6689	8.1184	7.6044	5.6648	9.9676	3.4968	7.3568	6.5714	5.6923	5.7239	9.0643	6.1285	6.4663	7.1544	8.1199	6.6436	3.5242	11.2591	7.1807	3.2678	6.5963	9.1746	6.8489	4.2595	5.5557	7.5476	7.0727	7.4153	4.8262	5.3475	6.0223	3.1969	4.9762	9.5984	7.4479	8.4924	3.7539	5.3447	5.3884	7.2326	9.381	7.0263
MTHFD2	9.0821	25.0553	25.9612	8.2623	9.262	32.9133	11.3246	28.7602	13.3648	21.6093	26.5376	18.2547	34.6945	11.203	12.3463	10.6795	15.3897	18.7444	17.5744	12.3677	24.9989	20.2038	18.9829	17.0392	47.8152	14.5744	33.4882	10.1961	10.9346	55.8705	22.0283	21.0969	33.4547	28.1555	15.6747	14.6842	9.5347	11.4813	18.289	16.2832	15.4346	20.3782	21.0873	31.0299	31.3677	43.1974	6.5746	12.4325	5.1532
SLC9A7	0.1637	2.0262	0.0842	0.8036	1.2111	1.1251	0.5632	1.0934	1.9028	0.8807	0.4959	1.6888	7.0565	2.1966	0.5772	0.5918	6.3048	4.1508	1.958	1.0824	0.1205	0.4195	2.295	3.1186	1.402	0.2838	2.2466	0.4451	0.1872	2.2757	1.3691	1.2569	5.0148	1.3131	1.2562	1.7022	1.5095	2.1514	0.2152	1.0223	1.5517	0.6469	2.4365	1.2303	0.2595	0.8294	1.8726	0.4998	1.0536
FOXJ2	21.4437	4.747	4.0241	5.4636	7.3865	9.3268	6.3982	2.0563	5.5789	4.3156	9.7965	4.745	12.4076	14.9884	7.7146	4.0559	6.5466	8.1027	7.752	16.0396	11.2152	7.9312	8.2326	4.456	8.7056	8.0401	4.3599	4.552	5.9081	6.4682	2.7172	2.7793	7.9046	6.0595	6.214	16.2724	6.0051	5.2898	10.0813	5.7966	5.8114	14.6529	6.7196	3.3185	4.4769	6.9641	3.2432	9.0502	7.4435
YBX1	354.1485	500.8166	364.5779	323.4742	307.2173	656.4463	498.6159	1084.187	555.1366	614.8837	128.578	371.4678	480.4194	290.6358	558.0176	434.5405	294.6941	719.2047	310.2387	367.0789	406.371	425.0848	641.7913	526.3863	485.6079	390.6668	544.793	386.8443	504.8724	688.6645	353.4799	451.249	396.7532	499.6622	426.207	408.7936	257.9968	321.085	428.7195	236.6711	244.1622	288.5666	276.0544	522.8428	405.1871	349.1648	328.6887	350.0859	224.2986
PDE4A	10.8125	3.2648	3.1123	20.5012	6.203	3.2418	8.0943	3.9371	7.9021	5.4943	2.8956	7.0758	0.4914	5.6504	5.286	5.6795	4.398	3.8294	2.4063	7.1724	5.9243	10.4316	4.4108	3.6272	3.4807	10.337	1.1	4.3783	10.7746	4.3918	2.8191	13.7088	2.7751	3.9506	4.0488	3.3812	6.4922	4.7244	6.4504	5.5813	4.8735	7.8311	4.4792	5.3258	18.7645	3.8465	6.6757	5.7008	5.2135
PPP2R5A	8.8101	16.3427	10.9564	6.7384	5.7382	14.4988	3.69	6.4488	13.9255	5.8387	7.0199	13.1273	10.8838	11.5688	11.6841	17.3903	11.1214	6.971	8.7044	23.3318	12.554	19.6924	9.5777	12.9979	15.6561	13.1672	10.5182	13.6566	11.5463	12.4271	6.475	16.2288	10.4548	8.9619	10.9857	11.7499	11.6743	12.9476	10.2668	5.3259	13.0068	8.0483	18.1268	9.9823	4.9335	11.5618	12.1065	14.9745	6.9091
CTNNA2	0.0047	0.0117	0.0864	0.1978	0.1182	0.0293	0.0733	0.0317	0.2344	0.0088	0	0.0549	0.0299	0.0553	0.0181	0.0296	0.0363	0.2858	0.0881	0.0558	0.0925	0.1824	0.0413	0.1148	0.0149	0.0453	0.3026	0	0.1367	0.0177	0.0457	1.7255	0.1528	0.2279	0.0238	0.0191	0.0024	0.0281	0.0418	0.023	0.0978	0.0264	0.2508	0.0056	0.0041	0.0167	0.0293	0.069	0.0572
ELAVL1	12.7012	8.2785	12.7059	25.8871	14.682	18.7125	14.0132	19.0248	13.9478	13.3047	16.5339	13.527	22.5191	23.272	12.427	22.5996	8.3478	13.012	13.2903	14.7744	17.0856	19.0429	14.8743	21.1252	18.6055	18.0546	11.4053	11.2926	17.8238	13.199	14.7601	13.0517	17.4773	13.3843	10.8374	17.1929	21.8593	10.7527	6.9931	13.5949	10.1069	15.4029	14.968	17.2	13.2296	11.6123	9.9719	18.8748	12.7437
TIE1	5.3808	4.0822	6.941	1.4818	13.2294	1.1987	2.7725	2.9113	2.375	6.0555	11.5975	16.4392	7.7444	7.4971	9.9942	13.5383	6.5183	5.8723	7.8726	15.4392	2.1388	8.8479	6.0061	9.899	6.3486	0.7953	3.7237	6.695	4.3532	2.3856	11.3223	17.0278	5.455	10.1485	22.7537	10.2981	4.9373	7.7701	2.977	12.5936	0.9098	4.4391	9.9013	9.1476	2.8841	11.9746	6.5291	9.3944	7.3284
DIP2B	4.1069	5.5518	4.3508	2.8484	2.978	8.3344	7.0342	2.6931	4.7475	3.262	5.2942	6.3798	2.547	6.12	4.0076	3.8089	3.6471	3.5529	4.084	5.2214	8.0399	4.1365	5.1639	3.1724	7.728	5.4435	1.7574	4.4602	2.1167	6.8713	2.1824	3.8778	5.6773	4.7217	3.4647	4.8212	4.8497	4.274	1.6889	2.8969	3.7447	2.8776	4.7065	1.8406	4.2394	4.3839	2.256	4.1694	3.4651
SMARCD1	15.7777	8.9908	10.2596	19.7739	9.8352	21.0176	9.4765	18.1694	20.1862	15.5396	10.3359	15.4845	10.2618	26.7732	10.6856	25.2508	6.796	12.1494	15.6335	18.3203	11.6394	12.3614	24.0327	14.2785	21.3073	14.4459	14.8145	11.0053	9.8847	14.7664	7.2869	8.8506	19.1176	13.841	13.8046	13.2444	19.1637	10.3059	14.5041	10.3647	16.1413	13.4354	14.383	9.7927	9.9117	13.0847	7.2645	15.7229	6.5938
KDM4A	4.8936	11.0749	18.2162	11.0676	8.6474	9.9446	34.35	6.6928	8.1969	11.7455	7.8709	17.5208	13.1589	13.4209	11.2134	10.194	8.031	10.2622	9.476	10.5492	11.846	16.6328	13.2768	9.7436	15.2578	13.1729	8.8809	9.0701	16.6449	14.4364	5.773	10.0176	9.1545	9.9659	14.95	8.405	7.0152	12.4386	12.3853	7.1902	11.5707	13.2794	6.9557	4.607	9.5478	7.8132	9.5675	11.9723	6.4949
NFYC	7.7538	10.4035	9.8817	9.1394	6.668	8.2578	3.8781	7.1868	7.8375	4.0336	3.9845	12.772	10.4116	11.9082	6.7664	7.622	5.2714	5.3984	6.797	11.5109	7.6684	9.9589	9.2571	7.5054	11.4061	4.7435	11.5221	4.7257	6.839	11.1957	6.3605	10.0366	6.6256	6.8788	7.8748	9.4482	5.5843	7.8417	2.906	5.2471	4.8643	7.5362	5.0616	6.8277	5.5923	4.7583	8.0966	6.8193	4.6197
ZMYND12	0.0325	0.1508	0.3784	0.1447	0.1739	0.1901	0.2632	0.1087	0.2786	0.2214	0	0.1225	1.5734	0.2846	0.448	0.2949	0.758	0.3026	0.2185	1.1137	0.1059	0.2974	0.3059	0.5654	0.8839	0.1556	0.1662	0.8581	0.6624	2.6157	0.1358	1.2915	0.3823	1.3085	0.0544	0.3792	0.3144	0.2975	0.123	0.1362	0.1231	0.2945	0.2727	0.5919	0.1229	1.0052	0.2009	0.1692	0.4459
SLC9A3	0	0.1745	0.5124	0.1492	0	0.3791	0.5324	0	6.7134	0.3334	0.133	0.7583	0.2833	1.5339	1.8258	0.1925	0.2662	0.1975	0.0928	1.1448	0.5345	0.6357	0.3119	0.0676	0.5497	3.7442	0.0437	0.3151	0.6966	0.0672	0.3708	2.3183	0.3156	0.2019	0.2146	0	0.261	0.4376	0.4526	0.0509	0.2647	0.42	0.4528	1.0919	0.4697	0.1812	0.824	0.5472	0.3658
NGEF	6.8603	8.5121	13.9011	13.6725	0.7072	3.567	0.3006	0.7939	4.1101	0.4392	0.0176	3.4231	0.1444	2.1812	4.4439	3.364	1.637	0.049	4.1205	5.3711	13.0075	20.0233	5.5418	0.8602	1.6351	9.5795	2.0957	1.2183	20.5135	0.6508	6.8287	3.4271	5.1691	2.863	1.2641	4.725	13.8623	1.0489	4.3657	0.0504	1.5643	9.988	17.2592	6.5046	10.0682	11.9804	7.5798	30.5385	1.4981
ASPM	3.4856	4.9179	5.1238	3.0198	2.9896	7.1342	9.3197	2.6912	11.1432	2.1408	6.7066	6.8396	2.3543	10.5662	3.1494	10.7567	1.1273	5.4724	4.5566	3.5135	8.1767	5.5594	10.3893	1.7346	5.8126	12.4914	1.4327	3.5777	7.2003	8.8941	1.1867	6.9979	4.3822	8.4543	1.6	3.5602	3.0067	2.4269	1.2256	3.3308	6.4567	4.715	5.3309	2.4945	2.3503	5.2477	3.6006	4.3196	3.583
CD84	0.3857	8.1709	0.5161	2.088	6.5372	7.8747	2.89	0.9719	2.562	6.516	2.3459	9.8985	1.1438	12.7314	1.1571	4.1315	78.4459	11.5539	14.868	5.525	0.4772	3.8661	27.9193	23.7063	6.3617	0.4984	19.428	5.5459	0.2226	4.6916	6.6183	6.0206	15.2168	16.5392	12.2914	8.6815	10.933	24.2403	9.6383	3.6833	1.4699	0.978	19.8642	4.703	1.1108	2.1865	11.6796	0.5137	10.0596
ELOVL1	27.0973	37.4105	40.1815	55.5955	49.1544	20.5845	31.1149	27.9138	25.2844	30.6548	14.2204	39.9419	46.2086	21.4718	48.7949	58.5505	28.3091	29.477	35.243	63.739	38.5676	30.8605	58.635	46.7204	33.9924	37.0106	26.6153	27.1319	31.0281	41.4038	23.6551	40.67	31.9178	39.6879	30.6634	38.2164	43.7074	22.993	14.2828	28.9015	26.1332	46.0927	23.9371	27.3259	31.9628	28.0508	26.6163	45.0865	27.7354
SPI1	2.4328	23.4492	2.342	33.6411	36.5294	14.6474	8.3269	6.4221	9.3257	14.894	5.2467	43.3377	15.6215	28.198	19.2109	19.6136	123.8081	53.2768	31.016	68.5262	3.6397	6.9905	41.7612	72.9972	11.0004	3.4677	70.0971	31.306	3.6894	12.4293	21.6245	12.7097	34.7224	36.2294	58.2294	25.0718	35.8275	128.3326	21.1112	19.8973	29.7428	10.2999	34.7902	41.8822	7.4009	18.0534	20.8255	5.2782	18.9607
ZNRD1	1.643	1.3826	6.9073	7.5115	4.9551	3.5686	2.2091	13.2959	1.3322	1.7506	3.1467	3.5045	5.7453	4.4423	8.6447	6.7171	1.7937	3.0318	2.8382	2.1663	3.8358	5.1691	4.5536	6.0016	3.0991	4.0008	5.3023	1.4018	5.8239	3.2726	3.3599	4.8186	3.7152	1.3688	3.5705	6.1677	2.082	6.0755	2.1071	1.3323	5.7378	4.1647	3.0283	4.1661	3.7463	4.4037	1.2731	5.0376	2.3457
MPPED2	0.1306	0.3447	1.1756	0.8643	0.2251	0.7424	0.1716	0.32	1.5914	1.1238	0.1003	1.1282	0.0321	1.5454	0.5499	1.5794	0.2864	0.4415	0.7673	0.4815	0.3232	0.3416	0.1458	0.117	0.6373	0.9413	0.0185	3.4845	0.1996	0.0228	1.3149	3.1246	1.4786	1.2759	0.9254	1.6421	0.144	0.4995	0.1152	0.0288	0.4374	1.5653	1.6564	1.6311	0.51	3.1763	0.8985	0.6888	0.234
CLDN18	0.0184	0.1593	0.1784	0.0189	0.2623	0.0949	0.1683	0.0263	1.1732	0.0455	0.3179	0.1866	0.1935	0.3131	0.0915	0.092	0.3701	0.0531	0.0713	0.1239	1.4856	0.2833	0.0675	0.1066	0.1923	0.1541	0.0862	0.0209	2.9823	0.0482	0.0946	0.6299	0.0755	0.1851	0.0616	0.0206	0.1451	0.0864	0.0812	0.3041	0.1835	0.1282	0.2192	0.0378	0.2299	0.0325	0.1819	0.4787	0.6357
ZBTB11	3.0759	2.4526	3.4556	1.298	2.3934	3.8086	2.1978	2.0811	5.2861	1.6591	3.4654	3.0157	2.8296	3.6316	3.0906	2.4079	3.2837	3.441	3.5618	2.7721	5.259	4.1114	2.3077	2.1172	3.9143	3.8045	1.3957	3.4398	2.8592	3.5397	3.0459	4.2445	3.737	2.3364	2.8271	2.4086	2.5638	2.706	0.6551	3.0566	2.4205	4.3422	3.1306	2.71	2.3082	2.4567	2.8426	3.3909	3.2837
ATXN3	1.0215	0.8163	0.8174	0.3838	0.5527	1.3382	1.3545	0.354	4.4688	1.4358	1.0192	1.1664	2.8485	1.6687	1.3028	1.3701	1.1104	1.0356	0.9124	1.1289	1.2774	1.273	0.7677	0.7374	1.0081	1.0237	0.7039	0.528	1.4178	0.3532	0.592	2.1976	0.6837	0.9398	1.1278	0.6158	0.6594	1.1866	0.6316	0.8741	0.8263	1.7952	1.1918	1.1139	1.0116	0.7556	1.4246	0.8614	0.8996
GOLGA5	22.4804	18.2345	15.4877	8.067	12.0287	20.1598	17.1798	3.3501	14.2272	25.5025	21.4769	23.8911	32.7653	12.408	15.6196	32.2188	15.2343	25.2084	20.6176	11.4566	23.4894	16.9637	20.7008	15.3283	25.6593	22.0939	15.9511	15.0008	25.2073	9.4984	18.4503	12.6089	17.8937	15.2451	15.2907	16.7146	12.3066	19.2137	26.0618	15.8024	11.4769	42.2994	18.9678	21.0072	19.4797	19.3431	14.7767	12.0622	14.7575
FGFR2	15.4217	1.722	12.676	2.7707	1.9206	9.4766	10.1953	8.6791	6.9156	5.2879	12.6775	4.3666	0	37.3955	9.6521	3.5483	13.7138	3.5833	8.5895	4.858	13.2264	42.0419	7.4971	3.0368	3.6434	15.4599	0.4528	1.655	15.3195	0.3425	0.5146	0.6529	2.4063	1.8892	3.1198	6.5467	19.8649	12.557	1.2679	2.3409	6.4917	9.7327	1.7043	0.5347	14.7534	8.8087	12.1126	15.5209	25.8987
LRRC40	6.7583	10.0415	11.4253	7.6071	3.4192	15.1624	6.6704	4.56	25.2537	5.017	9.6953	12.3244	12.0791	11.3843	13.8388	7.2599	6.7922	6.9182	8.4745	9.546	10.767	7.058	7.5808	4.7857	9.8971	6.2094	3.0356	7.7191	5.2726	10.315	4.3257	15.5922	7.3424	7.6426	6.3997	5.4665	7.9338	5.1039	21.322	6.409	11.7757	10.4242	9.7978	4.1854	4.7375	8.4158	5.3369	7.7793	20.4852
ISOC1	4.545	8.2944	7.5076	9.4575	4.9518	9.3349	5.2559	9.8171	6.794	8.2667	3.6668	8.7555	6.4435	5.9752	4.4638	6.6044	4.8989	6.636	3.3373	5.5153	6.9488	4.8876	5.9936	8.5392	4.6735	3.7569	6.4636	10.4792	6.5891	4.6388	5.2839	16.7294	5.3721	9.0119	9.7755	22.8119	6.983	5.9772	3.2462	2.3839	5.4935	4.9477	5.8294	3.4675	4.7272	6.9216	2.6371	3.2933	2.7446
EML1	9.6676	2.8004	7.5019	2.4955	5.0043	4.8311	10.9979	1.853	8.0239	3.6838	10.0222	5.6378	13.8361	3.7089	3.2048	6.5818	3.7046	5.8047	5.24	5.4106	8.922	8.636	5.0038	5.4326	7.5302	5.8291	4.2938	4.2132	5.7253	4.4352	2.9326	3.6251	5.1012	3.7222	1.8055	6.0504	5.9954	4.1233	2.6943	4.4652	4.68	9.3329	4.5381	2.6752	7.8632	3.744	3.8755	4.9796	6.1285
TRMT11	2.2162	2.3386	5.4093	0.9718	1.9866	7.4985	2.5581	5.2942	5.6827	1.1086	2.6751	3.0764	4.0469	4.2706	3.4426	3.1117	2.6349	2.6569	3.168	3.0614	2.5748	5.0128	2.0882	2.9009	2.7602	2.1697	2.0736	1.4125	3.2881	3.137	22.2845	35.7228	4.2661	1.6596	3.0531	1.4101	1.1274	3.5562	1.0034	2.69	1.8075	2.3295	3.9933	2.3917	4.9326	2.3436	2.1149	2.8446	1.4845
THUMPD1	8.7001	6.8187	7.1019	6.6403	8.1585	15.7295	13.726	8.9926	10.4205	17.8257	9.2785	7.8538	12.2525	9.9035	7.1191	8.9602	8.4347	10.23	9.8241	4.7692	10.4162	9.648	7.6191	5.7755	6.2723	6.5418	4.5222	7.379	15.2288	4.5416	5.9988	6.2394	6.9604	9.0557	9.396	9.7472	6.619	10.8213	8.3041	5.3692	6.2403	8.3165	15.5899	7.2886	5.9878	6.995	4.4258	7.3166	13.4477
MSANTD3	26.392	3.3316	10.8997	2.5685	5.828	12.2657	11.7195	2.3251	9.2731	2.2409	10.6685	6.6652	19.5137	4.0436	7.1045	5.6473	14.0158	10.9501	5.9595	4.441	6.159	2.9465	9.9026	10.6417	2.6839	3.8422	9.9568	3.3993	6.5927	4.2441	5.5058	6.4009	6.3355	4.7602	2.8552	5.2253	5.8169	10.3901	2.6274	10.1261	10.757	4.4795	7.7568	2.448	6.7642	2.781	6.7381	5.6865	5.1993
KIF26A	14.5359	64.3403	11.5886	10.0638	2.0623	22.029	31.3111	5.5977	30.5308	5.9149	0.5599	27.0799	0.3056	35.8521	8.8997	27.284	1.0677	1.1901	11.639	38.7539	34.8776	19.598	18.2239	3.8743	12.3874	54.5644	0.4634	6.9219	119.4337	6.7472	6.0352	94.4717	3.5676	19.1958	19.2338	6.6452	16.9069	6.0948	9.5081	0.9616	19.7729	22.4372	10.3	14.7804	12.653	7.465	21.7248	13.8276	11.677
ATG2B	2.4953	2.8469	4.5119	0.7406	2.0449	3.5634	3.7286	1.766	5.0341	1.9089	3.8259	4.0949	4.6206	2.8018	2.8615	3.761	3.7229	2.8398	3.3763	2.968	3.7967	2.5386	2.8746	2.3629	3.5928	1.9246	1.5294	1.2087	5.2801	1.6444	1.7101	3.162	2.7522	2.1126	2.9607	1.9722	2.3581	2.6812	1.5098	2.5462	1.9375	4.9756	2.59	1.8251	2.4472	2.165	2.28	2.511	2.4983
ARFGEF1	3.0296	6.9358	5.1492	2.3184	4.1175	4.5834	8.9606	1.4349	2.7065	5.8981	7.3468	8.2246	3.706	6.394	9.0669	5.7706	4.2195	5.2225	4.3264	4.0384	6.9579	4.3594	4.6563	3.6836	5.129	3.3609	2.4621	5.0549	4.0259	5.8593	1.9776	6.5765	6.2659	4.4823	8.4614	3.506	6.0719	4.492	3.3092	4.9888	4.5531	4.2162	5.8179	2.4949	3.4603	4.2928	3.0634	4.5712	5.0715
ACSM2B	0	0.0081	0.0017	0.015	0.0078	0.009	0.0031	0.0084	0.8411	0.0406	0.005	0	0.023	0.017	0.0033	0	0.0028	0.0056	0.0023	0	0.0228	0.0084	0.006	0	0	0	0	0.004	0	0	0.0253	0.4074	0.0024	0.023	0.0146	0.0157	0	0.0065	0.011	0.0058	0	0.003	0.0039	0.0026	0.0025	0	0.0162	0	0.0384
ZFAT	0.6658	1.1235	2.0067	1.7788	0.7077	2.0045	1.9188	1.6997	0.8397	0.8836	1.8989	1.6621	1.046	2.3047	1.4702	2.8767	0.8092	1.6061	1.1254	1.6953	2.3243	2.0439	1.6138	1.2127	3.1149	2.0761	1.2638	1.3008	1.6949	1.9953	0.974	1.6915	2.081	1.4838	1.7181	1.1222	1.463	1.4734	0.6419	1.6473	1.1009	1.4613	1.0335	1.4151	1.6809	1.6646	1.1942	2.5709	1.091
MTFR1	4.0178	11.0627	5.3088	3.2194	5.0714	6.5045	11.4151	4.9092	3.6106	10.8232	8.1013	8.4964	3.8601	6.5529	14.0159	7.86	3.6779	7.8139	5.5986	6.5707	8.2647	4.2229	4.7549	5.1955	9.0034	5.8122	3.0077	7.5138	5.6146	12.432	4.0574	6.2088	6.1725	5.5641	6.4969	6.4208	8.9366	7.4998	4.3341	4.8222	3.6179	4.0504	6.4786	4.5091	4.4532	6.8571	2.6296	5.8016	4.8548
STAG3	0.1331	1.705	1.6824	0.2619	0.4077	0.2916	1.2348	0.1707	2.3589	0.3629	1.26	1.0847	0.4855	1.5083	0.5793	0.3771	0.3266	0.2696	0.303	1.2349	0.5795	0.5644	0.5533	0.1599	0.3999	0.8226	1.0289	1.2808	0.2965	1.0329	0.2325	1.1276	0.6481	0.6838	0.7098	0.0765	0.4358	0.4524	0.8281	0.1888	0.6409	0.4896	0.4147	0.1172	0.2998	0.2938	0.7348	0.2121	0.78
FECH	4.126	3.5579	8.6016	2.4578	3.4846	5.8481	4.0594	2.4374	9.9184	2.0989	4.7803	11.5863	4.4479	8.0462	6.4431	4.5062	5.8748	4.9676	4.4784	4.2376	3.6997	3.871	7.5129	6.6462	8.0412	4.0545	4.0062	7.2385	4.8758	5.6895	4.4757	8.2174	4.8824	6.5329	5.1879	7.0491	5.9557	4.514	1.3074	2.3176	2.7449	4.9032	3.6833	3.734	2.9525	5.2147	2.1889	5.8628	2.6871
MYO9A	2.7162	4.0913	5.6294	2.0736	1.9193	5.0755	9.6263	3.0465	4.4079	6.3403	2.2496	5.1536	3.5606	3.5592	3.2655	2.4203	2.7632	2.7236	1.9618	1.5898	9.4471	4.2967	2.8309	1.0157	4.8138	4.1118	2.3279	4.0424	6.0753	4.6241	0.9443	7.2981	2.6404	5.8315	2.3255	1.7457	1.8291	1.8057	3.4893	1.7064	3.8314	4.7159	2.8728	3.6433	3.0883	2.4279	4.353	2.9326	4.3998
DDX3Y	0.0622	0.0192	0.0097	0.0085	0	24.6329	19.4025	0.0119	6.5714	0.0077	22.6952	15.9043	19.8096	2.5162	17.4437	11.8182	11.8582	0.012	19.3038	0.0175	27.196	9.6096	6.279	0.0098	1.8857	15.1979	1.6794	0.0141	0.0633	1.3496	0.012	0.1193	2.5136	9.9187	10.4669	0	9.2032	2.4669	7.9415	17.9679	17.3836	20.7668	0.0055	0.1497	0.0199	0.0055	0.0692	33.8111	0.0068
PFKP	25.9835	11.1643	7.5522	4.7589	11.8135	31.4854	12.0742	37.3319	38.7466	4.4811	5.5438	7.1487	21.7114	9.545	5.3777	15.9795	28.9812	8.621	15.52	6.6997	32.0474	13.8635	17.9413	22.3576	1.5354	58.3365	28.7641	23.8361	13.8176	16.1076	12.5142	21.1441	6.0616	31.3941	7.0773	5.163	11.2389	18.6751	9.9623	10.7051	50.5291	4.8489	14.2721	8.6364	35.6041	8.154	11.9649	32.882	7.6748
IDI1	16.541	18.6719	11.0249	7.2156	4.2543	7.6782	4.6044	5.4489	8.8971	3.3791	4.7547	13.4314	11.9865	8.5872	10.9682	24.716	6.7693	5.7763	8.3259	3.3888	9.2089	9.4287	8.8569	10.9815	4.304	14.628	6.6319	10.2475	7.1065	14.5389	13.7122	11.1947	11.1368	20.4594	4.8929	13.3654	6.4057	7.3814	8.1971	4.6022	10.2905	7.656	8.786	3.8713	5.7031	5.8844	6.5619	5.2473	5.5853
SP100	4.7954	2.8357	1.8971	2.4222	3.1764	1.9914	2.8781	0.9693	2.9453	4.1054	1.8705	4.1811	5.4919	1.7026	2.9768	3.7592	4.2455	3.7453	4.1663	2.2136	4.9477	4.1576	2.2596	2.131	2.3567	3.9396	2.0996	7.819	1.5796	1.6529	2.3808	3.7497	3.1476	3.8746	2.4805	4.0236	1.2363	2.3457	1.1551	1.1507	3.4427	5.3426	3.8846	3.3283	3.6579	3.7422	1.073	3.8682	2.2806
KLF6	178.4718	38.9001	11.7362	24.391	17.5136	38.9968	79.5606	25.4624	40.3058	69.7176	45.1583	33.0706	87.0933	17.6501	23.0904	54.3439	79.6532	49.2661	15.8315	20.6309	26.0934	29.9871	32.6388	24.8653	19.8439	51.5522	12.8793	66.9504	18.8289	22.1324	40.8032	19.857	16.986	47.7222	38.3058	14.548	13.752	55.8409	74.2204	20.6327	37.0963	33.2916	47.3472	26.2986	23.6788	28.5995	43.0679	26.2356	27.5571
PLPP1	21.2487	7.5547	16.894	17.9232	16.0941	13.3284	46.0802	3.8194	10.1101	13.9816	7.5671	30.4689	11.3212	8.0741	16.4367	10.275	13.6169	20.6006	24.9417	12.7218	9.2924	11.1023	11.5596	17.9922	8.6616	6.002	6.3255	10.366	26.5348	4.0931	14.1394	14.9835	13.7274	14.7891	23.5841	13.6237	13.0341	13.6837	4.8197	19.1407	21.5354	19.7476	8.9067	4.9064	20.3471	14.3533	6.2347	13.9293	22.3139
NEO1	40.4608	23.7889	52.2272	30.4324	8.5745	41.0271	34.5294	8.1261	16.9578	33.9421	9.0628	63.7846	10.4195	51.07	22.32	13.4748	8.4571	17.0965	23.0495	14.0482	50.9005	18.6694	29.0775	12.8501	27.6123	16.4328	10.0404	16.8618	37.6316	38.084	6.1364	42.9347	23.4815	53.2625	17.3739	12.7006	23.587	14.1379	12.5025	24.1863	43.9543	33.9313	15.9778	8.7935	16.3135	13.8829	38.305	26.9949	34.9357
TRAM1	56.4556	93.0446	37.4431	41.9192	57.1718	64.9033	66.4382	18.4319	27.4178	89.9668	67.4897	74.1877	55.6113	79.2666	128.5793	77.7223	49.2873	102.2084	56.4496	57.4806	74.8939	59.1821	67.6144	41.4428	103.2363	38.8442	42.0153	61.8816	70.8146	17.043	24.7064	43.7357	59.3299	89.1833	61.7868	40.579	91.5328	65.4873	39.3346	73.4942	50.5181	74.8943	74.6272	66.6137	64.6906	76.1609	44.4322	94.7971	52.3667
PHKA1	0.045	1.7346	0.0196	0.0269	0.8816	0.541	0.8622	3.5841	3.1242	0.1009	0.0194	0.5148	2.8967	0.1585	0.0559	0.8436	1.8933	0.3571	0.52	0.1672	0.388	1.3471	0.864	1.1934	3.7429	0.1121	0.4428	0.1279	0.0477	9.5715	0.4659	2.0475	2.0562	0.2311	0.3668	0.4638	0.5291	0.5642	0.1204	0.815	0.0193	0.4856	0.382	0.8548	2.7185	0.2482	0.0972	2.7025	0.857
TNFRSF1A	45.2084	16.8372	15.0547	38.3146	41.7614	34.9303	26.6506	11.8161	45.4121	38.5598	48.3987	29.7858	54.0915	44.6982	31.8468	30.1521	31.8732	70.6893	40.6308	87.5617	18.8146	39.4203	40.1834	28.4943	31.6937	25.1082	23.2751	27.6872	30.1928	12.6953	14.4523	15.2798	30.6174	46.397	65.8975	84.2833	25.242	27.3535	51.543	35.4994	42.7664	68.7382	24.0528	28.7161	21.0049	34.7007	13.7428	47.2728	38.9851
CACNB1	0.7951	2.3585	0.886	2.1352	1.0313	2.6566	0.9594	1.4936	3.7542	1.258	0.6608	2.0677	0.9049	1.6781	1.8908	3.3322	0.9959	0.2519	1.1259	3.1239	3.4992	2.1163	1.115	1.267	1.9934	0.9913	3.0467	1.3642	1.1273	1.3627	1.4709	1.9568	1.2353	2.262	2.6775	2.4096	3.2612	1.6147	1.0907	1.8383	6.5527	1.2829	1.9006	2.8241	2.527	2.6082	1.2434	5.4037	0.9106
EVI5	3.4119	4.2034	3.1668	4.307	1.5682	6.5558	7.7473	1.869	5.7793	3.4192	7.413	5.5797	5.18	3.963	3.5418	5.6235	3.4644	5.7462	5.1173	4.3821	7.4199	4.0038	3.0276	2.8924	5.631	4.9641	2.4353	5.1817	4.8094	4.9594	3.9625	4.7839	5.8154	3.7271	3.7277	2.0558	4.3007	3.5423	7.9085	1.9274	3.7831	6.6613	9.7709	1.9928	2.6249	3.9306	2.2328	3.7073	11.5666
STOML1	1.8871	1.017	1.7642	1.9127	3.0773	1.4051	1.7213	1.7424	3.4811	3.2836	1.0652	2.1241	2.2105	0.6602	1.7052	1.1971	1.4216	1.0073	1.3083	1.4423	1.3864	0.9918	2.7177	1.0929	4.3335	0.6695	1.2219	0.8848	0.6718	0.9266	0.6774	1.7008	1.6884	1.719	2.1726	2.1588	0.684	1.4037	1.0621	1.1338	3.0986	3.209	0.8221	1.5846	1.3666	1.8441	1.2774	2.2903	1.6056
PKM	150.8797	157.8639	113.9989	203.7099	240.1802	287.2945	260.2906	314.0122	290.1658	103.5357	52.4559	263.1964	216.8677	74.5921	66.97	98.2995	218.5775	197.8694	339.4035	105.8509	155.715	67.5736	301.4522	176.9819	117.5235	84.103	272.8568	73.7072	215.6601	225.4047	60.4227	162.7674	62.3365	276.578	110.5061	124.4823	101.7916	143.8365	175.2844	182.3147	373.6316	78.7191	130.4753	101.1554	130.5067	72.3649	113.3768	183.0592	120.1765
DHX29	6.2437	11.2883	9.844	7.8288	7.566	10.9217	36.1701	2.3318	10.3618	8.7073	11.3265	10.6679	11.3711	4.912	9.4579	12.0142	7.8666	9.5036	10.2475	5.0367	6.4808	5.6279	9.586	6.7326	8.7879	6.6395	5.6732	13.2673	15.9454	6.2389	7.7846	11.9149	9.3831	11.3694	8.1887	10.3322	6.2833	5.8534	7.1267	5.9647	13.606	6.4504	7.526	3.2227	11.0032	10.6934	3.8103	4.8726	9.2213
DNTTIP2	14.5849	5.5601	5.7946	10.9368	5.3474	12.5256	11.1125	9.6197	5.9998	9.5952	9.275	9.6772	13.8992	5.8529	5.6496	10.524	6.4214	9.219	7.2296	4.2691	5.9598	6.2094	9.2371	6.7597	8.3416	6.6453	8.205	9.6122	9.4511	7.7602	5.13	10.739	9.0328	8.9229	7.9718	6.4179	4.1565	6.7157	16.0275	3.8663	5.3397	8.3605	12.464	7.1629	5.2651	10.1325	9.1032	5.1427	13.5017
METTL22	0.6401	1.9254	0.6072	1.2283	1.5492	0.9513	0.998	2.8233	1.4158	1.6031	0.6576	1.2006	0.9187	2.1066	1.0922	0.8248	1.2439	0.827	1.0302	1.1676	1.0194	1.4818	1.3809	1.0821	0.8724	1.2073	1.2153	0.6354	1.2037	1.7794	1.1752	1.4212	0.8465	1.2255	1.4184	2.5848	2.2639	1.2595	1.5587	1.0654	1.547	1.5093	1.4465	0.9191	1.3549	0.8592	0.4809	1.4221	1.0767
TP53BP1	4.5807	2.0661	4.1851	3.2948	1.7728	3.74	2.3024	2.5492	2.8607	2.1527	5.4125	5.4481	2.3637	3.9459	2.351	1.6564	3.3508	3.9675	1.7464	1.9819	3.2956	4.1995	3.3495	2.2898	2.9152	1.8497	1.7983	1.6636	2.4669	3.2088	2.2754	3.0325	2.9791	1.9153	2.2506	3.2021	2.5567	1.8966	0.8622	2.0585	3.8391	4.1632	2.9874	0.863	4.0392	2.4482	1.6363	2.8164	3.517
TRO	2.9341	9.7054	9.1921	12.9757	5.4374	9.0833	3.9227	2.2676	2.4987	5.4041	6.141	12.3992	0.1397	13.0537	6.1501	0.7844	2.5706	6.6375	5.3282	9.6932	13.8846	12.1439	5.6158	6.126	3.7667	19.3181	8.6723	2.5072	5.2049	2.4136	3.0902	2.489	3.7197	6.5498	10.548	44.4511	17.1807	5.9944	13.2486	10.4068	17.5286	11.3039	10.76	2.8645	1.1323	3.0085	3.5592	3.866	2.0287
RRP15	1.3585	1.7808	1.4665	2.9597	1.2509	3.7946	2.1409	3.92	2.4994	1.8018	2.2951	2.467	3.0429	2.0737	1.9198	2.4125	2.1019	2.8245	2.0661	0.9735	2.1583	2.4253	1.9258	1.5004	1.3915	3.897	1.8298	3.0733	2.7205	2.9607	2.2953	5.8532	1.8098	3.1208	2.4929	2.4019	1.4997	3.1211	1.1983	1.1973	1.8099	1.4006	4.0281	2.257	1.3831	1.8514	1.007	2.9167	1.3658
RHOA	94.0698	136.1481	207.1951	152.1864	470.2683	221.3724	110.6701	268.8262	189.532	130.8211	144.1886	150.1428	331.0019	161.2604	248.7161	199.7264	225.0673	232.2309	263.5026	243.9108	250.8069	111.8333	154.4503	299.0529	141.153	74.9366	179.9181	153.5601	104.6697	162.1697	225.3185	141.9775	238.4547	150.283	186.8026	162.8686	195.3097	194.1453	175.0389	223.8624	171.7696	137.7863	273.8509	94.9363	97.3219	197.3788	84.003	118.9442	142.0335
DHX8	8.7921	4.1811	12.8461	7.9134	7.5301	11.1984	12.2305	6.8455	6.4566	5.6211	7.5369	8.5807	7.3447	7.9024	4.5373	4.3985	4.7018	4.6002	8.2571	7.1923	6.9863	9.2831	7.588	8.1526	5.4712	3.9942	6.3316	7.281	10.2056	8.067	4.2749	10.5932	8.1134	6.2661	6.752	5.377	7.5746	5.2767	3.7333	5.3118	6.4255	7.0092	4.9714	2.3452	5.1894	4.29	5.0446	8.5215	8.0559
PMS2P4	1.5155	1.3119	2.4424	2.0743	1.8606	2.2918	2.8668	2.0571	4.2302	2.1465	1.4741	1.9323	2.3727	4.2565	2.9122	1.8952	1.2471	1.0157	0.8875	0.8128	2.5435	3.7596	1.0506	1.6675	2.7807	1.5041	0.889	3.5233	1.486	3.7285	1.1899	11.2512	1.6018	2.1795	1.5778	11.5813	0.5653	1.3653	1.0185	0.9498	2.0386	1.1729	1.5751	0.6129	2.4761	1.13	0.7905	6.3076	2.1053
PRKCZ	0.0327	0.237	0.107	2.7227	0.6582	0.1735	0.023	0.2722	0.783	0.0926	0.2369	0.485	0.349	3.0043	0.0715	0.3566	0.9014	0.264	0.3334	0.3516	0.0791	2.2855	0.6606	0.4506	0.1954	1.0813	0.5414	0.0574	1.0869	2.2627	0.3273	1.9587	0.3527	0.2535	0.5788	0.6749	0.2188	0.6749	0.106	0.1751	0.5017	0.2117	0.3507	0.1564	0.6521	0.2105	0.1906	1.6734	0.1589
ZFY	0.0129	0.0599	0.0025	0.0044	0	4.1423	3.617	0.0062	4.499	0	3.7273	4.0577	4.014	1.5071	0.4053	3.3238	3.1896	0.0083	2.5297	0.0109	1.8756	3.9595	2.963	0	5.1711	1.8647	0.1457	0.0059	0.0548	0.3189	0.0041	0.0177	0.6921	2.7113	3.5123	0	1.9648	2.9315	1.2127	1.6792	4.0875	7.7384	0.0114	0.019	0.0056	0.0057	0.0239	9.2946	0.0142
IARS2	10.0537	24.6963	16.0819	29.9739	11.1505	22.0702	13.2355	27.2397	7.1936	11.1432	14.2165	24.9409	16.6018	10.3495	16.2595	30.2104	27.4531	18.4963	20.0443	10.6895	14.7435	20.8728	20.6666	21.8195	14.2616	28.4228	14.6445	42.7092	29.7747	50.9592	24.6393	30.3479	21.3394	28.9711	27.4703	29.4631	16.9997	16.2088	15.4554	7.6973	18.6014	13.6004	27.8408	14.3348	13.0569	21.183	14.8561	31.0358	13.6113
SYT1	0.6157	0.0068	0.081	0.0828	0.4017	0.0416	0.9668	0.0472	1.0567	0.1429	0.0253	0.2517	3.4741	0.1015	0.1304	0.0447	0.179	0.2928	0.0625	0.0679	0.0072	0.0529	0.0353	0.1737	0.0632	5.6512	0.0374	0.3151	0.3172	0.0082	0.0848	2.8902	0.0992	0.2884	0.1426	0.1676	0.2097	0.3832	0.0762	0.0654	0.1097	0.0881	0.1116	0.0968	0.0655	0.2087	0.0747	1.6359	0.3858
NAV3	5.6973	1.803	5.056	1.2968	1.5458	6.6138	3.2989	0.0886	2.4854	4.5872	3.0564	3.2017	2.3527	1.3194	1.3374	5.5539	0.9216	1.1564	3.6782	2.4487	4.2596	4.5127	2.345	3.436	1.1542	2.882	0.447	1.9145	3.3678	0.103	0.549	2.4191	2.1471	2.9084	5.1815	2.0493	3.9875	1.5588	1.4439	0.8956	1.8847	7.3286	1.658	1.6159	9.206	3.838	1.0637	2.5545	5.6763
IDH3G	16.581	34.3078	55.9092	37.6039	33.2261	9.5916	20.9363	32.1766	16.1286	24.2609	14.892	53.1424	50.2636	24.0787	14.1264	26.6675	24.0786	17.3512	17.2303	34.8672	29.8723	31.2508	31.8916	55.3245	18.1956	16.4411	32.1717	17.8513	29.8563	33.1419	18.9148	10.8658	26.4268	16.7187	23.0832	30.2613	15.7333	25.867	15.0663	14.347	30.5393	13.5818	13.3797	23.8024	25.7734	21.7178	16.0697	21.2862	12.1042
ROGDI	1.3957	11.0635	4.214	11.9733	4.5257	10.134	3.1095	8.0758	2.5826	6.6036	1.6635	13.0829	4.7599	2.337	5.066	11.9638	3.3014	3.0414	3.601	10.0375	4.2787	3.5913	8.9999	3.579	7.4663	2.0021	4.8119	9.0513	3.553	7.0622	5.5914	4.9635	6.1576	6.7136	6.0168	11.764	6.5873	7.8975	5.9237	1.3198	5.5473	7.2243	4.0542	9.9291	2.9689	10.7923	7.3763	4.4981	3.0296
PDZD4	0.1562	0.4729	0.5262	7.8622	2.3009	0.3279	0.4686	0.2355	1.4086	1.8625	0.3978	0.8531	0.2075	9.1783	0.5852	1.2032	0.357	0.058	0.2932	0.4385	2.0881	2.2793	0.1547	0.2772	1.9769	6.0339	0.028	0.1384	2.3167	0.6398	0.4649	14.1421	0.5305	2.4596	0.516	0.188	0.4518	0.3497	1.2953	0.2428	8.1911	0.5442	1.5675	0.7096	0.4588	1.1328	3.952	6.2293	0.6223
ATP2B3	0.0095	0.1084	0.011	0	0	0.0065	0.1167	0.0045	0.1713	0.0205	0.0055	0.0687	0	0.1751	0	0.0267	0.0136	0.0304	0.0196	0.1037	0.8823	0.2098	0.0065	0.0075	0.0297	0.1927	0.002	0.0409	0.4583	0.0213	0.0091	0.0389	0.0751	0.0124	0.0119	0.0021	0.0024	0.0023	0	0.4823	0.0196	0.0429	0.0042	0.0918	0.0578	0.2217	0	0.8924	0.1195
ROCK1	8.6599	4.2374	11.954	3.5264	4.1516	10.2622	10.5891	1.4812	5.1397	7.0998	6.188	9.0523	5.2963	7.9708	5.3356	7.5757	9.3613	6.3583	6.8887	3.9154	6.1552	6.9632	7.1819	4.5123	5.3755	6.6107	1.9287	7.4892	5.607	4.0356	3.6293	6.8829	7.922	8.4991	4.157	4.716	4.9223	5.529	4.2121	3.8389	2.7788	6.4548	5.6802	3.129	6.1267	5.7378	5.1859	4.0321	6.09
CBFB	68.9317	45.7444	19.5048	13.4077	11.6021	80.4511	16.0576	12.3524	28.2686	24.5297	19.041	34.3429	35.7478	37.2198	17.0562	38.6855	18.5352	23.3733	23.9225	30.8341	28.3819	20.0231	14.6554	14.6959	18.8319	29.2911	16.079	25.849	32.3966	31.7101	16.2954	39.5145	27.604	24.7929	17.3232	23.9364	20.1958	23.6895	13.1497	8.0387	35.1601	12.4663	31.9593	22.2302	12.4044	25.4825	21.5225	28.6436	20.32
PDK3	10.8617	9.853	6.6681	5.0493	6.3265	15.5155	6.1411	2.6675	12.4284	11.6393	4.2416	6.1875	5.4045	3.9407	13.1571	8.2577	6.4483	6.2899	15.434	11.063	8.0206	3.3781	7.7174	11.2124	13.4847	14.1666	7.4783	10.4415	5.3501	4.4788	3.8121	2.1401	6.5538	5.7806	8.9762	7.7681	17.0477	5.6845	3.5887	7.4947	15.5447	5.0932	6.7562	7.8615	6.6595	9.2516	5.2857	5.2099	6.3339
HYAL2	4.0136	5.9056	14.585	7.6115	28.6391	4.7674	6.0064	8.1708	8.4009	5.2443	14.7921	23.716	17.3034	11.6758	12.2254	14.5372	18.481	11.9148	12.5689	25.7635	6.0241	8.6889	15.249	24	8.3899	5.6002	14.4702	6.2521	6.718	8.0083	15.9493	8.2808	12.6718	9.7609	26.0738	13.4805	17.2126	25.288	9.5807	13.7026	7.4452	7.4025	14.0076	11.5455	4.3597	11.4017	8.6264	9.7827	9.5359
HDAC4	2.2004	1.098	0.406	1.8806	1.4277	1.5676	1.7228	0.5581	3.3086	0.851	1.7902	2.2859	0.7385	3.44	1.6001	1.1705	1.5344	1.5285	2.4589	2.1794	4.611	4.0181	2.0348	0.7413	1.4235	2.396	0.7777	0.8588	3.3536	2.3053	0.9864	7.2835	1.5446	1.6068	1.2891	1.4942	1.2905	2.2075	0.6932	1.1744	2.7444	2.9632	1.6967	1.1021	4.3412	1.1978	1.2471	4.8432	1.7895
RASSF1	3.8577	6.9761	13.9313	15.2303	25.4269	8.5216	7.2622	8.0665	7.8215	4.8283	9.3783	19.1947	14.7485	7.1147	22.3408	14.8972	10.4363	6.4499	9.3905	13.911	22.3527	7.3551	19.2982	9.8639	9.381	18.5372	10.4946	7.2525	11.4979	7.1202	7.2228	13.2713	13.4968	6.4169	12.6175	8.8523	6.7007	12.1482	5.5817	5.5312	24.9296	10.8905	15.7465	9.6047	10.2362	10.0477	7.4961	9.3795	7.8345
FGFR3	6.7423	25.8081	36.7343	44.7225	3.0138	25.5643	4.5615	93.816	12.4102	7.1014	0.3062	44.1854	0.0777	42.7837	16.021	16.3463	2.9231	0.6303	16.0721	25.3839	69.3622	33.6727	1.3958	3.5087	46.0718	61.0463	15.8626	3.1374	64.9059	7.8831	15.4796	25.4401	10.6263	12.9232	46.7379	1.4204	41.6008	17.31	16.7409	0.2441	37.1949	38.7657	17.3864	45.0382	14.0205	9.4876	34.7874	16.736	58.5569
IFI35	6.9659	2.5508	9.7889	34.696	24.6028	3.8058	13.0854	6.8382	3.8223	6.1915	6.4399	25.3971	26.9983	5.6114	4.4306	21.6314	9.6166	9.9965	13.1634	10.9273	3.1336	12.4151	21.6891	18.899	1.8155	10.0145	13.1423	64.3006	6.7552	8.0532	7.2761	6.6888	19.6452	20.1433	20.9496	20.9052	4.1418	8.8114	4.6055	2.3441	10.7534	18.6782	11.2562	9.4425	9.9168	10.4644	9.9471	6.3069	6.4095
HEATR6	2.4419	3.2919	13.1111	4.9183	3.7377	5.0459	6.6449	3.9543	3.3077	2.2598	4.3839	4.3902	6.3233	6.3453	2.7329	2.0267	4.01	3.5387	3.6035	3.3134	8.7947	3.4581	3.4045	3.3567	3.725	4.2109	3.1691	2.4216	3.7459	3.5657	2.2612	5.0605	3.9731	4.6368	4.0368	5.3297	4.3235	5.5073	2.4303	5.6131	3.7934	4.6382	7.4612	2.3031	4.0939	1.8972	3.5333	4.357	2.7908
COASY	13.6434	9.5748	17.6666	18.3231	9.688	17.0409	14.7808	25.6117	10.1438	10.0699	9.3008	14.7008	7.5506	14.5041	10.0002	13.0153	11.0563	9.0163	16.5973	20.6729	6.6984	12.6062	19.8901	16.0848	8.1341	7.3154	21.1741	13.5395	20.164	12.4315	10.7951	21.166	13.0159	12.5359	17.7695	10.19	14.2051	11.6963	10.2306	10.7642	18.0334	11.6993	7.1878	10.1247	10.5878	7.8099	14.8977	13.8741	12.0503
PLEKHH3	10.2047	7.7713	9.7776	8.7642	3.5101	13.9273	9.7623	10.6615	10.2836	4.1945	3.4844	22.0113	4.9004	10.6584	6.063	8.1004	5.5779	2.8282	10.1694	20.8712	12.8238	8.4868	7.1501	4.8507	5.6709	5.7676	9.6613	6.8663	6.0544	9.5352	5.0324	26.683	6.2211	4.641	18.4054	7.3512	9.5391	13.5523	30.6447	8.5548	14.3564	4.9391	3.8828	4.3719	3.7886	7.3372	18.842	9.613	8.3552
MEF2A	16.8154	41.9371	19.7046	11.6492	6.9728	25.5381	13.034	15.8567	12.499	13.0786	9.7915	22.4695	13.2972	20.7638	38.8839	19.2432	16.3256	8.5774	16.336	16.232	18.7887	12.4149	10.999	6.696	47.4137	6.4383	8.4545	17.6118	5.9401	12.9414	10.5406	15.034	20.5453	13.1912	13.0157	14.4661	10.859	12.7281	10.8156	7.4327	43.6338	11.8138	24.6417	12.8855	15.1711	28.8082	14.9216	8.5822	14.0436
OTUD5	19.0017	21.5076	11.7905	19.2277	21.0942	26.9641	17.0598	18.5811	58.1613	16.0879	14.3552	27.566	32.9196	23.9235	18.6478	26.3172	13.667	21.4405	16.1501	22.0952	16.6684	29.2094	24.2734	18.2697	20.2138	33.1866	17.0949	29.4421	18.738	25.5519	10.8597	8.9537	17.4628	13.9846	20.0543	28.6823	42.1481	16.7406	16.13	13.4886	20.1126	19.6329	9.0856	11.8375	14.331	17.7701	17.6066	14.2499	12.9378
TFE3	20.9953	20.496	13.7414	14.4828	21.4787	30.2682	18.1951	6.332	48.8889	11.0115	12.6728	35.161	20.8598	11.5715	17.1828	22.5612	17.7118	26.8062	13.7599	35.5311	12.5791	13.7043	22.3608	16.6437	13.3809	24.4556	6.5119	30.1097	15.1491	12.0584	8.7275	11.3665	11.7473	20.4099	23.5687	18.1729	41.797	19.8542	22.9907	17.1559	22.5438	17.0808	10.0764	12.8781	11.3262	12.5701	13.1494	12.6707	11.335
TBC1D25	5.689	9.8944	3.862	5.8662	6.7943	11.9004	6.0719	7.1964	16.3938	6.2928	6.6504	11.704	5.0135	4.8078	7.6202	9.4878	5.4562	6.5418	5.4555	15.0359	9.5436	8.7575	6.1854	6.0245	11.6979	17.6298	4.3658	11.8466	8.0767	10.0228	3.8773	2.8936	4.5892	4.7314	12.4892	6.2726	21.6727	5.4332	4.0691	5.9377	12.8799	6.3241	5.1023	6.6496	9.3425	6.8371	6.5376	5.4446	5.3215
ACSL4	1.1463	8.0997	5.566	2.9401	9.0346	5.1602	6.855	1.5933	5.3801	5.9091	19.0181	8.44	25.9524	5.9566	5.2975	6.2946	22.6471	11.259	9.8999	5.516	5.5362	3.9389	25.1919	14.3219	5.9966	5.237	5.2078	10.3197	8.2822	5.1494	7.1067	3.6573	7.8705	10.2833	11.2292	5.6936	5.6474	9.1233	3.9759	9.8137	7.698	4.4345	12.5564	4.0181	4.7594	8.3237	5.5205	2.7388	8.349
INPP5A	7.9371	6.7422	7.296	6.5065	3.2616	3.4497	3.2799	3.7876	7.5713	4.3691	5.3036	5.2811	8.782	8.0445	7.1648	9.3478	4.4432	6.7745	4.5641	6.8339	3.1107	7.8101	8.8203	6.8751	11.6887	8.1202	17.0653	5.95	8.9582	13.77	9.5975	4.8799	7.3464	4.0099	5.4638	13.1205	5.1009	7.1294	6.7245	3.7353	6.7785	2.6235	7.2506	5.1175	4.1066	6.0558	6.8189	6.7053	2.8841
GPKOW	11.2094	9.3512	20.7036	18.6667	12.9648	22.6372	12.0381	13.2995	27.9638	10.1954	11.3539	17.4704	20.7951	6.1364	18.0655	20.0022	8.092	16.6216	11.1817	9.5928	8.6192	19.1398	21.0303	14.6587	15.9141	25.8883	13.2971	28.3367	12.8676	17.2458	10.1761	6.3974	11.9654	13.513	10.7323	27.9222	16.4707	9.1895	81.2907	3.9643	19.0585	13.4039	9.3854	9.2751	10.2373	12.5216	9.0129	12.7726	11.17
GRIPAP1	3.6684	6.4112	4.932	8.5245	3.9431	11.1054	6.7512	4.1884	12.7518	5.0309	4.0212	10.1252	10.0528	4.1348	6.8404	6.4149	5.572	5.8968	4.9424	4.3495	4.3488	7.445	6.3894	4.5958	5.6668	6.7129	3.4771	8.1224	5.1895	4.5125	2.8695	4.4727	4.964	4.6001	6.483	6.9721	8.014	5.08	4.57	3.4814	6.7232	4.1365	3.9003	4.9779	2.7736	4.4694	6.4855	3.7574	3.5769
FTSJ1	18.5698	24.5324	10.4559	16.0944	19.2939	31.4169	13.7726	23.3816	48.0216	17.8752	19.3714	22.4394	34.8594	12.5678	24.8256	27.0469	10.5424	22.0458	15.8573	23.9577	17.5938	16.2504	29.452	28.7228	11.8092	36.6291	19.0149	27.5001	16.7065	19.9166	16.2172	13.3087	16.3295	11.49	13.1233	38.481	47.3968	9.9986	8.6615	15.7089	23.4019	25.1262	17.3522	19.1686	17.465	17.33	16.8148	12.5325	14.9135
PRR11	19.0301	11.5721	29.8342	19.7842	22.1107	45.6736	36.3049	39.1221	50.8551	22.9239	28.6526	22.5753	32.9109	22.4572	8.9184	12.3753	6.5468	17.085	20.6608	13.0681	23.5616	11.4895	25.376	10.7568	19.9268	25.8468	16.2646	25.3794	17.2986	21.4354	6.4469	26.8111	19.5453	31.8779	11.5289	13.9694	16.0587	16.832	29.9339	31.5541	33.2532	16.0961	44.5422	11.264	9.258	20.7127	27.2722	12.2997	15.2479
REEP1	7.1286	2.8649	2.8527	4.5775	1.6539	8.0142	4.3816	8.1419	4.2912	0.9614	1.4253	1.98	0.3036	7.7326	6.9175	3.9201	0.3116	0.0926	4.0102	8.2879	3.0793	1.902	1.4664	3.563	26.0023	0.7072	5.9328	0.1251	0.9683	11.0509	4.522	9.4123	7.5015	0.6012	0.5176	0.9678	3.4165	0.5302	0.7796	0.1605	0.5107	0.6608	3.852	2.3487	4.6907	6.1913	3.6773	2.7252	5.6846
ATP11A	4.9285	1.7086	31.2817	1.6456	2.4645	4.1526	3.0577	0.9055	8.6131	1.0134	2.3984	5.6991	0.4866	16.4675	2.8088	6.9079	2.6968	1.7231	1.3808	8.9132	7.8496	5.0233	1.2998	1.984	5.0806	1.6274	0.3774	1.8883	2.638	2.5862	2.1191	4.5059	3.8158	2.2233	2.8576	0.9277	4.6969	1.0834	0.5437	2.5178	2.8073	2.1475	2.6402	1.8647	2.0125	1.8477	2.4696	3.9977	2.0897
POLR1A	3.1027	4.3953	9.1841	7.6009	8.4424	8.444	14.0238	10.3856	3.6184	4.0932	6.2262	10.9543	6.6836	6.5208	5.7004	5.0045	4.2407	7.3759	6.3404	11.9667	13.4927	7.1955	5.4961	4.3911	9.2457	7.6573	7.074	4.8368	12.1532	11.2158	4.3103	6.2404	11.9461	8.1681	5.4676	5.401	5.9923	6.4885	4.1826	6.6314	8.2738	8.9559	6.1167	3.9389	5.0824	7.263	2.7109	6.8141	5.9108
LAPTM4A	418.1747	211.7464	278.5896	239.073	393.5161	200.2073	164.0429	170.1227	106.3439	272.0627	405.3196	273.6656	299.2883	192.4733	319.7269	334.4898	273.2923	333.4618	400.7687	305.4844	267.5878	166.7257	278.3378	322.1363	263.9019	206.4923	299.1885	374.36	181.5286	146.9418	124.8909	220.0269	205.0246	302.2512	352.7357	543.6829	350.1446	380.4362	314.3305	211.4443	229.0438	266.2089	188.1511	221.0424	239.4661	424.2866	183.4579	204.9459	284.2998
TTC7A	11.6202	5.4063	10.147	4.3841	8.6333	3.3017	4.0152	5.5304	9.425	5.5535	2.9468	6.2671	7.3522	2.5372	8.1021	5.3772	5.6461	5.8216	3.7109	11.4673	7.4654	2.598	5.4464	5.3172	5.7398	2.9745	5.1116	11.1531	2.5631	2.7515	2.9041	3.4747	5.7266	10.5489	7.6586	3.3536	5.0593	6.7992	9.6648	3.6039	6.0746	4.7521	5.8524	4.4663	4.2981	5.5113	7.3874	6.5534	4.1129
IP6K2	10.8096	8.6659	9.8543	9.2311	7.7374	4.4898	6.5554	5.8823	5.3758	4.5209	5.7979	8.2402	12.0079	7.177	12.3279	7.4299	8.2629	4.9651	6.635	10.5991	9.8442	10.9436	7.1314	4.4602	5.9045	7.8466	9.2238	4.735	7.4543	6.6998	10.247	10.6725	7.52	3.3918	9.8135	13.5579	5.7055	11.7559	3.7113	8.2989	8.5405	5.2837	12.9389	5.9061	4.809	6.9162	3.3014	6.2415	4.7547
STON1-GTF2A1L	0.0083	0.0359	0.148	0.0284	0	0.0228	0.0175	0.0079	0.079	0.2927	0.0191	0.1539	0	0.0323	0.0318	0.0415	0.0079	0.0426	0.0172	0.0279	0.1081	0.1358	0.1789	0	0.0867	0.1191	0.0106	0.2378	0.0141	0.0186	0.2132	0.6817	0.2178	0.0653	0.0347	0	0.0169	0.1436	0.0941	0.0037	0.097	0.0462	0.0366	0.1705	0.0217	0.0806	0.0205	0.0086	0.0273
SRBD1	0.8279	3.6621	3.4386	2.523	2.4086	4.4116	3.2756	4.3693	7.0162	5.8673	6.5856	5.4419	6.7711	3.2608	9.3351	2.6016	3.4491	6.5975	4.4935	3.495	3.1236	2.1246	4.9828	4.5584	6.7079	4.114	1.8197	4.6122	3.3864	4.6792	3.1183	8.7777	5.9072	5.6375	7.4293	4.5304	2.6528	3.5474	29.8969	3.4892	3.3293	4.0023	4.3334	3.1943	3.2511	7.81	3.8114	2.5328	3.1507
KIF2A	5.7428	7.9803	10.6171	4.4573	3.9445	9.5966	15.0349	1.8983	5.3509	4.2709	5.1938	10.1148	6.8646	6.9064	4.675	7.7195	4.1796	5.5757	6.4254	5.2254	9.2211	5.3864	6.8299	4.376	7.7843	3.3098	3.6518	7.3842	8.1089	5.7167	4.5442	10.5046	6.1608	7.6513	5.1861	6.7488	5.4623	6.7729	3.0529	3.5521	6.6663	4.3232	6.8625	1.2993	6.9625	6.2395	3.843	4.9718	3.9611
RASGRP2	0.1173	2.9677	0.2025	1.1645	0.7111	0.5929	0.1981	1.9376	0.5472	0.8242	0.1892	2.5708	0.2591	0.6674	1.0507	7.0112	0.4383	0.1657	0.4821	0.8958	0.3667	2.0413	0.2746	0.3122	0.9567	0.2387	0.2773	0.419	0.3286	4.3146	1.7716	11.2153	3.7179	4.1616	2.587	8.813	0.203	0.4003	1.5527	0.6981	1.5095	0.2984	1.5067	3.3653	0.295	4.2069	2.9793	0.4396	0.2896
PSME4	9.7462	10.7595	14.2937	5.797	4.9014	14.8417	10.2507	10.1701	5.3073	9.6419	23.0792	9.1495	12.4995	4.6632	11.2408	6.5149	6.3047	10.1798	9.5191	8.46	25.0559	4.3191	9.5628	7.7245	13.7208	8.81	6.8909	12.3261	15.8776	12.0653	7.8599	8.5528	15.1144	8.234	7.7164	7.3408	9.0806	8.0225	6.7776	6.8401	5.575	6.4904	11.4489	7.4568	6.9016	8.649	3.3892	6.1515	5.7077
IFT80	2.6319	1.369	1.6517	1.4846	0.7005	1.6929	1.3406	0.7408	3.191	0.7666	2.556	1.5455	2.6473	4.6146	1.5229	0.9395	1.7439	1.4271	1.4911	1.1589	1.6132	2.8896	1.6388	1.3602	2.4701	1.4483	1.379	1.0999	0.8444	1.0868	1.205	3.5151	1.3138	1.4359	1.6442	1.6307	1.1668	1.2398	1.3166	0.9976	1.8858	2.4156	1.2425	1.7203	1.8319	2.4206	1.5305	0.9577	1.8171
SIRT2	9.412	20.658	4.8715	5.9154	13.7276	11.1892	8.7642	3.8373	10.5665	8.1667	5.4108	8.7456	8.5162	9.5465	8.0759	8.5965	8.3013	8.2111	13.2029	23.2722	19.8293	6.2594	8.9409	6.8308	8.1289	17.1857	3.5263	18.1135	6.5994	2.8189	7.0301	7.5862	9.4667	9.8615	8.6515	11.4229	11.7553	5.8161	12.4818	9.809	11.5166	11.5223	5.9723	11.9495	5.1755	9.8098	4.5137	10.2351	10.0394
ERLEC1	41.8678	41.225	32.0055	26.2217	24.5935	27.7482	20.0565	9.6348	12.2669	31.1495	38.8508	39.2786	56.5979	21.6916	50.1668	16.9478	31.7772	46.6718	49.4087	22.6033	45.5525	16.1635	44.2084	44.5717	45.2573	30.0523	36.5731	76.9662	23.4896	30.9901	31.8063	24.5522	61.8026	55.3453	25.4408	52.4252	24.8082	30.5599	43.1614	21.6905	24.2246	38.1247	54.7266	36.3097	40.5524	56.5725	15.4324	22.6567	38.7888
PPP2R5B	4.1979	21.5434	22.4978	22.6289	7.2174	6.9125	7.2456	1.8468	10.6659	5.5683	9.2446	10.5528	16.212	4.2252	8.5692	11.3459	6.8251	5.184	6.245	12.5883	10.6574	6.5077	7.9458	4.5394	11.3614	18.2074	5.7267	6.2863	7.4292	7.475	6.7452	10.4532	8.0182	5.863	7.7494	8.766	9.1551	8.1138	5.3165	5.461	8.0739	7.0121	11.5798	6.9399	6.5269	6.5264	6.8714	6.4585	4.8011
PYGM	0.1075	11.4996	0.1696	5.9348	0.166	7.843	0.5143	6.3817	2.1687	3.0601	0.0578	4.7475	0.2186	0.6271	1.7221	36.599	0.103	0.0184	1.485	2.1803	0.4666	0.5863	0.6872	0.6569	4.2173	0.2515	0.5584	9.5059	2.3231	24.5705	1.0911	6.4569	10.9867	14.6478	8.7299	18.229	0.3463	0.6272	1.1198	0.2716	5.3293	0.2296	0.4048	10.4508	0.3103	5.1196	4.4448	7.9346	1.3048
PAGE1	0	0	1.5614	0.1837	0.0957	0.0369	0.1133	0.0512	2.0433	0.1993	0	0.4978	3.5563	0	0.0822	0	0.3941	0.999	0.1664	0.0603	0	0	0.5172	0	0	0	3.8169	0.0733	0	0.0402	0.0345	3.528	0	0.1408	0.0449	0	0.0546	5.7063	0.0676	0	0	0.2618	0.1421	0.0945	0	0.0474	0.3979	0	0
PITX1	11.54	0.0754	2.0466	5.1701	7.2298	12.3498	13.6766	32.3331	22.737	6.6566	9.1702	4.8143	6.6182	11.4667	2.3809	11.3928	1.0516	7.1899	2.0069	7.3505	11.5054	7.8133	4.5198	3.2455	6.5037	12.0418	2.5455	3.0986	5.8494	3.7877	4.8072	3.0349	3.8911	9.7367	9.2462	3.0178	15.2993	10.2348	5.1761	14.4852	19.7023	6.0767	3.0236	10.887	11.3316	3.9592	13.3149	11.1086	6.4119
TRPC7	0	0.0693	0.0087	0.0384	0.02	0.0154	0.0158	0	0	0.5132	0	0.013	0.0236	0.0436	0.0257	0.042	0.0107	0	0.0174	0.0189	0	0.0216	0.2314	0	0.0234	0	0.0143	0.0306	0.0761	0.0419	0.0576	0.7366	0	0.147	0	0.1005	0.0057	0.0443	0	0.0049	0.0077	0	0.0099	0.0592	0.0228	0.1583	0.0831	0	0.0123
MAST4	1.6493	1.2529	3.4803	0.4378	2.6705	1.4531	8.4849	0.2902	2.588	3.7723	3.0318	3.0734	4.4356	2.5566	1.4613	1.772	4.4844	3.367	1.9558	1.7996	1.2987	2.3212	2.0656	1.2672	1.3221	0.9856	1.4345	2.6943	3.4347	0.4549	1.1564	2.105	1.1717	2.2976	2.3994	0.6729	0.9974	2.7421	1.3028	3.6457	1.3638	1.8012	2.1917	0.9811	1.855	1.2651	1.3524	1.2656	1.9929
ADGRF5	4.0851	34.9052	6.0834	1.2491	6.2471	7.1808	9.0676	1.1681	6.0891	18.9078	5.4846	14.8276	3.8724	10.0258	7.7065	9.0696	5.1957	15.3771	5.1675	20.3653	2.5794	4.3034	3.9551	4.3206	5.1001	1.2887	2.1805	13.8594	3.1703	2.5138	7.7729	7.2031	5.3062	15.6568	44.7036	3.7234	10.6172	4.1324	4.911	7.6028	12.2079	3.4888	12.1411	3.6429	3.8627	8.4372	3.2364	6.6302	4.8748
SDK2	2.9833	20.3177	31.1273	14.8875	1.5676	8.5898	2.7847	3.6867	2.2945	8.4406	0.0142	13.634	0.0356	13.7487	8.5528	2.4058	0.6411	0.6611	6.1008	23.9451	31.1943	10.6851	14.0981	2.6196	11.4245	7.5917	8.31	14.787	8.4346	10.5786	3.987	7.0999	9.6717	7.733	9.1343	7.0643	19.1639	10.41	9.2432	0.7332	3.823	13.5612	8.5546	10.6849	5.8347	12.1853	7.1585	7.2485	5.7747
ADAM7	0	0.0049	0.0031	0.0163	0.0142	0.0438	0.0112	0.0152	0.0152	0.0099	0	0.0092	0	0.0852	0.0305	0.01	0.0076	0.0051	0	0.0089	0	0.0192	0	0.0042	0	11.3298	0.0034	0	0	2.4661	0.0205	1.9843	0	0.0487	0.06	0.0321	0.0081	0.0315	0.0301	0.014	0	0.0444	0.0351	0.0795	0.0069	0.007	0.1574	0	0.0262
NUP133	1.9786	6.5856	4.8912	6.1037	3.8925	7.3374	4.8494	6.8757	5.0843	3.8912	5.0993	7.7822	6.9212	5.8567	4.3717	7.427	5.0361	6.3748	6.2678	4.3831	4.2586	8.3373	5.7238	4.4411	5.4003	11.2852	3.2173	5.8274	10.0937	10.9189	5.2579	11.5925	5.9737	6.7831	6.9063	7.1314	6.0512	5.9451	6.6958	3.2471	5.824	5.4109	7.3987	2.4748	3.2607	5.9517	3.3512	9.4023	3.7026
NUCKS1	60.9797	45.1576	44.578	58.7967	38.0878	132.3209	83.3229	44.7397	122.211	80.5247	5.5906	61.4631	66.6248	160.5694	38.2849	115.8256	41.7956	82.2611	61.3442	49.4952	44.7382	54.7339	66.8431	36.3291	70.2566	147.8679	43.7262	67.7762	84.3208	68.0333	28.7864	83.0316	47.0742	86.5722	49.5109	41.6738	19.0334	71.7738	65.1939	41.6893	64.0126	60.6352	82.7191	67.6933	33.4826	47.9364	69.9871	80.265	55.9817
VPS35	4.0822	12.1217	7.4053	6.2928	6.824	14.0633	14.5504	12.2096	10.5683	9.0762	9.4507	10.6325	21.8916	11.6247	7.4659	9.4854	12.2431	19.5205	8.0468	13.3956	6.3235	6.9095	10.0233	7.5597	7.0728	13.0959	7.4708	14.3141	8.5897	17.4224	7.4007	15.3369	8.8389	17.2249	11.4883	8.5314	11.3886	11.6872	7.3024	10.5217	6.8121	8.9267	11.5416	6.6833	5.7909	13.5146	6.1262	9.0677	8.2382
DNAJA2	8.1756	14.1502	8.2112	9.7241	6.5566	13.0906	7.6706	12.8208	6.2373	6.9389	7.9479	10.2199	22.3306	7.3593	9.5787	10.8765	9.5731	15.8564	8.5873	9.514	6.2041	7.8647	11.8598	9.1253	7.8895	7.9763	10.1938	10.2972	13.5757	13.7818	11.4594	21.269	9.6446	11.4955	14.4285	13.9167	8.5473	11.0393	10.1957	4.5966	7.4856	7.2267	15.3931	8.8956	6.5564	15.0355	5.3289	8.617	6.408
BCL3	48.9331	14.2841	3.1729	6.963	18.2301	16.9622	8.9395	1.0299	60.3748	6.4867	17.3508	14.1159	8.8463	6.6908	10.7013	8.9575	12.7452	18.3852	19.6631	26.4521	7.5993	6.48	12.6892	15.0859	3.7288	5.6818	10.0375	5.87	8.2782	3.0147	4.0956	2.8645	6.0741	6.1149	14.251	3.2337	17.8963	18.3137	21.7009	21.6408	15.02	6.1284	5.898	12.5337	12.9246	4.2585	3.8226	18.4464	10.7237
KCNAB2	3.4822	2.4772	3.1076	5.3838	3.7235	3.3794	2.1416	1.165	8.2235	2.2567	2.109	4.6807	2.642	4.8161	3.4154	2.1329	8.4755	5.8145	2.3758	6.4246	9.298	3.1818	4.5846	4.1812	1.5145	4.9213	3.5535	4.2715	1.506	1.8122	1.3542	2.1327	3.7502	3.5038	7.1828	2.2193	2.4837	5.5555	2.1893	2.8726	3.4102	1.7162	2.6433	1.9013	1.7758	2.4598	2.979	4.1142	2.6323
ABCC9	1.3722	1.0436	1.1953	0.8877	1.8828	0.5608	2.8169	0.3699	0.8923	1.9632	2.081	2.719	0.1348	1.8111	2.5043	3.9167	0.881	2.0198	1.9461	2.2667	3.9562	0.7836	0.7342	0.7639	2.6397	0.6107	0.185	0.4379	3.9518	1.0405	0.8734	2.5849	2.4419	0.7599	1.637	2.0068	1.59	0.7928	0.3978	9.3536	0.9503	4.4264	3.0451	0.8349	2.3326	7.9789	3.3402	3.8735	1.4912
GAL	0.2197	2.6318	0.0745	11.5201	0.5873	0.9627	0.0386	172.4993	0.5749	0.3059	1.5183	0.8912	0	0.8276	0.1891	9.272	0.9292	0.0529	1.0642	1.5567	2.0382	6.5935	2.1038	0.2459	8.5529	13.2498	0.9003	0.0874	5.965	9.593	11.2545	8.8733	5.5847	2.5936	1.1257	0.3201	1.4947	1.3848	9.4812	0.3872	1.4923	0.2678	9.5231	26.0503	10.5738	9.0926	0.3392	11.4863	0.1807
CLEC2D	1.0519	1.0153	0.1572	2.5495	0.9236	0.6561	0.7436	0.4359	1.543	0.7525	0.4433	1.481	1.6511	3.3824	1.2369	0.7925	1.7199	0.5729	0.4189	1.1031	0.902	1.3481	0.459	0.4946	0.7187	0.8226	0.2971	0.8776	0.3744	0.3685	0.3824	1.2927	0.5947	0.9199	1.1719	0.6051	0.5351	0.6799	0.8794	0.5992	2.2555	0.4146	1.1365	1.0362	0.9976	0.5664	0.8558	0.4111	1.4969
FUNDC1	8.0888	13.127	4.1762	17.6552	10.0499	17.1895	5.942	10.1553	27.8753	11.1635	6.7895	9.5533	11.2429	4.4158	11.5988	12.6526	4.9606	14.1635	10.5083	7.3903	5.0506	8.8896	9.8799	13.7096	9.6279	10.8266	6.1927	30.8273	14.68	12.5218	9.6221	11.3199	9.4026	8.7255	7.1301	24.277	12.8376	6.0556	6.0771	2.9797	14.8145	10.2914	13.4878	21.3308	12.7695	12.64	4.9178	4.1154	5.0653
MAOB	0.2346	2.8784	6.9487	4.3859	0.066	4.7024	0.7731	3.4412	1.2925	0.7641	0	4.5514	0.1688	0.072	1.578	11.0411	0.067	0.9429	2.0736	5.8773	0.1286	0.2971	1.96	1.2488	3.433	0.8174	0.205	0.1292	0.2934	3.6301	2.0703	0.8792	6.3728	0.162	1.4876	2.9287	0.3141	0.8364	0.2178	1.3222	12.4777	1.4794	0.3269	1.9717	0.3768	1.919	0.4119	1.0793	1.0428
RORA	8.6856	0.7979	0.1698	0.2022	1.1462	2.2364	1.1953	0.104	2.7631	0.2813	1.6168	0.5986	0.5794	2.271	0.8529	0.2947	0.7824	1.2892	0.6885	0.3539	3.2109	1.0464	0.5565	0.3068	0.843	2.142	0.074	0.2821	1.7492	0.5407	0.576	3.8208	0.4226	0.3573	0.3488	0.743	0.6597	0.404	0.1373	1.5749	4.1302	1.2856	1.1443	0.2226	4.2404	0.37	1.0586	2.1406	1.9736
DRD4	0.6767	0.2989	3.1214	30.9148	0.2584	0.3157	0.7141	45.9727	2.3459	0.0897	0.0557	9.9312	0.6354	2.5143	0.4624	0.3627	0.6789	1.5509	5.2951	7.1221	2.6752	0.4187	0.6542	0.1528	0.1516	1.0602	0.5145	0.1319	0.7383	2.26	0.3105	8.3394	0.8853	0.2325	0.7886	0.0542	3.5655	2.7843	1.2792	0.9585	2.045	1.3132	3.7324	4.5261	1.0887	0.2134	5.6136	7.1674	0.8482
TGFBR3	6.061	0.5604	0.9256	1.5015	1.374	0.9556	4.0217	0.274	3.7775	0.9618	3.2451	1.5829	5.2869	4.7126	1.114	0.6308	0.843	1.3684	1.1951	1.6066	0.8651	2.2002	1.4674	1.7778	1.0844	0.5495	0.44	3.5721	0.3897	0.2055	0.5796	1.808	1.038	1.3126	2.1854	1.3477	1.3768	0.7319	0.5633	0.3903	1.354	1.8282	1.2376	0.4478	2.3442	1.2782	1.1045	1.9714	6.4
PLA2G10	0.1919	0.1978	0.1365	0.0657	0	0.1759	0.1575	0.2748	0.3653	0.5344	0.1105	0.4635	0.3364	0.0622	0.1469	0.02	0.2553	0.0205	0.0496	0	0.125	0.2001	0.0734	0.1179	0.1672	0.3827	0.0136	0.0291	0.7057	0.1196	0.1233	0.6132	0.1574	0.028	0.107	0	0.0325	0.0633	0.1209	0.0705	0.11	0.156	0.1694	0.0188	0.0465	0.1412	0.1581	0.4993	0.3508
HES2	0.1386	0.5797	0.0896	0.5829	0.4118	0.9984	2.7033	0.0063	1.7466	0.2492	0.0532	1.1096	0.0833	0.9885	0.3638	0.2518	0.0569	0.0974	0.4162	0.4743	0.576	2.0014	6.7028	0.0661	1.8355	22.6206	0.163	0.024	1.0756	0.6371	1.0391	0.3616	0.3501	0.231	0.2762	0.1184	0.3929	0.5353	0.6156	0.1309	0.7176	1.5866	0.5651	0.7713	1.0092	0.7287	0.3834	5.6195	0.0434
ATP1B3	49.499	57.5657	79.0559	79.3434	39.5403	42.7151	48.2944	83.4084	88.8426	64.4409	42.0583	51.5061	40.2845	42.04	111.4699	81.3733	30.8436	48.2967	86.1101	51.3638	55.9296	71.9407	59.7651	151.3391	163.8724	48.5565	150.6568	76.6578	24.7815	55.9507	97.9509	86.6338	79.2748	122.354	56.6909	98.9809	91.9009	53.5976	57.9704	32.0156	30.6287	47.1731	582.8633	82.6086	36.1252	62.0174	84.1769	33.1199	30.3483
NEDD4	9.0765	2.7491	11.0567	1.4046	2.0071	8.3514	3.4123	1.925	5.8851	2.4599	2.4815	5.4082	2.0261	4.7384	3.1801	2.1593	4.6035	4.6031	1.8026	2.1365	4.5887	2.23	3.7553	2.0029	2.4363	1.6712	1.4386	3.6395	0.7991	2.3631	2.057	5.1151	2.8083	2.5533	2.3506	3.5822	2.7588	1.1001	0.534	4.145	3.2203	2.1868	3.3486	2.0456	3.6675	2.3389	3.9414	2.1927	3.7572
PIGB	0.448	0.8505	0.9846	1.7965	0.8964	1.1346	0.951	1.2152	4.3827	0.7879	0.7967	1.5988	1.1075	1.5512	1.239	1.0959	1.9319	1.3617	0.9097	0.9573	0.8699	1.2329	1.9002	1.6643	1.1665	0.3009	1.1813	1.7732	0.787	0.9289	1.9792	3.4652	1.2504	1.2922	2.9655	1.6668	1.3754	0.8743	0.4556	1.3265	1.6165	0.7665	1.935	1.8502	1.793	1.6309	0.8933	1.2758	1.1982
MAPK6	26.6896	7.9543	22.7915	4.7309	4.0036	20.2941	6.6835	5.2374	8.7743	6.4285	10.2927	13.0326	7.9273	9.8393	7.5735	5.9368	8.7143	9.1801	6.3786	4.156	12.5964	4.4557	16.505	6.4053	7.4588	5.9143	10.0384	8.2409	6.4395	8.0723	12.7263	9.442	8.8387	7.6339	4.937	3.633	10.1287	6.0287	3.1336	6.8582	10.1946	6.3061	13.5908	6.863	6.4068	5.8325	6.683	5.5357	8.4701
GNB5	2.8876	0.7003	1.2334	0.7989	0.8704	1.8577	1.1573	0.082	2.5538	0.455	0.881	0.6952	2.6104	1.362	0.7783	0.7786	1.2653	1.016	0.8847	0.8511	1.0798	0.9582	1.2041	0.6432	0.8808	0.6892	1.2043	0.2478	0.7697	0.7287	0.4982	2.9763	0.493	0.3755	0.247	0.746	0.4314	0.3543	0.2435	1.0466	4.4342	0.7141	0.5968	0.2788	1.0084	1.0047	1.0477	2.8259	0.7299
RAB27A	11.5978	2.5322	3.2778	4.0667	2.5198	8.9574	7.196	0.7537	10.5213	4.1146	4.8786	3.3589	5.3713	6.3221	5.1662	2.5607	6.8739	7.4627	2.1424	2.2378	4.0804	2.4885	3.4974	3.1871	4.5865	1.3054	4.7672	2.7608	1.6861	1.2101	2.2544	9.1565	4.1436	4.2778	3.0798	3.678	3.5768	3.552	7.4879	6.5056	6.0591	3.5226	3.5295	4.0716	8.8769	3.3799	3.0057	3.0617	7.5718
HDHD5	0.4267	7.2801	1.9157	1.4007	6.5733	6.7661	11.9008	7.4338	13.6128	3.6832	3.6238	3.546	0.9658	3.3399	5.2023	9.1529	4.4834	4.5759	1.7825	6.3488	10.4252	6.8835	6.629	6.4533	0.4687	14.1142	5.1547	7.6747	3.9398	3.4625	1.6958	10.041	2.8982	8.8106	9.6808	1.1641	1.5305	6.3433	5.3769	0.6788	1.6069	5.602	5.2971	5.3282	6.9211	3.9721	3.2344	5.7569	4.7829
UFD1	11.1515	12.1457	10.4153	8.6722	10.9382	9.5504	12.9682	7.445	28.425	14.2842	3.4031	11.9833	11.2539	4.0483	7.4298	23.852	4.512	10.174	11.7966	6.4152	10.1473	5.6334	14.9446	8.0802	6.1075	8.959	8.7705	17.8622	3.5714	3.1852	4.9823	6.4567	12.7318	14.477	5.7433	15.454	8.3169	6.8893	8.2491	5.2634	8.0055	7.3296	9.7	7.9018	5.6716	9.4859	3.7459	2.7042	4.7326
LRP6	2.9803	3.4251	3.0725	3.1552	1.1078	3.4208	3.7002	1.8161	4.1078	1.6327	3.6477	4.4672	5.2875	8.5482	3.0312	1.8463	2.7439	4.452	3.2369	3.712	6.633	4.7293	4.8653	1.5662	6.5512	3.5364	1.8453	2.1363	3.9325	4.043	1.828	3.3288	5.4224	3.3464	3.1781	7.042	1.834	2.7728	1.3186	2.2568	2.309	1.5107	3.916	1.7638	2.8021	3.8422	1.105	3.0328	5.2722
GUCY2C	0.0256	0.5866	0.053	0.0234	0.0914	0.188	3.1746	0.0653	1.0898	0.1269	0.0689	0.1585	0.0629	0.8143	0.2747	0.0695	0.3492	0.329	0.0486	0.4605	0.9793	0.4483	0.1882	0.2791	0.7325	1.0292	0.0582	0.4043	0.5076	0.4923	0.1043	1.9893	0.7009	0.6204	0.1501	0.1264	0.2609	0.1775	0.0108	0.128	0.0764	1.7205	0.6863	0.4365	0.077	0.8226	0.0106	0.4535	0.0562
SCT	1.268	1.3268	1.2861	31.5732	0.6953	0.8716	0.7548	70.6535	0.9281	0.1207	0.1123	3.8438	1.7436	1.0431	0	0.6099	0.4048	0.7511	1.3103	6.7884	3.9373	0.1877	1.0291	0.5138	0.3058	2.1003	1.3704	0.1331	2.1518	4.9614	0.3133	29.3803	0.4799	1.2795	0.4896	0.9621	1.4389	1.302	0.2458	0.2149	1.8115	1.4268	1.6353	8.0161	5.4706	0.6029	4.9404	27.5035	0.107
PHRF1	6.126	9.4697	15.0808	14.4196	7.1239	18.0351	8.0406	10.4885	6.9012	3.7257	6.4149	12.2541	7.6002	8.3322	4.0344	11.5419	8.6143	11.6621	11.0565	8.3148	18.2347	11.1122	12.641	4.133	10.3093	18.3339	6.5866	7.8782	11.2154	7.2072	5.2074	7.9981	17.5206	8.1716	13.6462	6.2424	5.858	11.2432	6.0976	5.0036	10.8032	11.6164	10.1183	11.3227	10.0685	6.0376	8.2257	17.0046	12.3175
ELP1	5.7194	9.2518	10.9445	7.9012	5.4489	13.7301	14.1351	5.5882	8.0432	6.1654	9.634	12.8895	9.9309	8.8373	15.2036	10.3156	5.7392	6.6358	9.5339	8.4183	13.1815	8.7222	10.7798	12.2218	9.5067	15.3933	9.0748	6.3898	14.835	15.5024	6.772	21.0932	17.19	11.6764	6.1133	10.8926	11.719	5.2266	4.7602	9.8474	13.2119	7.4542	10.8911	4.3243	7.2644	6.0978	10.136	8.279	5.36
NUCB2	16.7754	9.6807	20.9019	14.482	9.8876	15.2498	5.2602	3.0718	11.3296	10.0468	12.585	6.3251	7.0028	5.3092	9.7973	10.7575	9.1709	11.5007	15.2281	3.103	15.9532	12.7031	14.862	6.9989	28.9531	8.8688	6.0831	28.1285	5.2399	7.2141	9.3514	5.0209	24.2119	7.8856	5.9033	17.5357	7.819	6.997	6.5913	6.2503	4.7638	16.1086	22.7532	39.7272	19.8212	14.7881	7.1682	6.2397	13.7802
PFN2	76.024	66.5526	300.1187	126.3656	58.5332	62.8309	74.1163	117.6408	73.6477	28.0108	50.6103	90.3757	44.621	145.495	52.2372	51.904	21.8237	54.5712	98.2386	79.7745	43.9176	79.346	52.3105	132.9268	147.3906	64.0671	123.6393	70.8842	19.9534	117.6383	96.5761	88.0375	106.8704	61.0419	60.0778	93.9714	112.1561	39.1882	35.2938	64.071	88.4165	47.4703	273.7976	39.0737	31.9129	97.3853	59.9101	45.6969	55.7451
PTPN3	0.8072	3.6107	5.8053	2.1241	0.7893	6.7246	2.7439	1.4998	3.5686	1.0167	0.144	4.5766	0.0563	3.1633	2.8534	4.8529	0.6704	0.5661	1.4026	3.5182	10.5806	2.9423	4.0946	1.9076	5.2971	1.8658	3.7257	2.0242	1.3638	11.9401	4.0014	3.6188	6.2641	0.9589	1.0667	4.6679	1.2591	1.4392	2.4933	2.6929	4.13	1.7863	3.0194	2.3902	2.1039	1.8954	3.8609	4.3035	1.23
SPTB	0.0169	0.0179	0.1603	0.0182	0.0947	0.0963	0.1479	0.0346	0.7911	0.0194	0.0195	0.0714	0.0661	0.2256	0.0314	0.3203	0.0231	0.0403	0.0237	0.0732	0.0157	0.1465	0.0732	0.0229	0.8083	0.0424	0.0093	0.011	0.0205	0.2965	0.0217	2.5809	0.0185	0.0275	0.0263	1.9319	0.0824	0.2115	0	0.1278	0.1263	0.0387	0.0533	0.0071	0.0576	0.0384	0.0478	1.0687	0.0345
DAPP1	0.0392	0.6212	0.0426	0.5855	0.7973	0.0701	0.1657	0.0599	1.6731	0.3643	0.0271	0.9416	0.5035	0.145	0.5766	0.1963	0.446	0.7454	0.1014	0.3569	0.0818	0.0264	0.0864	0.2563	0.1313	0.0376	0.0201	1.0997	0.1865	0.0705	0.3277	2.7513	0.575	0.3707	0.4268	0.0141	0.0599	0.4036	0.2176	0.1349	0.3726	0.2734	0.4502	0.212	0.2874	0.2495	0.0776	0.0653	0.2583
FGF10	0.1304	1.019	0.0046	0.0162	0.0634	0	3.4197	0	0.0451	0	0	0.1031	0	0.1268	0.0544	0.0074	0.0076	0.0304	0.0123	0	0	0.0399	0.0054	0.025	0	0	0	0	0	0.0089	0.0228	0.0325	0	0	0	0.0053	0.2111	0	0	0.0157	0.6851	0.0165	0	0	0.2033	0.0105	0.0146	0.6168	0.026
SLC44A1	17.9105	8.3544	10.5827	6.4288	9.361	13.2331	22.6198	2.7963	9.8237	11.1503	7.8475	13.5059	10.6029	10.0225	13.623	11.4725	10.3525	16.1322	17.8182	7.8603	23.1356	9.4552	9.001	8.6912	24.4584	11.8589	7.8281	8.1055	12.7217	9.3658	8.8229	8.995	14.4322	32.5228	10.9504	18.3526	9.9913	6.4729	10.3663	10.8573	8.6346	11.9919	10.0933	6.0259	15.0901	17.6121	12.6814	12.3745	13.8535
TMEM260	1.264	2.5279	1.5821	0.9679	1.1106	3.2477	2.9757	0.7213	2.7422	3.9192	2.184	2.272	4.4803	2.5782	2.3134	2.7056	1.9526	2.6319	1.6968	1.7365	2.6762	2.5967	2.0033	1.6646	3.7233	1.8083	0.9973	5.6632	1.9126	1.3853	0.7978	3.8367	2.4284	2.5472	2.3997	1.6051	1.313	3.2756	0.8131	1.2698	2.7514	1.8103	1.6108	1.3647	1.2395	3.3367	1.3705	1.2739	2.5836
SMG6	1.5424	1.3762	4.1873	0.5695	2.1942	2.9645	4.7449	0.7974	4.1457	1.7498	5.6493	2.1583	2.7459	2.2559	1.2243	1.5059	2.3981	1.7689	1.3423	1.8378	1.6869	1.6178	1.7146	1.4788	1.8878	1.2787	0.6668	1.5216	1.8483	1.4751	0.5932	1.6302	1.5422	2.5321	1.1913	0.822	2.7616	2.2593	0.8269	0.8302	2.5361	1.5126	1.2178	0.9293	1.8617	1.108	0.7772	1.6014	2.6338
EXOC5	5.5669	5.5696	6.4572	1.972	3.081	9.7375	6.7065	1.4224	10.3085	3.8278	6.1148	6.8623	8.0809	5.68	4.4534	5.8098	5.391	6.3375	5.3202	4.3898	6.4802	2.6364	5.7511	4.2138	6.8837	5.4405	2.8513	6.9044	4.5768	2.4676	1.8802	5.9703	3.9576	3.7687	3.8783	2.7454	4.2962	6.4409	2.1821	5.0226	7.6451	13.0255	4.6444	2.7197	4.7379	3.9079	3.6159	3.3172	4.1159
CLTCL1	0.7318	2.1877	2.7486	1.9741	2.0639	1.5164	5.4107	0.4509	8.8567	4.1239	0.3274	2.3635	1.0497	1.2123	1.1091	2.9298	0.9197	3.1184	2.232	0.993	2.6691	1.1983	1.809	1.162	0.3045	1.7141	0.2859	1.5011	0.9525	0.2551	0.1278	1.5078	0.6564	2.5165	2.5826	1.3666	1.7276	1.1522	0.6401	1.5372	2.9006	1.2694	1.0157	0.269	0.6927	0.5364	0.6013	1.3714	1.2078
FGF22	0.0846	0.0837	0.0197	0.0811	0.0302	0.093	0.1547	0.1776	0.5796	0.0838	0	0.5393	0.0712	0.1645	0.0388	0.1375	0.081	0.0109	0.0787	0.3039	0.1102	0.0488	0.0233	0.0089	0.053	0	0.1873	0.0847	0.5455	0	0.0326	0.6486	0.0555	0.1036	0.0566	0.0076	0.0172	0.0586	0.0853	0.0149	0.1746	0.1886	0.0896	0.1192	0.0295	0.0299	0.1045	0.0528	0.0371
FSTL3	1.4513	0.7744	3.1412	15.7318	29.9948	13.0338	3.656	4.7475	40.2739	0.8764	2.3054	8.4044	1.3292	7.1803	1.5495	8.1528	3.994	4.972	4.4935	13.29	3.0025	1.2447	2.8941	2.1085	1.2478	19.304	1.7342	1.842	6.3164	3.1257	1.5714	7.3718	1.299	2.1905	2.1836	2.8652	1.8398	12.2216	3.5397	12.9354	8.1317	4.1091	2.3652	0.584	3.8436	5.5911	4.1933	8.1232	2.2207
DGCR2	19.2297	20.2479	27.837	31.3101	36.9455	14.5074	28.0865	8.5598	43.8307	30.0702	17.3349	29.2126	22.9789	21.5469	14.9579	25.478	15.1299	29.5364	32.9146	40.5429	23.0198	25.7967	23.1384	16.952	13.6508	34.8507	14.9079	16.5172	15.941	5.3304	8.4186	20.918	23.5612	20.5842	30.1567	23.2868	19.893	29.7343	9.0191	15.3847	50.524	30.7124	17.1034	15.6242	13.8366	18.775	12.7628	13.0693	20.3051
RNF126	7.3724	10.8345	6.7165	11.4816	9.8085	15.5474	6.2211	22.5899	12.6319	3.1404	4.5048	14.8243	8.6653	17.0356	6.6497	19.4611	8.0968	7.2535	5.0071	21.3894	18.5754	5.2967	11.3363	7.1805	14.5787	26.4591	9.5865	18.4486	16.7918	10.9995	10.7118	6.9347	11.0702	6.7155	8.1156	8.4972	16.7518	10.3545	11.04	9.7913	10.9435	9.6023	11.2184	24.7327	9.5819	11.8114	6.0426	15.7462	6.193
MNT	3.7587	3.4521	3.7467	1.6011	2.5147	3.9052	3.2486	4.0714	4.9896	1.5312	5.1258	4.3355	4.9074	5.3046	2.4194	2.1969	3.5918	3.0629	2.2846	5.9619	5.5284	3.9381	2.1616	1.926	3.1121	4.2569	3.0179	3.0362	4.3521	3.9683	1.7262	3.1473	2.4865	3.1048	3.8084	1.2947	5.9172	3.9978	3.1284	3.5146	4.8645	3.8889	2.8513	2.766	4.9601	1.5746	1.6422	5.5028	4.7593
ZXDC	3.3723	3.5523	3.95	1.7434	1.4355	1.9512	2.2496	2.9175	4.0818	1.4713	1.7326	3.3436	2.5972	8.633	2.6623	1.9266	3.324	2.1173	2.7178	4.886	5.1117	6.2971	3.5772	3.0952	5.4722	5.1508	2.6382	1.7017	2.7257	8.853	2.2879	4.1457	4.202	1.9902	4.1366	3.9334	3.157	1.6001	1.9688	3.372	2.8071	2.9845	5.3437	2.2845	2.9147	2.8321	6.0246	5.1852	2.5171
JMJD6	7.7149	7.1518	5.4785	18.9913	5.2439	12.9087	5.6548	6.7238	14.0456	3.2826	3.4444	7.7224	9.7416	7.7158	9.9495	3.8069	3.9996	7.2609	6.1125	6.1866	7.4607	6.3196	8.2172	9.0506	6.8447	4.9939	8.9479	4.6246	6.2622	6.3573	6.6542	4.5201	6.2189	4.179	4.9283	11.8734	5.1963	7.3804	4.2052	2.8937	7.4133	4.2576	6.2644	5.4313	4.2912	8.0638	3.8568	5.3269	3.4567
POLB	1.052	3.505	2.2086	2.981	2.6185	2.8567	1.9879	5.6922	10.1761	1.7323	1.9528	3.1895	3.7941	5.2744	3.1935	2.3757	1.5014	1.7351	3.8589	2.2545	2.5586	1.8742	2.4051	5.816	6.6426	5.2975	4.9788	1.8033	3.1132	5.3851	3.904	5.952	2.7854	1.3762	1.3747	6.7436	2.6757	4.6982	3.2976	0.9884	1.8301	2.2287	5.5316	3.4247	3.5575	5.6425	0.8163	4.3242	1.3159
ST6GALNAC1	0.0725	0.0832	0.0201	0.0425	0.1292	0.0498	0.0219	0.0099	1.8325	0.0833	0.0596	0.042	0.0762	0.0805	0.0238	0.0065	0.043	0.0864	0.0107	0.0232	0.027	0.0747	0.019	0.0491	0.0216	0.0991	0.0088	0.0141	0.1757	0.0155	0.0732	1.3325	0	0.0724	0.0953	0.0232	0.1106	0.0154	0.013	0.0274	0.0142	0.0649	0.0548	0.1519	0.0421	0.0091	0.1151	0.0215	0.0454
WIPI1	13.1375	16.0714	4.0533	9.4291	10.5471	7.5881	13.5611	2.8241	21.4484	19.9603	7.5059	11.5547	15.3708	4.1827	7.1386	6.0758	8.91	20.5371	12.5464	8.5283	21.5345	14.9457	11.5773	16.8581	8.3243	11.0635	18.2596	20.1897	19.7845	11.6802	17.0342	3.3045	11.7891	11.7097	9.3142	26.05	7.772	9.2139	20.0192	5.4887	8.2792	13.9901	12.8339	13.0653	20.0929	7.0417	8.4523	10.6128	11.2206
FRMPD1	0.0061	0.0113	0.0047	0	0.0759	0.0084	0.0257	0.0174	0.3127	0.0602	0	0.0106	0	0.1716	0.0093	0.0076	0.0913	0.0078	0.0094	0.0342	0.0158	0.0146	0.0558	0.0609	0.0064	0.0146	0.013	0.0111	0	0	0.0313	0.1	0.0233	0.0426	0.0204	0.0191	0.0062	0.012	0.0077	0.0134	0.0209	0.0042	0.0537	0.0071	0.0071	0.0054	0.0075	0.076	0.0067
GBA2	9.7365	11.0939	11.7262	9.1457	5.6956	5.3134	5.0511	7.434	3.6778	14.7084	8.0646	15.2615	7.9798	7.1538	11.0056	13.194	8.7026	4.8981	8.2492	8.9651	9.4557	16.0867	15.3368	8.1862	7.512	7.0184	8.7499	4.7668	4.3012	12.6543	10.5328	7.1033	12.3203	5.9151	10.3406	7.058	8.42	6.3205	7.3802	7.5461	8.4257	8.9463	10.1398	4.6293	5.8535	5.2962	6.9418	10.1543	5.0539
NDST1	4.9825	16.1963	9.4745	11.0527	26.7121	10.8286	13.5231	6.8004	21.418	16.0095	14.9176	24.1866	6.5276	17.712	11.7424	26.3435	27.6019	19.6307	12.3248	22.2531	8.1809	10.2463	15.6068	11.1295	11.1711	8.6407	6.9337	18.6012	14.1839	6.6081	9.5084	9.6946	11.3671	23.0979	25.302	14.8952	15.0342	12.3449	8.0205	16.1633	11.5991	9.504	17.3425	7.4509	9.095	20.3138	9.8072	10.4859	12.8231
ASNS	3.678	7.9621	11.0852	3.6084	3.6558	5.8001	8.3601	12.1673	2.6383	40.7886	10.5221	3.4551	5.3422	5.4845	3.299	7.1098	3.3688	5.9646	5.987	2.7705	1.2208	4.9547	7.9145	16.2079	24.556	6.2309	10.2488	6.2618	1.8358	19.7389	4.1181	3.467	18.6361	11.9553	5.1284	4.3364	2.6699	1.8898	25.7381	5.5896	14.0998	7.1278	4.4265	6.4162	17.0971	11.0943	1.7324	1.7593	3.5065
AP3M2	2.2183	3.1091	3.6708	2.468	2.4024	5.1064	2.437	3.4309	1.981	1.8936	3.3742	3.3295	5.6284	6.0222	3.0991	2.4434	1.7286	0.9709	3.7561	2.3115	3.2812	1.6313	1.9179	2.9722	5.6478	4.1917	1.5451	1.8991	3.5523	5.4591	2.0097	4.299	2.522	2.0594	1.8273	5.9294	3.2754	3.1469	2.1574	2.1857	3.4001	2.0009	2.8359	1.5894	4.0102	2.9231	2.593	6.0429	1.8964
CNGB1	0.0147	0.0393	0.0626	0.01	0.122	0.0336	0.031	0.0093	1.6385	0.0303	0	0.0057	0.0103	0.0333	0.0636	0.0153	0.0562	0.0126	0.0101	0.0384	0	0.0259	0.0337	0.0232	0.0051	0.0624	0.0083	0.0133	0.0083	0.0037	0.0786	1.527	0.008	0.0642	0.0778	0.0307	0.005	0.0605	0.0247	0.0108	0.0101	0.017	0.0734	0.0086	0.0213	0.0389	0.0363	0	0.0429
ST6GALNAC2	0.0708	0.2774	1.3977	2.6344	0.2441	1.5	0.1828	0.0992	1.9327	0.1228	0.0979	0.5748	1.2616	1.8276	1.7711	0.7029	0.2789	0.0667	0.0659	1.1559	0.2952	0.2045	0.6045	1.2216	0.6516	0.2562	1.2227	0.391	0.521	0.6219	0.5279	0.6726	1.5003	0.3098	0.166	1.5692	0.2355	0.3503	0.1488	0.3101	0.6596	0.1217	0.7752	0.8568	0.28	2.5274	0.1984	0.172	0.1968
CHAT	0	0.0147	0.0046	0.0082	0	0	0.0084	0	0.0227	0.0148	0	0	0.0125	0.0348	0.0182	0	0.0152	0.0077	0	0	0	0	0	0	0.0125	0	0.0102	0.0108	0	0.0268	0.0383	0	0.0065	0.0104	0	0.0053	0	0.0059	0	0	0	0.0083	0	0	0.0035	0	0	0	0.1308
PABPC1	206.1866	259.4923	373.2129	372.5597	222.3185	274.3632	1010.3421	640.1114	174.039	680.7914	913.3141	219.9764	158.9792	445.3786	465.9937	586.5734	307.2198	587.8372	209.4764	293.9157	410.1388	431.7071	228.0858	306.375	928.818	259.231	239.4035	295.8699	771.1989	346.0703	719.8808	542.432	478.0745	325.3375	459.8324	262.5672	292.0541	284.9076	477.4965	499.8403	355.7856	277.1781	184.667	656.458	305.1519	473.943	234.359	539.7736	214.7721
[truncated: 24,621 more rows]
[truncated: 39 more columns]
