# Supplementary material for: Construction and validation of a novel cuproptosis-mitochondrion prognostic model related with tumor immunity in osteosarcoma
Source: PLoS One. 2023 Jul 5;18(7):e0288180. doi: 10.1371/journal.pone.0288180 (PMC10321638; doi:10.1371/journal.pone.0288180)
Supplement: S1 File — (ZIP) [file pone.0288180.s011.zip › supplementary Materials/the minimum data set/TARGET_Osteosarcoma_clinical.txt]

id	futime	fustat
TARGET-40-PARVXK	70	0
TARGET-40-PARVXK	70	0
TARGET-40-PAMRHD	74	1
TARGET-40-PAMRHD	74	1
TARGET-40-PAPVYW	78	1
TARGET-40-PAPVYW	78	1
TARGET-40-NAAHCN	92	0
TARGET-40-NAAHCN	92	0
TARGET-40-NAAHCN	92	0
TARGET-40-PAVXDP	124	0
TARGET-40-PAVXDP	124	0
TARGET-40-NAAHCT	178	1
TARGET-40-NAAHCT	178	1
TARGET-40-PAMLKS	180	1
TARGET-40-PAMLKS	180	1
TARGET-40-PAUVKL	183	1
TARGET-40-PAVUKR	187	0
TARGET-40-PAVUKR	187	0
TARGET-40-NAAHCD	199	1
TARGET-40-NAAHCD	199	1
TARGET-40-PAVTME	208	0
TARGET-40-NAAGJZ	222	1
TARGET-40-NAAGJZ	222	1
TARGET-40-NAAGJZ	222	1
TARGET-40-NAAHCF	225	1
TARGET-40-NAAHCF	225	1
TARGET-40-PAVRYF	239	0
TARGET-40-PAVRYF	239	0
TARGET-40-PASFIW	244	1
TARGET-40-NAAHBZ	249	1
TARGET-40-NAAHBZ	249	1
TARGET-40-PAVMMV	254	1
TARGET-40-PAVMMV	254	1
TARGET-40-PAVPHS	265	0
TARGET-40-PAVPHS	265	0
TARGET-40-NAAIBW	268	0
TARGET-40-NAAIBW	268	0
TARGET-40-PAMYYJ	271	1
TARGET-40-PAMYYJ	271	1
TARGET-40-PARBGW	286	0
TARGET-40-PARBGW	286	0
TARGET-40-0A4HY5	290	1
TARGET-40-0A4HY5	290	1
TARGET-40-PANPUM	295	1
TARGET-40-PANPUM	295	1
TARGET-40-PAVLPS	299	0
TARGET-40-PAVLPS	299	0
TARGET-40-PAVMEM	306	0
TARGET-40-PAVMEM	306	0
TARGET-40-PATEJE	323	1
TARGET-40-PAVLIB	328	0
TARGET-40-PAVLIB	328	0
TARGET-40-PAUVUL	347	1
TARGET-40-PAUVUL	347	1
TARGET-40-PARGNA	359	1
TARGET-40-NAAEDI	361	1
TARGET-40-NAAEDI	361	1
TARGET-40-NAAEDI	361	1
TARGET-40-NAAGKN	361	1
TARGET-40-NAAHCK	365	0
TARGET-40-NAAHCK	365	0
TARGET-40-NAAHCJ	368	0
TARGET-40-NAAHCJ	368	0
TARGET-40-NAAHCJ	368	0
TARGET-40-NAAGJU	368	1
TARGET-40-NAAGJU	368	1
TARGET-40-NAAGJU	368	1
TARGET-40-PAVDTY	369	0
TARGET-40-PAVDTY	369	0
TARGET-40-PARRXH	371	1
TARGET-40-PAVCHD	372	0
TARGET-40-PAVCHD	372	0
TARGET-40-PAUHGA	374	1
TARGET-40-PAUHGA	374	1
TARGET-40-0A4HMC	377	0
TARGET-40-0A4HMC	377	0
TARGET-40-NAAEDD	378	1
TARGET-40-NAAEDD	378	1
TARGET-40-PATMXR	386	1
TARGET-40-PATMXR	386	1
TARGET-40-NAASJI	388	1
TARGET-40-NAASJI	388	1
TARGET-40-PAVHJH	411	0
TARGET-40-PAPKWD	422	1
TARGET-40-PAPKWD	422	1
TARGET-40-PARUUW	428	1
TARGET-40-NAAHCI	437	0
TARGET-40-NAAHCI	437	0
TARGET-40-NAAHCI	437	0
TARGET-40-PAVFYF	439	0
TARGET-40-NAAGJY	445	1
TARGET-40-NAAGJY	445	1
TARGET-40-NAAGJY	445	1
TARGET-40-NAAHCH	448	0
TARGET-40-NAAHCH	448	0
TARGET-40-NAAHCH	448	0
TARGET-40-NAAECZ	449	1
TARGET-40-NAAECZ	449	1
TARGET-40-NAAHBW	464	1
TARGET-40-NAAHBW	464	1
TARGET-40-NAAHBW	464	1
TARGET-40-PAVDSN	466	1
TARGET-40-PAVDSN	466	1
TARGET-40-PAVEMA	466	0
TARGET-40-PAVECB	476	0
TARGET-40-PAVECB	476	0
TARGET-40-NAAHBP	478	1
TARGET-40-NAAHBP	478	1
TARGET-40-NAAHBP	478	1
TARGET-40-PAVDYY	480	0
TARGET-40-NAAEDA	503	1
TARGET-40-NAAEDA	503	1
TARGET-40-NAAEDA	503	1
TARGET-40-PATUXZ	510	1
TARGET-40-PATUXZ	510	1
TARGET-40-PAVCLP	511	0
TARGET-40-PAVCLP	511	0
TARGET-40-NAAGKH	514	1
TARGET-40-0A4I0Q	519	1
TARGET-40-0A4I0Q	519	1
TARGET-40-NAAHBR	536	1
TARGET-40-NAAHBR	536	1
TARGET-40-NAAHBR	536	1
TARGET-40-PAUTYB	537	1
TARGET-40-PAUTYB	537	1
TARGET-40-NAAHCM	542	1
TARGET-40-PASKZZ	542	0
TARGET-40-PASKZZ	542	0
TARGET-40-PASKZZ	542	0
TARGET-40-PASKZZ	542	0
TARGET-40-PAVALD	551	0
TARGET-40-PAVALD	551	0
TARGET-40-PAUYTT	579	0
TARGET-40-PAUYTT	579	0
TARGET-40-NAAGJS	598	1
TARGET-40-NAAGJS	598	1
TARGET-40-NAAGJS	598	1
TARGET-40-PAUXPZ	606	0
TARGET-40-PAUXPZ	606	0
TARGET-40-0A4I5B	619	0
TARGET-40-0A4I5B	619	0
TARGET-40-0A4I42	619	1
TARGET-40-0A4I42	619	1
TARGET-40-0A4I4O	627	1
TARGET-40-0A4I4O	627	1
TARGET-40-PATEAN	630	1
TARGET-40-PARFTG	653	1
TARGET-40-PARFTG	653	1
TARGET-40-NAAHCY	660	1
TARGET-40-NAAHCY	660	1
TARGET-40-NAAHCY	660	1
TARGET-40-NAAHBU	662	0
TARGET-40-NAAHBU	662	0
TARGET-40-NAAHBU	662	0
TARGET-40-PAUUML	672	0
TARGET-40-PAUUML	672	0
TARGET-40-NAAIBU	675	0
TARGET-40-NAAIBU	675	0
TARGET-40-PARDAX	679	1
TARGET-40-PARDAX	679	1
TARGET-40-NAAHCR	682	0
TARGET-40-NAAHCR	682	0
TARGET-40-0A4I0W	683	0
TARGET-40-0A4I0W	683	0
TARGET-40-PAUTWB	687	0
TARGET-40-PAUTWB	687	0
TARGET-40-0A4I4M	708	0
TARGET-40-0A4I4M	708	0
TARGET-40-NAAGJR	718	1
TARGET-40-NAAGJR	718	1
TARGET-40-NAAGJR	718	1
TARGET-40-PATADB	741	0
TARGET-40-PAIWEV	750	1
TARGET-40-PAMZAA	752	1
TARGET-40-PALECC	754	1
TARGET-40-PALECC	754	1
TARGET-40-NAASJK	756	1
TARGET-40-NAASJK	756	1
TARGET-40-PATKSS	758	1
TARGET-40-PATKSS	758	1
TARGET-40-PANMIG	776	1
TARGET-40-PANMIG	776	1
TARGET-40-PANMGS	782	0
TARGET-40-0A4I8S	788	1
TARGET-40-0A4I8S	788	1
TARGET-40-PAMCVZ	809	1
TARGET-40-PAIXFY	812	1
TARGET-40-PAIXFY	812	1
TARGET-40-PAUKXW	819	0
TARGET-40-PAUKXW	819	0
TARGET-40-NAAHBT	834	0
TARGET-40-NAAHBT	834	0
TARGET-40-NAAHBT	834	0
TARGET-40-NAAHBY	851	1
TARGET-40-NAAHBY	851	1
TARGET-40-NAAHBY	851	1
TARGET-40-PAUJZR	853	0
TARGET-40-PAUJZR	853	0
TARGET-40-PAMEKS	857	1
TARGET-40-PAMEKS	857	1
TARGET-40-NAAEDG	877	1
TARGET-40-NAAEDG	877	1
TARGET-40-0A4I8O	909	1
TARGET-40-0A4I8O	909	1
TARGET-40-NAAHBS	911	1
TARGET-40-NAAHBS	911	1
TARGET-40-PAKFVX	922	0
TARGET-40-PAKFVX	922	0
TARGET-40-PAPNVD	922	1
TARGET-40-PAPNVD	922	1
TARGET-40-0A4I5I	925	0
TARGET-40-0A4I5I	925	0
TARGET-40-NAAHDC	941	1
TARGET-40-NAAHDC	941	1
TARGET-40-NAAHDC	941	1
TARGET-40-PASNCK	953	1
TARGET-40-PASNCK	953	1
TARGET-40-0A4I8U	983	0
TARGET-40-0A4I8U	983	0
TARGET-40-PAMVMI	989	1
TARGET-40-PALFYN	1003	1
TARGET-40-PALFYN	1003	1
TARGET-40-PAMPSS	1004	1
TARGET-40-NAAHDM	1021	1
TARGET-40-NAAHDM	1021	1
TARGET-40-NAAEDH	1023	1
TARGET-40-NAAEDH	1023	1
TARGET-40-NAAEDH	1023	1
TARGET-40-NAAEDH	1023	1
TARGET-40-PAUBIT	1029	0
TARGET-40-PAUBIT	1029	0
TARGET-40-NAAGJM	1036	1
TARGET-40-NAAGJM	1036	1
TARGET-40-NAAGJM	1036	1
TARGET-40-PALPAX	1037	1
TARGET-40-PALPAX	1037	1
TARGET-40-PARKAF	1061	1
TARGET-40-PARKAF	1061	1
TARGET-40-PANVLW	1084	0
TARGET-40-PANDMD	1088	1
TARGET-40-NAAHDL	1097	0
TARGET-40-NAAHDL	1097	0
TARGET-40-PATNLI	1112	0
TARGET-40-PATLGY	1122	0
TARGET-40-NAAHBM	1132	0
TARGET-40-NAAHBM	1132	0
TARGET-40-NAAHBM	1132	0
TARGET-40-NAAHBM	1132	0
TARGET-40-PATNZB	1203	1
TARGET-40-PANXSC	1217	0
TARGET-40-PANXSC	1217	0
TARGET-40-PANNCR	1231	0
TARGET-40-PANNCR	1231	0
TARGET-40-NAAHDA	1242	1
TARGET-40-NAAHDA	1242	1
TARGET-40-NAAEDB	1249	1
TARGET-40-NAAEDB	1249	1
TARGET-40-PANFZN	1254	0
TARGET-40-PANFZN	1254	0
TARGET-40-NAAHBV	1260	0
TARGET-40-NAAHDN	1263	0
TARGET-40-NAAHDN	1263	0
TARGET-40-PANZHX	1323	0
TARGET-40-PANZHX	1323	0
TARGET-40-PATXFN	1363	0
TARGET-40-PATXFN	1363	0
TARGET-40-PATEEM	1451	0
TARGET-40-PATEEM	1451	0
TARGET-40-PAMXGP	1460	1
TARGET-40-PANBZI	1465	1
TARGET-40-PATPBS	1468	0
TARGET-40-PATPBS	1468	0
TARGET-40-NAAGJX	1475	1
TARGET-40-NAAGJX	1475	1
TARGET-40-NAAGJX	1475	1
TARGET-40-PAKZZK	1515	1
TARGET-40-PAKZZK	1515	1
TARGET-40-NAAHAB	1520	1
TARGET-40-NAAHDJ	1534	0
TARGET-40-NAAHDJ	1534	0
TARGET-40-PANZZJ	1538	0
TARGET-40-PANZZJ	1538	0
TARGET-40-PATJVI	1575	0
TARGET-40-PATJVI	1575	0
TARGET-40-PATMPU	1579	1
TARGET-40-PATMPU	1579	1
TARGET-40-PATMIF	1580	0
TARGET-40-PATMIF	1580	0
TARGET-40-0A4I4A	1583	0
TARGET-40-0A4I4A	1583	0
TARGET-40-PATLYM	1604	0
TARGET-40-PATLYM	1604	0
TARGET-40-0A4I48	1616	0
TARGET-40-0A4I48	1616	0
TARGET-40-PASUUH	1625	0
TARGET-40-PASUUH	1625	0
TARGET-40-0A4HXV	1627	1
TARGET-40-0A4HXV	1627	1
TARGET-40-PARJXU	1631	1
TARGET-40-PARJXU	1631	1
TARGET-40-0A4I3W	1637	1
TARGET-40-0A4I3W	1637	1
TARGET-40-NAAHDK	1649	0
TARGET-40-NAAHDK	1649	0
TARGET-40-NAAHDK	1649	0
TARGET-40-NAAHDK	1649	0
TARGET-40-PARTUG	1672	1
TARGET-40-PATFVE	1695	0
TARGET-40-PATAWV	1702	0
TARGET-40-PATAWV	1702	0
TARGET-40-PASRNE	1707	0
TARGET-40-PASRNE	1707	0
TARGET-40-PAPIJR	1719	0
TARGET-40-PAPIJR	1719	0
TARGET-40-PASNZV	1747	0
TARGET-40-PASNZV	1747	0
TARGET-40-0A4HX8	1750	0
TARGET-40-0A4HX8	1750	0
TARGET-40-PATADX	1754	0
TARGET-40-NAAHCE	1785	0
TARGET-40-NAAHCE	1785	0
TARGET-40-NAAHCE	1785	0
TARGET-40-PASEHK	1791	0
TARGET-40-0A4I3S	1844	0
TARGET-40-0A4I3S	1844	0
TARGET-40-NAAHBL	1846	0
TARGET-40-NAAHBL	1846	0
TARGET-40-NAAGZZ	1855	0
TARGET-40-NAAHDI	1863	0
TARGET-40-NAAHDI	1863	0
TARGET-40-PASSLM	1865	0
TARGET-40-PASSLM	1865	0
TARGET-40-NAAGKM	1868	0
TARGET-40-NAAGKM	1868	0
TARGET-40-PASYUK	1870	0
TARGET-40-PASYUK	1870	0
TARGET-40-PASDUJ	1896	0
TARGET-40-NAAGZY	1900	0
TARGET-40-0A4I6O	1906	1
TARGET-40-0A4I6O	1906	1
TARGET-40-PASJST	1911	0
TARGET-40-NAAGJL	1912	1
TARGET-40-NAAGZX	1913	0
TARGET-40-PAMHLF	1913	0
TARGET-40-PAMHLF	1913	0
TARGET-40-NAAHCC	1928	0
TARGET-40-NAAHCC	1928	0
TARGET-40-NAAHCL	1953	0
TARGET-40-NAAHCL	1953	0
TARGET-40-NAAGJW	1965	0
TARGET-40-NAAGJW	1965	0
TARGET-40-NAAGKD	2022	1
TARGET-40-PASEBY	2049	0
TARGET-40-PASEBY	2049	0
TARGET-40-PASFCV	2062	0
TARGET-40-PASFCV	2062	0
TARGET-40-NAAGJV	2105	0
TARGET-40-NAAGJV	2105	0
TARGET-40-NAAGKL	2111	0
TARGET-40-NAAGKL	2111	0
TARGET-40-PASEFS	2112	0
TARGET-40-PASEFS	2112	0
TARGET-40-PALKGN	2122	0
TARGET-40-PALKGN	2122	0
TARGET-40-PANSAN	2131	0
TARGET-40-PANSAN	2131	0
TARGET-40-NAAGZW	2149	0
TARGET-40-PARYDD	2150	0
TARGET-40-PALWWX	2163	0
TARGET-40-PALWWX	2163	0
TARGET-40-NAAHDF	2185	0
TARGET-40-NAAHDF	2185	0
TARGET-40-NAAHDF	2185	0
TARGET-40-PARXNJ	2215	0
TARGET-40-0A4I0U	2216	0
TARGET-40-0A4I0U	2216	0
TARGET-40-PARZAR	2218	0
TARGET-40-PANSEN	2256	0
TARGET-40-PANSEN	2256	0
TARGET-40-0A4I9K	2257	0
TARGET-40-0A4I9K	2257	0
TARGET-40-PARVEF	2314	0
TARGET-40-PANGCY	2376	0
TARGET-40-PANGCY	2376	0
TARGET-40-NAAHDE	2439	0
TARGET-40-NAAHDE	2439	0
TARGET-40-NAAHDE	2439	0
TARGET-40-PARKBJ	2462	0
TARGET-40-PAKXLD	2462	0
TARGET-40-PAKXLD	2462	0
TARGET-40-NAAHCU	2482	1
TARGET-40-NAAHCU	2482	1
TARGET-40-NAAHDD	2501	0
TARGET-40-NAAHDD	2501	0
TARGET-40-PAPWWC	2520	0
TARGET-40-PAPWWC	2520	0
TARGET-40-PAPXGT	2526	0
TARGET-40-PAPXGT	2526	0
TARGET-40-NAAGJT	2582	1
TARGET-40-NAAGJT	2582	1
TARGET-40-PARGTM	2610	0
TARGET-40-PARGTM	2610	0
TARGET-40-NAAGKK	2641	1
TARGET-40-PAKGVJ	2758	0
TARGET-40-PAPXWB	2777	0
TARGET-40-PAPXWB	2777	0
TARGET-40-NAAHBN	2806	0
TARGET-40-NAAHCP	2824	0
TARGET-40-NAAHCP	2824	0
TARGET-40-PALZGU	2882	1
TARGET-40-PALZGU	2882	1
TARGET-40-PAKRHV	2883	0
TARGET-40-NAAHDB	2888	0
TARGET-40-NAAHDB	2888	0
TARGET-40-0A4I65	2895	0
TARGET-40-0A4I65	2895	0
TARGET-40-PAPKME	2915	0
TARGET-40-0A4HXS	2948	0
TARGET-40-0A4HXS	2948	0
TARGET-40-0A4HXO	2983	0
TARGET-40-0A4HXO	2983	0
TARGET-40-NAAHBI	2984	1
TARGET-40-NAAHBI	2984	1
TARGET-40-NAAHBI	2984	1
TARGET-40-PAMTCM	3002	0
TARGET-40-PAMTCM	3002	0
TARGET-40-NAAHCX	3033	0
TARGET-40-NAAHCX	3033	0
TARGET-40-PANVJJ	3095	0
TARGET-40-PANVJJ	3095	0
TARGET-40-NAAGJN	3141	1
TARGET-40-NAAGJN	3141	1
TARGET-40-NAAGKI	3185	0
TARGET-40-PALKDP	3282	0
TARGET-40-PALKDP	3282	0
TARGET-40-NAAHBK	3367	0
TARGET-40-NAAHBK	3367	0
TARGET-40-PANGPE	3378	0
TARGET-40-PANGPE	3378	0
TARGET-40-PANGRW	3378	0
TARGET-40-PANGRW	3378	0
TARGET-40-NAAHCV	3389	0
TARGET-40-NAAHCV	3389	0
TARGET-40-NAAHCW	3417	0
TARGET-40-NAAHCW	3417	0
TARGET-40-NAAGJP	3443	0
TARGET-40-NAAGJP	3443	0
TARGET-40-NAAGJP	3443	0
TARGET-40-NAAGKF	3784	0
TARGET-40-PAMJXS	3862	0
TARGET-40-PAMJXS	3862	0
TARGET-40-NAAHBH	3885	0
TARGET-40-NAAHBH	3885	0
TARGET-40-PAMHYN	3900	0
TARGET-40-PAMHYN	3900	0
TARGET-40-NAAHCG	3915	0
TARGET-40-NAAHCG	3915	0
TARGET-40-NAAHCG	3915	0
TARGET-40-0A4HLD	3946	0
TARGET-40-0A4HLD	3946	0
TARGET-40-NAAGKG	4113	0
TARGET-40-NAAGKG	4113	0
TARGET-40-PALIXF	4355	0
TARGET-40-PALIXF	4355	0
TARGET-40-PALHRL	4374	0
TARGET-40-PALHRL	4374	0
TARGET-40-NAAGKC	4770	0
TARGET-40-NAAGKC	4770	0
TARGET-40-NAAGJK	5033	0
TARGET-40-NAAGJK	5033	0
TARGET-40-NAAGJK	5033	0
TARGET-40-NAAHBJ	5096	0
TARGET-40-NAAHBJ	5096	0
TARGET-40-NAAGKA	5302	0
