# Supplementary material for: Construction and validation of a novel cuproptosis-mitochondrion prognostic model related with tumor immunity in osteosarcoma
Source: PLoS One. 2023 Jul 5;18(7):e0288180. doi: 10.1371/journal.pone.0288180 (PMC10321638; doi:10.1371/journal.pone.0288180)
Supplement: S1 File — (ZIP) [file pone.0288180.s011.zip › supplementary Materials/the minimum data set/geoMatrix_GSE21257.txt]

geneNames	GSM530667	GSM530899	GSM531283	GSM531284	GSM531285	GSM531286	GSM531287	GSM531288	GSM531289	GSM531290	GSM531291	GSM531292	GSM531293	GSM531294	GSM531295	GSM531296	GSM531297	GSM531298	GSM531299	GSM531300	GSM531301	GSM531302	GSM531303	GSM531304	GSM531305	GSM531306	GSM531307	GSM531308	GSM531309	GSM531310	GSM531311	GSM531312	GSM531313	GSM531314	GSM531319	GSM531320	GSM531321	GSM531322	GSM531323	GSM531324	GSM531325	GSM531326	GSM531327	GSM531328	GSM531329	GSM531330	GSM531331	GSM531332	GSM531333
A1BG	7.300888946	7.257937932	7.229763454	7.307746811	7.340431612	7.247844146	7.282013225	7.256429261	7.27393265	7.109948098	7.217588904	7.47535659	7.279321459	7.209136242	7.347759767	7.226263541	7.182959817	7.173092344	7.188275017	7.187040006	7.203047769	7.193707567	7.181318443	7.165883343	7.194151946	7.283914429	7.269421297	7.334362888	7.170978417	7.238246736	7.218642799	7.550402499	7.162015142	7.198656569	7.258182488	7.184101461	7.327775877	7.316723038	7.282315277	7.246113978	7.255239699	7.245627264	7.228222186	7.201951835	7.334970715	7.208649975	7.240794153	7.249604919	7.291138512
A2BP1	7.21323868	7.27149733866667	7.258693918	7.27946770633333	7.245444527	7.240124464	7.33682818166667	7.23678240266667	7.267453153	7.28284062633333	7.34473214733333	7.36909097333333	7.272771066	7.265215221	7.25260007866667	7.28497544033333	7.310869471	7.29750092733333	7.226328635	7.244028854	7.27563015166667	7.24950167033333	7.22833315533333	7.32297593866667	7.31961741	7.237807377	7.188218664	7.283309547	7.25767718633333	7.25936463733333	7.256258721	7.25420852666667	7.24360217233333	7.289389166	7.22175764033333	7.314419063	7.22142004333333	7.238453623	7.25470012666667	7.283743771	7.20284134666667	7.20419590166667	7.25885458733333	7.27251625633333	7.226782817	7.33884569033333	7.27864723533333	7.34336097433333	7.25790441833333
A2M	11.80307431	11.13297007	12.16436696	12.57604893	10.63681132	12.11293634	12.45547728	11.4644139	13.44175927	11.59259987	12.04598289	13.35196627	13.01655717	13.77509625	12.93392055	13.65111973	11.77331327	11.03618814	9.088609732	8.418386182	9.389181901	10.13444904	8.233012797	8.6181866	8.907755672	9.852475623	12.59787876	9.471619442	9.25138121	10.25380707	8.462640241	8.571635443	9.47310015	10.89633882	12.53361103	9.945001392	12.14554092	12.42826118	9.426100875	10.53065777	10.27913984	11.45007846	11.75017678	12.85179849	11.2595342	8.399838516	8.927325122	9.936185149	11.26305488
A2ML1	7.344771628	7.351140065	7.364008992	7.349041589	7.368817173	7.39174439	7.373951883	7.35110471	7.422011443	7.309930875	7.415393263	7.387423621	7.369062375	7.379275148	7.353960236	7.357131289	7.28925726	7.436614417	7.646704391	7.628662801	7.55633244	7.690629217	7.787011306	7.887847341	7.609916587	7.312768468	7.318994719	7.422928815	7.463063809	7.404286325	7.470120742	7.434661414	7.387511619	7.386500227	7.291923247	7.35916451	7.328510838	7.343360869	7.371890591	7.362444721	7.566426893	7.399132857	7.327093841	7.363051488	7.263933285	7.363662164	7.363052573	7.457392668	7.25895498
A3GALT2	7.638058704	7.517544935	7.755171705	7.713009168	7.607105401	7.840205981	7.958326404	7.466358176	7.57953972	7.905479128	7.936932669	7.603839322	7.907591117	7.92180755	7.637344194	7.736769738	7.623779555	7.893231222	7.550651376	7.796486778	7.443978288	7.987053956	7.544959395	7.910046353	7.833069975	7.510883686	7.814308623	7.370461705	7.687165898	7.396922792	7.411584638	7.401065682	7.409412452	7.74229727	7.791084465	7.699536903	7.69097737	7.486482478	7.590708826	7.706857004	7.686904775	7.805480813	7.909264279	7.648167446	7.745844323	7.504475191	7.576210294	7.497664958	7.460707085
A4GALT	8.099282058	7.82440464	7.712874843	7.702513122	8.038896371	8.061287562	7.758418326	8.790410147	7.8298016	8.853329393	8.607573189	8.195277344	8.101874313	7.961260168	7.999015435	7.896534843	8.501858439	8.51130899	8.491896728	7.939904914	8.005444895	9.335277434	7.819560979	8.359597652	9.413732954	7.711458504	8.216573565	7.698214386	8.573985459	7.904676708	8.377411483	8.280420218	7.804720306	8.370491765	8.222953354	7.806454062	7.763553695	8.659481675	8.648286719	8.631175476	8.787516871	8.177658129	7.824663321	7.835040013	7.534747034	7.992503479	7.890028589	8.51937487	8.284298697
A4GNT	7.497096531	7.465481007	7.545811071	7.476640692	7.479284842	7.53035663	7.449956638	7.46432548	7.481271772	7.477841192	7.586921967	7.355097373	7.506242502	7.395945428	7.428593944	7.414456531	7.503740381	7.499837824	7.491899358	7.425155939	7.373271426	7.500880933	7.378827475	7.394160541	7.514684427	7.560213375	7.329292635	7.650393512	7.437703736	7.467929874	7.57727566	7.42181252	7.469493071	7.40189887	7.421002254	7.407005444	7.439563465	7.370664001	7.414671898	7.442170922	7.408701614	7.45741632	7.367192113	7.465251368	7.43548205	7.46755685	7.349102604	7.473647703	7.339627721
AAA1	7.319522948	7.2346995595	7.34608269975	7.34566642925	7.335096819	7.2836272905	7.28487159475	7.25847864025	7.290501108	7.32097191925	7.32174603025	7.299615651	7.26818761425	7.31359261325	7.223279936	7.29842101225	7.3283747985	7.300095483	7.31426725775	7.314207004	7.3015434685	7.2994847095	7.30707979325	7.324326889	7.3267642045	7.22597388275	7.219922194	7.24906550525	7.31350189925	7.24788171025	7.2220343315	7.24367720725	7.25799406225	7.2882107705	7.30735128425	7.238577199	7.28627572825	7.2205307495	7.2491838975	7.25123883275	7.254734001	7.26781657225	7.34184053925	7.237679737	7.2697000455	7.19567204475	7.38086495425	7.24899660725	7.20807518025
AAAS	8.449006044	8.444641243	8.376950154	8.583875672	8.370380393	7.889731772	8.102689318	8.17696484	8.224968553	8.526578962	8.209372523	8.300254255	8.286348439	8.218283504	7.951511617	7.986825375	8.260997806	8.758128953	7.994171161	7.851627859	7.999695384	7.426931229	7.721158936	8.032761449	7.940060911	8.028049656	8.060748168	8.114366697	7.821584383	8.053608365	8.074769921	8.561916207	7.810108721	7.889100447	7.871155862	7.620586876	8.123123238	7.773341368	8.009189697	7.705696684	8.099063954	7.881694391	8.030701363	7.983995602	8.246838899	7.794584306	7.901959001	8.175119853	8.297667808
AACS	8.137621451	8.359529271	8.10502965	8.08489534	8.111179299	8.566666106	8.025111501	9.063468836	8.297478806	8.585716717	8.55816187	8.148433348	8.180788314	8.350558695	8.190321662	8.148095358	8.221074392	8.690869511	8.449403824	8.648523461	8.664451717	8.081511321	8.314607082	8.575981143	8.243975925	8.326475749	8.204140217	8.710910896	8.245255208	8.530562112	8.402176186	8.366274837	8.100646229	8.729687885	8.04745148	8.309890973	8.095293924	8.160767938	8.428758039	9.081675393	8.908700907	8.745367522	8.101701811	7.997906062	8.428906126	8.190647414	8.688754519	8.880709379	8.099354642
AACSL	7.646145134	7.503408405	7.556862495	7.536551708	7.506665286	7.600097709	7.553112327	7.560572815	7.506333816	7.530155465	7.495693056	7.42811955	7.607653134	7.503837486	7.4429414	7.47449272	7.538081405	7.548322662	7.427299994	7.671433269	7.506750222	7.536399256	7.626260184	7.477452701	7.566778222	7.454838115	7.425631557	7.545946025	7.517155808	7.47636524	7.619768351	7.539898206	7.501597806	7.563004618	7.46451077	7.462312819	7.546903341	7.480891918	7.565833666	7.605230691	7.454203179	7.444764281	7.528503432	7.541669507	7.50017486	7.479297912	7.460983234	7.47768383	7.490694215
AADAC	7.263553456	7.253551285	7.267612617	7.187855921	7.303419515	7.243889824	7.300813022	7.224580245	7.295908762	7.238825803	7.255865369	7.264500257	7.266578859	7.206847737	7.255271764	7.242910493	7.255064252	7.234775989	7.241271344	7.174108496	7.19830301	7.140013637	7.17486276	7.175362191	7.146204411	7.259941454	7.187484479	7.277188128	7.147714787	7.245979369	7.239550531	7.308085959	7.202700515	7.260078952	7.249271835	7.187182229	7.253851193	7.23124946	7.242157044	7.217634604	7.317003004	7.229931378	7.160800461	7.231700823	7.265071263	7.208649975	7.148648563	7.245130716	7.21521839
AADACL1	8.400542961	8.249004367	8.222296137	8.569958013	8.768297664	7.63007652	8.189398799	8.234583983	8.191292626	8.326647326	8.266059106	8.442288529	8.234192878	8.556969668	8.137215063	8.556739741	8.362059499	8.085603897	8.350872693	8.479629615	8.580371132	8.992142792	9.764608999	9.211100911	9.872433728	8.738579367	8.68361282	8.712115244	8.859449943	8.709965881	8.863091006	8.523747827	9.003175159	8.675418366	8.82826042	8.740770933	9.66345054	8.449499706	8.943822521	8.760838862	8.632872874	8.405199634	8.197597684	8.674707319	8.04295953	9.601544825	8.234702016	8.780776205	9.032221213
AADACL2	7.157947856	7.187802619	7.234041707	7.243548579	7.250204169	7.220463268	7.2428525	7.239302831	7.242844577	7.289189306	7.258899914	7.235596445	7.201822241	7.23369125	7.213003827	7.19513222	7.245817245	7.247797518	7.197553841	7.198705483	7.2481925	7.278189044	7.324533079	7.299347492	7.290750903	7.191957276	7.174932014	7.158113221	7.286037444	7.272466568	7.208655057	7.246370197	7.244708473	7.233123199	7.244053075	7.246053295	7.20003162	7.225952188	7.205645261	7.25537427	7.192776291	7.21933052	7.264162919	7.238159614	7.347793543	7.189009939	7.25086071	7.281932117	7.222726987
AADAT	7.88830463	7.68259629966667	8.16462331233333	7.69838872066667	7.744277999	8.19016675366667	8.41450694033333	7.739209143	8.04864119166667	8.15379575	8.19864216766667	7.829215177	8.09203553066667	7.97322370966667	8.09686129666667	8.168052272	7.90421734166667	7.45175809466667	8.178361384	8.434874013	8.35452456066667	7.97542017233333	7.689925159	7.79252867766667	7.67332704566667	7.875398728	7.88266784333333	8.04793569333333	7.661685041	8.068580843	7.82671858466667	8.491671077	7.9905837	7.993478159	8.59279478566667	8.41996405666667	7.66502756433333	8.19786875233333	8.0717177	7.98806278333333	7.99066570133333	7.80566552866667	8.29665381	7.63985465566667	8.15775108533333	7.83987157033333	8.23181979266667	7.68707339166667	7.62394479033333
AAK1	7.331863747	7.309759967	7.321981842	7.287202992	7.302661181	7.282746248	7.270363124	7.302023167	7.306029879	7.271830264	7.269862647	7.328640571	7.295157808	7.258599601	7.363591707	7.298427281	7.347606881	7.301752439	7.21794512	7.192745603	7.205791347	7.162939867	7.20437746	7.15833981	7.183089029	7.267784992	7.35997359	7.251241973	7.22161572	7.279553765	7.232423462	7.228660531	7.237203287	7.291300055	7.298447745	7.184612708	7.213702149	7.310295478	7.271385748	7.332077536	7.189450225	7.355130349	7.264162919	7.271115731	7.159043718	7.161855609	7.230944948	7.286729192	7.282515939
AAMP	9.364266373	9.263463785	9.814054881	9.969138623	9.763923741	9.495717342	9.06194149	9.264590927	9.316800152	9.659106026	9.13678463	9.234633463	9.206834544	9.033282366	8.805287935	9.022371023	8.951764967	9.2754755	8.936130152	8.699245798	9.156139167	9.048090546	8.960270337	9.459991029	9.3024632	9.22816095	8.841764991	9.288804062	9.155251822	9.532843682	8.957053372	8.700752128	8.992734103	8.773378321	8.909227317	8.930615502	9.141498843	8.666032397	8.796128454	8.868906384	9.079479414	9.174044613	9.142795736	8.718880949	9.154963369	8.896095882	8.962997669	8.991702076	9.550018335
AANAT	7.140670789	7.154632251	7.155649974	7.144447119	7.144348348	7.071368904	7.101851154	7.10430748	7.132682161	7.107248816	7.148388505	7.153720889	7.101427674	7.117279356	7.177004699	7.052126845	7.092598389	7.070195475	7.139369712	7.169334151	7.172976487	7.057225893	7.031385974	7.115185155	7.033002848	7.162960477	7.084421724	7.160493299	7.149755939	7.149604412	7.161573823	7.121890215	7.207041402	7.132693609	7.108453598	7.13405159	7.123822073	7.085652968	7.124497792	7.042743279	7.135603891	7.243894787	7.134417507	7.144169718	7.230972505	7.096902275	7.115601635	7.117416629	7.181491408
AARS	11.80242227	11.71421134	11.67918453	12.52447036	12.14630879	11.91195371	12.05588647	11.89940564	12.54796774	12.4655004	11.61353095	12.42850713	11.58864994	12.29017816	12.00038571	12.11950755	12.38915982	11.79203437	12.28942929	12.24773373	12.36426376	12.16087774	11.9890859	13.19764258	12.61677881	12.01561568	11.95521264	12.50104228	12.33856358	12.74537776	11.91772169	11.04977059	11.79621995	11.84211547	12.15978511	12.09727058	11.30714275	12.50149708	11.55447128	12.13721118	12.90837795	12.33951067	12.24753364	12.07890612	12.74924563	11.39701208	12.37097449	11.92442993	11.75305051
AARSD1	9.954195411	9.473751034	10.30483018	10.01092989	9.624968948	10.09199571	9.92806734	9.472380276	9.734111533	9.539824949	10.51037026	10.14709271	9.708081454	10.04905692	10.38078668	9.565010604	9.711748205	10.28338294	10.40401147	9.764624946	9.504855923	9.453446744	9.567160024	10.90010235	9.766946524	9.940836625	9.465471301	10.53438632	9.552012599	9.920065522	10.30320869	10.39441805	9.643050435	10.58823555	9.860530188	9.464908314	9.33532249	9.568982072	9.613219668	10.05379278	10.71556057	9.900583693	10.50756419	9.018218502	10.27538592	9.932691224	9.559379831	10.16651066	9.880521201
AARSL	9.502128876	9.427552192	9.189366161	9.992149742	9.546393146	9.570653746	9.602887156	8.961205343	10.59471861	9.811204263	8.963188372	9.049573343	9.417753853	9.459398593	8.865155758	9.468234906	9.048350656	9.128061046	9.103003953	9.01448223	10.07971205	9.267050985	8.826449608	8.974415961	8.833326347	9.798473155	8.339099292	10.1480818	9.614863146	9.162414822	8.842089402	9.20175848	10.00512758	9.638928041	9.269123905	9.239599092	8.405482179	9.089503186	9.090580867	9.0800986	8.785434654	9.199593645	9.293145587	8.640397259	9.349474888	8.797561641	9.113451185	8.437546532	8.969257968
AASDH	8.874478429	8.444371936	8.766925487	8.630557303	8.391182542	8.952469685	9.329243457	8.62645231	8.865320571	9.091304436	8.0860184	8.486053744	8.522707889	8.712588487	8.664007872	8.932421739	8.970315839	8.780121668	8.368023291	8.60927902	8.623272814	8.146860222	8.041515799	8.140611238	8.044313481	8.27086368	9.000753307	8.205541008	8.065957518	8.607177765	8.262876836	8.178523865	8.048996529	8.515138628	8.744274867	8.435108602	8.792563094	8.575945791	9.009676294	8.212173127	8.62681359	9.187085163	8.879697748	9.118410421	9.257482135	8.07326726	8.392375435	7.948983074	8.657424779
AASDHPPT	8.288224377	8.273264414	8.10937686	8.509488432	8.643227663	8.753723335	8.118163341	8.030941178	8.701248585	8.556845269	8.618004879	8.341716016	8.155868542	9.379802671	8.705980678	8.277099131	8.207869298	7.697169804	8.907042903	8.354435418	8.64647361	7.773070256	8.065093608	7.676321549	7.909474605	8.769747354	8.406595934	8.554393289	8.453133409	8.106961475	8.394425842	8.383288261	10.44814251	8.335380113	8.441334892	8.478459984	8.315520964	8.627855243	8.413919497	8.059700011	8.522585838	8.2405322	8.362425961	8.686751768	8.868948355	8.994811833	9.279323532	8.028607967	8.336768776
AASS	7.909513134	8.718885735	8.439005302	7.632295469	8.135966511	8.13072387	8.387333732	7.745093295	8.766084418	9.037191474	8.359613723	7.516420235	8.805676135	7.847901856	8.157275412	8.097561583	7.724992383	8.648303643	7.950962653	8.290774765	8.567212232	7.602515061	7.764634623	8.017458354	7.871580604	8.1053678	7.82094129	7.98300812	7.344731158	7.875786865	7.704094949	7.782806449	8.049605271	7.73506724	8.316287683	8.141247779	7.858312819	8.103699146	7.832849941	7.950086658	7.710804425	8.033374396	8.102061892	8.222627466	8.08087885	7.867475736	7.931965924	7.68557792	7.759821245
AATF	9.599080614	10.04176362	9.289330892	10.53148892	9.495105318	9.444389023	9.368256843	9.666130808	9.814541237	9.17895454	9.587413601	10.05154208	9.439949208	10.24751135	9.069661454	9.718358782	9.465919414	10.05433034	10.18593388	10.48408505	9.956856257	9.888576159	10.32673496	10.30542691	10.12123458	9.85935274	9.24353388	10.08765918	9.89471297	9.621268074	10.44385318	8.962327185	10.27253529	9.862023095	9.583051443	9.830720484	9.49268544	8.814718657	9.487342028	9.861372572	9.839427402	9.280605417	9.878187311	9.765962754	9.672255343	10.37315903	9.572380449	9.491459348	9.618556966
AATK	7.353868941	7.29131065	7.374649949	7.362221073	7.504688441	7.37589969	7.375480521	7.372009991	7.387081406	7.415112856	7.46446343	7.40565008	7.383085315	7.289793727	7.387539083	7.391933736	7.337539852	7.445382251	7.180548848	7.187978038	7.284894659	7.247382081	7.227238781	7.183391344	7.219026887	7.337422589	7.34183293	7.453870766	7.205130576	7.446035891	7.310372124	7.405832129	7.353368497	7.312093687	7.32998361	7.188216242	7.324827773	7.296036972	7.42472415	7.352677827	7.373239272	7.309712319	7.319535396	7.323345708	7.374025064	7.204262507	7.315089082	7.396997557	7.490694215
ABAT	7.3763309255	7.266603818	7.243066839	7.10207765	7.380393577	7.361258945	7.31127915	7.361669218	7.3171517505	7.2356159595	7.337280998	7.3460422215	7.3092368965	7.179482703	7.33833823	7.3335082155	7.290624362	7.5951777815	7.27850817	7.279217542	7.2829873115	7.298649734	7.33913097	7.325987026	7.538153904	7.3680474085	7.3900090185	7.260866489	7.2074584915	7.367365917	7.3335882835	7.4148321135	7.4687038045	7.339177358	7.395990508	7.3386002315	7.4153183025	7.355173897	7.321065369	7.395855936	7.391333609	7.432558824	7.298163853	7.3310089795	7.2823539225	7.3074788035	7.3378456515	7.371540945	7.3577802665
ABC1	8.93075865	9.451840093	8.816648084	8.839003689	8.866173772	8.897109499	9.757551334	8.787132584	9.234350746	8.463933569	9.022001028	8.156459332	9.046681674	8.510234468	9.165772173	8.570932677	8.692742508	8.745427602	9.065616022	9.020548287	9.469424794	9.394030895	9.114162634	9.378408036	9.272972076	8.927298486	8.403891764	8.734396294	8.815816863	9.284836346	9.016003629	8.641035999	9.080886618	9.562759731	8.848294	9.148819769	8.616344789	8.987688184	9.303979515	8.873466332	9.389128587	8.402713774	9.174029923	8.263818572	8.756100242	9.066117957	9.545142837	8.779960636	9.02216117
ABCA1	10.49332057	11.42571269	10.3297553	10.80519466	11.38211146	9.66624492	10.94471202	11.12916254	10.50708093	11.84884643	10.21372889	10.73368254	11.10382799	11.3545121	11.38834282	12.13411249	10.97319258	10.58777187	9.557953997	10.5569665	10.39985081	11.61138626	12.36806362	12.07004848	11.85472559	11.23156768	11.32489084	10.3518856	11.45142729	12.44412309	11.4370737	10.81485538	10.43794826	10.4411857	11.17613754	11.54278709	12.44634811	11.4135928	11.59466489	10.84500349	11.02773614	11.8717171	11.52547629	10.85556899	10.87767467	12.00623956	11.45127421	10.84651845	11.37638149
ABCA10	7.251687489	7.299156056	7.212082194	7.226168519	7.237977409	7.341493812	7.351258397	7.299672342	7.360181301	7.258703595	7.242651207	7.244972786	7.363515169	7.159049494	7.28123462	7.346481843	7.221493199	7.512706846	7.244697208	7.204394651	7.209780542	7.411204408	7.210074146	7.201007214	7.301342157	7.325977319	7.349784687	7.245617628	7.386022075	7.199490698	7.258188629	7.163223937	7.192892969	7.357562221	7.230562575	7.489865162	7.23479641	7.261788753	7.333508384	7.210817786	7.315681717	7.280583156	7.203677512	7.271115731	7.198798004	7.433771799	7.614004811	7.298958519	7.255218184
ABCA11	7.485402825	7.521052925	7.520677281	7.471656434	7.320834509	7.70715458	7.619372097	7.348878632	7.548135368	7.318154576	7.286604649	7.581103731	7.967929487	7.419724194	7.62433468	7.528097021	7.357036675	7.954015911	7.449093477	7.633895782	7.365368947	7.738817088	7.207177039	7.351548898	7.211479862	8.086944251	7.624845138	7.519826607	7.520918969	7.302798451	7.809576296	7.663771731	7.645082701	7.588032488	7.50924316	7.851050969	7.408357583	7.822444219	7.733976707	7.45355858	7.52043681	7.366261688	7.342691123	7.530165117	7.423662553	7.58234265	7.757971848	7.387392445	7.504330009
ABCA12	7.871319585	7.8555839455	7.828633028	7.873749406	7.92797235	7.936925606	7.863837701	7.870585426	7.8810298825	7.846872213	7.9578360485	7.8398579425	7.9153563715	7.8336762725	7.78651576	7.8504214655	7.851755837	7.907748119	8.109480241	8.255337871	7.988764231	8.013496435	8.1937102645	8.2169362635	8.099559623	8.107030466	7.9642213765	8.1312944205	8.0227794255	8.093837103	8.175820675	8.085183964	8.274280985	8.0462538065	7.9680889595	7.9721017145	7.9050241975	8.0852677805	8.113795204	8.085082417	8.078895755	7.852295024	7.8757385965	7.862772128	7.8220824395	7.990646437	8.117795841	8.063917095	7.8199470095
ABCA13	7.272428515	7.274715393	7.209982315	8.240652717	7.138747538	7.145587442	7.139383749	7.200114828	7.334009052	7.248783351	7.104432192	7.412429886	7.143682044	7.244372846	7.161090049	7.975927821	7.227815995	7.154511657	7.189434466	7.174498375	7.203047769	7.198213113	7.182997315	7.365493424	7.20501542	7.178358099	7.758330423	7.18981041	7.162313409	7.194246437	7.355356342	7.154593124	7.229689481	7.866902412	7.405528368	7.147821838	7.184521147	7.120009666	7.28450962	7.318654214	7.167162617	7.148321915	7.23962106	7.654426379	7.174405884	7.192014969	7.200363698	7.198062335	7.155329258
ABCA2	7.9846830365	7.438199061	7.675407946	7.763242921	7.5529423555	7.9096939625	7.8607932275	8.315114596	7.627179785	7.6566782145	7.4968826125	7.681126206	7.647257175	7.608758509	7.6829928485	7.792412783	7.56146625	8.230425088	7.569064474	7.6059865845	7.746017924	7.6490475205	7.5650018115	7.446509042	7.743659265	7.528865586	7.7970386465	7.2765054685	8.0970614855	7.6021643005	7.5775020635	7.5322095715	7.36328056	7.5670842765	7.658063529	7.618811553	7.8263487205	7.666095005	7.688369606	7.593008141	7.475715366	7.603274903	7.4623921735	7.8282235175	7.75739203	7.4588714395	7.7257689835	7.657740029	7.757074074
ABCA3	8.063667466	7.701984455	8.539713699	7.672938516	8.822908757	7.663352142	9.410119451	7.973734249	7.687273766	7.761955456	8.243037462	7.701733779	9.327085756	9.158074638	7.886005797	8.290232238	7.807045565	9.062110196	7.729310303	7.921230374	7.921293974	9.458500453	7.933869634	8.067142975	9.450383632	10.27789001	8.020628494	7.847046797	8.312393052	8.364353275	8.096761442	8.737567507	7.675147072	8.199145862	7.675770305	7.755297661	7.950448101	9.137570342	7.904698723	9.111309737	7.94617417	9.110489318	8.280103371	7.76794652	7.784251281	7.709295559	7.664577817	8.395639732	8.149132825
ABCA4	8.731650982	7.168571581	9.536374134	7.841337898	7.418514867	7.216607087	7.143461027	7.500595329	9.72849478	8.911695726	8.306121618	7.301264439	8.312854109	7.377565579	7.208035015	8.577736257	7.324760955	7.172353418	7.249026957	7.204875957	7.282834341	7.221551616	7.140315994	7.190345559	8.152041533	8.580227535	7.652213528	7.325075809	7.221112279	8.515912757	7.597212519	7.761096313	7.620599085	7.332279218	7.524259705	7.398744919	7.334361304	8.663338569	7.293317844	7.24381526	7.300079324	9.148063497	8.49648008	7.919983228	8.324771982	7.209915855	7.179596585	7.242903898	7.424259663
ABCA5	7.32688633466667	7.542786641	7.27771846466667	7.42299435166667	7.44046348766667	8.33870282266667	7.44258705733333	7.40186933766667	7.65211195766667	7.369870495	7.25686670033333	7.23538357133333	7.36390045533333	8.21545417833333	7.84837247266667	7.54004626833333	7.267029816	7.728844622	7.37946912433333	7.459867853	7.249297092	7.40937875566667	7.601536605	7.23278353433333	7.29210943533333	7.32492404233333	7.47437069466667	7.26370991133333	7.206384511	7.29778835233333	7.25262543766667	7.37939640933333	7.333308904	7.755565064	7.69039982466667	7.495734964	7.36164273366667	7.813562514	7.51883600366667	7.39059593066667	7.50171002166667	7.76039102666667	7.58620309933333	7.502508119	7.444786187	7.38007588166667	7.419982576	7.34289552533333	7.26919836266667
ABCA6	7.42640272	7.2711949375	7.257911075	7.313927769	7.160947647	7.3975083795	7.498420818	7.8776439495	7.548972146	7.21758106	7.5096412255	7.4529435705	7.4052561825	7.4192505415	7.7104764925	7.2762880085	7.3805303745	7.6002282965	7.386284822	7.197671691	7.551424165	7.9008656885	7.464695382	7.469866937	8.7178853625	7.245406123	7.7407690545	7.151326508	7.201529671	7.3654580485	7.1717810505	7.3179476305	7.2291120515	7.5643111745	7.3117520265	7.549852078	8.227956915	7.276203431	7.551299557	7.4788064875	7.371856425	7.637661242	7.2689971695	7.195811077	7.315118138	7.615760738	7.4149255875	7.3863175355	7.2320834345
ABCA7	7.73610770366667	7.30870493566667	7.33610484533333	7.57365040333333	7.71911564033333	7.270749186	7.44939038933333	7.62959152766667	7.43820444966667	7.267596263	7.62862416566667	7.50271343166667	7.493411046	7.31818160533333	7.47837130366667	7.53014846566667	7.46995270466667	7.67643387566667	7.73558780666667	7.665013513	7.43455409466667	7.969834518	7.79115454366667	7.62517691633333	8.00425630866667	7.35131983233333	7.52207479266667	7.575776076	7.59285252366667	7.53471480866667	7.66690840533333	7.69323916166667	7.49378713333333	7.592670143	7.365910443	7.52142563466667	7.56852275933333	7.47035428366667	7.662354106	7.694887998	7.352024165	7.54447954933333	7.40622881266667	7.49645463066667	7.439014294	7.43580460866667	7.28831157566667	7.71135501433333	7.63421499733333
ABCA8	7.469833761	8.326616563	7.375893037	7.227674277	7.344185923	9.687265612	8.548689163	9.090068061	7.295908762	7.430156613	7.86310493	7.594430152	8.035173551	7.373255034	8.170327408	7.354012879	7.988279165	8.952460664	9.087377246	7.356981779	9.354658979	7.491350913	7.200464068	8.549569336	8.381526469	7.367422684	9.254196722	7.30231022	7.298183078	8.102896206	7.302768931	7.24260748	7.286603715	9.387336923	7.354640687	9.320216971	8.36006474	7.252494643	7.714482321	7.807945105	8.889854045	7.981873424	7.323748561	7.264740775	7.361513834	8.072169707	9.80908215	7.969490873	8.090371972
ABCA9	7.454658677	7.5304314335	7.3772744575	7.4537792225	7.4058674925	7.750085733	7.6798580835	7.7528381645	7.5253370855	7.4400167055	7.4049969375	7.597885311	7.5792976445	7.5479665295	7.5356826195	7.3885026635	7.429187366	7.7218938935	7.6969843585	7.5473199965	7.715994032	7.465265805	7.4264816965	7.5157486055	7.6930812925	7.417687793	7.7364987865	7.3983691845	7.259565307	7.4781656925	7.3821012645	7.3557705805	7.339212247	7.6180890025	7.402250371	7.835986332	7.5084044155	7.358328546	7.503690445	7.361225803	7.5503808795	7.5369467305	7.3441295805	7.4168848445	7.332817992	7.509089416	7.597960445	7.4332656375	7.413261981
ABCB1	7.416027907	7.16733188	8.592420141	7.334986931	10.69985389	7.484616723	7.893303151	7.590362698	8.532238465	10.21912256	8.593265533	7.701733779	8.185886483	7.334687538	8.364242733	7.298427281	7.474857467	10.96528079	7.741756794	7.480142311	7.980006777	8.22254624	7.895902154	7.24177125	8.301906764	8.809662838	7.391396319	7.504401803	7.885265966	8.396226837	7.385777062	7.290478816	7.94997181	7.593522983	7.634940506	7.909731942	7.696195216	7.838052033	7.557769111	8.492230773	7.505581348	7.503274002	7.889694207	7.298264768	7.26734621	7.674947833	7.352880668	7.716315636	7.664795319
ABCB10	8.2420428	8.42237341	8.938771097	9.235959035	8.87355906	8.913714503	9.141779153	8.649750349	9.202801872	9.086691355	8.193334848	8.953435638	8.799466302	9.622921344	8.800143571	9.080162085	9.392163398	8.639259858	8.681969612	8.252447961	8.630924011	8.475587942	8.501144169	8.084436619	8.008886005	8.78746303	8.96841061	8.531694319	8.130657513	8.26958874	8.327899319	8.431005365	8.08958688	8.624275877	8.791253583	8.412770844	9.056779779	8.626670234	8.30727672	8.537492715	8.611302992	9.105559106	9.205442346	8.568959113	9.495013653	8.568899044	8.735857026	8.258271643	8.422440934
ABCB11	7.183803585	7.205430762	7.200955789	7.159234549	7.216474849	7.277301121	7.186997921	7.291393927	7.235474474	7.240075942	7.22651905	7.235596445	7.193769724	7.16803635	7.186547874	7.252188483	7.261252682	7.249978613	7.252051803	7.200915105	7.235869217	7.219688054	7.190908887	7.182600356	7.192683063	7.15956323	7.225424125	7.180010278	7.168790313	7.213769282	7.180948533	7.171609761	7.175316662	7.234325317	7.170914656	7.466949348	7.144272546	7.208824617	7.179833903	7.170324736	7.187230432	7.195032643	7.180613691	7.191637783	7.187001516	7.190810268	7.221369899	7.218738272	7.203961819
ABCB4	8.294894127	7.519884747	8.881814069	7.43356331	11.83664311	7.99812516	9.07234815	7.555725021	9.561972414	9.981225559	9.068144751	8.194275612	8.890892956	8.863579068	9.609056801	7.990188678	7.288599885	7.854260948	7.5593117	8.026123117	8.388806875	7.871332778	8.510117535	7.788110557	7.947792131	9.827708241	7.721485091	7.78625387	7.651421248	8.908630635	7.6242231	7.557845477	7.951312462	7.421981507	8.132452597	8.332789492	7.950448101	7.734544235	7.823879194	8.535758444	8.182697833	7.466274974	7.984201223	7.347264918	8.22765296	7.775964736	7.882279587	7.792484949	7.81024574
ABCB5	7.20793946	7.232431588	7.170248912	7.23068986	7.257066886	7.286848608	7.213393965	7.26616119	7.205034152	7.195138943	7.163834996	7.206629102	7.304699543	7.253867517	7.197207161	7.251478216	7.174915165	7.213181082	7.202196254	7.323069405	7.276818892	7.210690556	7.203258429	7.34879646	7.237406231	7.187846551	7.117150936	7.260857948	7.257126847	7.226600163	7.186167444	7.141854069	7.297433353	7.212873983	7.235821017	7.30061194	7.21794894	7.282938377	7.255105305	7.247265559	7.200520472	7.245627264	7.321224918	7.229852314	7.229843781	7.49091159	7.25086071	7.245130716	7.171519831
ABCB6	9.459501659	9.357720266	9.645247477	9.97515903	9.238093326	8.870958117	8.657937304	9.670504402	9.063865569	11.07306215	8.55599307	8.735358569	8.580336388	9.016331573	8.636223143	8.838073683	8.941358295	9.804957788	8.528612866	8.149146989	8.302706206	7.797601306	8.052423513	8.240409594	7.990475004	9.183798213	8.104428747	8.620206116	8.345982024	8.544580079	8.112903855	7.982346518	7.962637844	8.401937514	8.552622619	7.94762847	8.195449635	8.50939845	8.057669959	8.491632394	8.997917376	9.060001194	9.973302051	8.062557191	10.5238888	7.646547776	8.050434676	8.848047282	8.762675516
ABCB7	9.177048067	8.874576362	9.513880882	9.077243965	8.937049468	9.01959589	9.29129842	8.810848242	9.363138155	8.466750669	9.974307074	9.644992078	9.46641986	10.19109036	9.267914987	9.930175918	8.982104454	9.103964741	9.112108495	9.312870848	9.636356057	9.510501305	8.994870567	9.686326808	9.425052324	9.257177015	8.822522907	9.263460967	8.790056102	8.801098525	9.185723921	8.806585671	9.100673324	9.422352582	8.919936873	9.325063421	8.853273918	8.816812615	9.150261085	8.687152468	9.355816953	8.756082004	9.702579129	10.4190741	10.79449965	9.346320925	9.133456433	9.057884569	9.260498996
ABCB8	7.96209178	7.684845127	8.290153354	8.332832528	7.895225129	7.609276614	7.689747727	7.51551415	7.797115572	7.434434598	7.577321184	7.925674645	7.752452076	7.705041371	7.548518829	7.712417441	7.740018287	7.844154851	7.669103051	7.89304387	7.948470736	7.595555967	7.707717457	7.652931342	7.903673601	7.760564098	7.660599214	7.911555638	8.12444132	7.737703879	7.810810883	7.911765468	7.847068545	7.575584615	7.736483334	7.909731942	7.746684716	7.851020056	8.076551701	7.830088661	7.650609473	7.875828397	7.553258654	7.556084272	7.753929079	8.021128035	7.945001903	8.060769287	8.129719798
ABCB9	7.4322549685	7.447198346	7.495118423	7.555170242	7.421507944	7.3868011885	7.367783106	7.559836741	7.426222744	7.5072676505	7.3218814285	7.4386477525	7.474419481	7.474210793	7.311181816	7.360636516	7.4905843865	7.4002802815	7.4041031695	7.2834965325	7.4382692545	7.3207813865	7.241612389	7.273934359	7.3025985365	7.331071208	7.295023898	7.483250578	7.3188650915	7.284848346	7.455042977	7.3716261315	7.459986074	7.258341549	7.427994429	7.292389258	7.2552081945	7.4015174625	7.439161615	7.40006033	7.4802427195	7.2940448505	7.302284878	7.314705877	7.427108995	7.310845394	7.3963937885	7.7058669065	7.5625493135
ABCC1	7.917539491	7.872908859	7.583767579	8.010533399	7.97054637	7.698483055	7.851244482	8.389083429	7.463592757	7.481270492	7.458125802	7.676005271	7.721568107	7.710318513	7.643460988	7.664199929	7.504436568	8.205059343	7.873800146	7.661339789	8.01895034	8.09820656	8.765218794	7.498384986	8.49076923	7.896694989	7.588154072	7.924476727	7.723676541	7.87327437	7.843564767	7.518590723	7.667270006	7.859396039	7.628597022	7.81319139	7.644076488	7.684033638	7.791546376	8.037192322	7.861366334	7.548965011	7.497888018	7.453812435	7.4587476	7.762538004	7.643977957	7.847357395	7.762213161
ABCC10	9.161185549	8.492772023	8.35894334	9.433044061	9.340759956	8.436159276	8.722817428	8.227906715	9.343855094	8.103256547	8.100442035	8.479975597	8.404717943	8.486602575	8.342833039	8.43044201	8.242904308	8.655615271	8.308184408	8.469449845	9.233889263	8.917986845	8.78133224	8.637003439	8.771122336	8.38817806	8.058665849	8.654687156	9.583793973	8.578066242	8.659892391	8.119789044	8.86665224	8.9768877	8.085162193	8.575760969	8.355800869	8.470701605	8.541831469	8.641375105	8.452819033	8.13440759	8.063868045	8.021714361	8.346626531	8.674188199	8.640977284	8.190821565	8.668607461
ABCC11	7.479205971	7.4087612785	7.449029078	7.403321589	7.497775041	7.422606352	7.463929549	7.445199014	7.472441637	7.4921237195	7.5269243995	7.476616936	7.512497369	7.329134814	7.434411484	7.411952299	7.5094349245	7.476490899	7.6248535055	7.811666837	7.607130302	7.8048384155	7.7517930085	7.891888378	7.792592757	7.4782349345	7.4320222255	7.4796084865	7.5910476005	7.513829911	7.5394765125	7.588401439	7.496166452	7.4697021215	7.4282345065	7.494132768	7.4484254735	7.4312763825	7.497201621	7.4399298455	7.503896585	7.3960827695	7.3892103585	7.4239716835	7.4031024035	7.462646864	7.492853488	7.480321381	7.414875511
ABCC12	7.205155912	7.258669	7.185345675	7.413368681	7.505347848	7.220463268	7.237938564	7.196465477	7.170662298	7.263680307	7.16535378	7.284825038	7.095314542	7.249123345	7.160165622	7.181514037	7.276955583	7.157499545	7.216576036	7.187709848	7.223541868	7.236263399	7.219009145	7.444470438	7.222074399	7.838316295	7.177211149	7.137198034	7.221112279	7.214768324	7.165592963	7.197344232	7.188515829	7.197469804	7.233569292	7.244575881	7.414284035	7.216709603	7.384312432	7.171501414	7.181672382	7.24042141	7.209303788	7.208491516	7.291077888	7.327010045	8.089985705	7.936824072	7.388967554
ABCC13	7.245556212	7.221963814	7.23626237233333	7.23532679533333	7.20951103233333	7.25132408966667	7.21022193166667	7.21996491666667	7.22264163066667	7.26394584366667	7.22032737533333	7.216613637	7.23370540166667	7.21073869733333	7.189138372	7.198840272	7.243336202	7.24786186166667	7.26000257066667	7.37307341666667	7.29558576866667	7.26721673566667	7.25978203666667	7.21349377433333	7.30668802666667	7.21143293433333	7.23614622	7.22679242566667	7.26723109966667	7.15626516333333	7.176603321	7.25447643233333	7.23877264566667	7.210900344	7.23406985866667	7.22322616433333	7.22628383266667	7.14928813966667	7.226430197	7.198969604	7.22689079833333	7.194470988	7.208777615	7.24673991066667	7.20147312533333	7.261705845	7.26176769866667	7.18647955833333	7.249393504
ABCC2	7.376751198	7.246245804	7.191392979	7.368406972	7.295074232	7.430602111	7.258976683	7.381768984	7.27393265	7.234432075	7.252869546	7.297349485	7.345782894	7.23369125	7.261306281	7.301769244	7.302623593	7.301752439	7.348224446	7.2837114	7.235330944	7.259203544	7.249301606	7.429538854	7.413275674	7.281172122	7.350918757	7.23087038	7.40508009	7.321777004	7.290944231	7.253060051	7.331338889	7.380365814	7.298447745	7.302635368	7.36914813	7.244522813	7.40008558	7.332077536	7.380292745	7.458896891	7.383955824	7.293759019	7.389462721	7.328059808	7.444109187	7.410752292	7.319189659
ABCC3	8.500638867	8.2163303705	7.9623679445	8.3624148955	7.812795197	7.948763165	8.0081155845	8.0077840575	7.7932673375	7.6136172815	8.116693786	8.2366554035	8.0212057875	7.9557807515	7.729340455	8.5326144105	8.144360346	7.7999303455	8.2940478125	8.0540792975	8.294142732	8.166224353	8.7283746855	8.846820093	10.0457352525	8.1454331925	8.55591725	8.318436228	8.0992815545	8.6127413795	8.358410061	7.86624966	8.3520300215	8.660609333	7.976956358	8.344061561	8.8332134995	8.1920032175	8.7205888375	8.367608276	8.298201693	8.0801940505	7.6852905995	8.4946011	7.8404136235	8.322545524	8.066197395	8.0708814895	8.495977798
ABCC4	8.937456079	9.396328924	7.941782016	8.708250658	8.884014093	8.647522587	8.09437339	8.15754665	8.601342995	9.547811179	8.351531627	8.910766837	8.82695911	8.522834057	8.549628225	8.740796382	9.342386051	9.159842843	8.618480228	8.272644822	8.159447084	8.954865794	8.994528265	7.931640904	8.74780436	9.988213133	8.196625901	8.800186403	9.016858201	8.263140833	9.099865184	8.567231021	8.895643509	8.931063979	7.920863027	9.155820666	8.725462022	9.156720632	9.323506449	9.667735528	8.953825718	9.087951139	9.024231638	9.482830916	8.967424537	9.741557605	8.990022286	8.428432371	8.897729385
ABCC5	8.941746257	9.07622186733333	8.920023761	8.86908015	8.72366512366667	8.24142000133333	8.68203012833333	8.48431520966667	8.55715436566667	8.13799146033333	8.43562348366667	8.38304181933333	8.780944358	8.80196570933333	8.539799266	9.15864950633333	8.867518958	8.44140512566667	8.59718072966667	8.59899375033333	8.77650554533333	8.66656558833333	8.62299602133333	8.3772223	8.52249477766667	8.47753522333333	8.70357389966667	9.075636299	8.55888895633333	8.94053529233333	8.725494423	8.330208697	8.47470163533333	8.714946992	8.63219709466667	8.85628645633333	9.033725001	8.68292866833333	8.929220878	8.597947214	8.812020708	8.62460082566667	8.44233946233333	8.403095062	8.67188761333333	8.67486606433333	8.553907552	8.36850861433333	8.47974694433333
ABCC6	7.21964306625	7.1987067375	7.21558608475	7.20326888275	7.21699114125	7.2275770925	7.3425890835	7.200771417	7.24766352075	7.236051683	7.22615041475	7.2419990515	7.290611696	7.17997906225	7.25029094525	7.28654666	7.215953101	7.23097453775	7.31261681375	7.2380615495	7.27153195575	7.332385841	7.26993681975	7.24329100425	7.23033795575	7.23190425325	7.17505510775	7.20387500725	7.2240624905	7.282482218	7.16279095375	7.235068507	7.23175459425	7.17798140525	7.212362016	7.2243512505	7.20970034675	7.34334999275	7.237097339	7.38779171375	7.21980893675	7.23487489225	7.35914482825	7.21671074025	7.2551886695	7.2627376035	7.29720278825	7.194815914	7.219655564
ABCC8	7.212047382	7.176120713	7.153781386	7.17862473	7.216474849	7.226920278	7.272926831	7.722096689	7.202161453	7.130194848	7.187556784	7.212902868	7.247359038	7.173150186	7.601422369	7.218199778	7.190804654	7.486062494	7.168587673	7.820956397	7.208034167	7.206103538	7.161834784	7.178519055	7.149843906	7.177283703	7.132964541	7.218810141	7.190546157	7.192127295	7.31969113	7.452348694	7.177523605	7.139960524	7.197920437	7.191339575	7.208589492	8.067732692	7.185220264	7.17502442	7.178331598	7.850997161	7.216847687	7.207558399	7.323079623	7.195042418	7.205558041	7.472299664	7.201462278
ABCC9	7.361544933	7.569172755	7.364775345	7.604957172	7.3146400385	7.465581322	7.352014486	7.634952444	7.8205139595	7.455142565	7.4591103195	7.5290845965	7.7734116565	7.8823988395	7.5218037765	7.830282087	7.502596807	7.3642770345	7.2658069885	7.1924346255	7.295068062	7.565422549	7.206634873	7.469920754	7.184026449	7.7075620295	7.607511787	7.2831751975	7.2394262	7.4600410055	7.2778907785	7.329708255	7.370292433	7.3594262775	7.537610991	7.2822757585	7.3688532985	7.579270285	7.4208882655	7.3301733035	7.345218515	7.567559032	7.469059229	7.414508558	7.396547334	7.311049165	7.3976141935	7.534442534	7.459652919
ABCD1	8.45007447	8.576672717	8.111852766	8.424056654	8.113616238	7.870770284	7.801751267	8.03693485	8.215071563	7.636058126	7.563754767	8.135733639	7.973914459	7.966774884	7.845585373	8.241233052	7.611714027	8.508523073	7.573993212	7.355043738	8.140605241	8.081511321	8.676327081	7.89192919	8.019904601	8.306184903	7.914437433	8.030636228	8.487993689	8.013099402	8.231602307	7.509335026	7.90401887	7.999002173	7.816599479	8.238547359	8.468847938	8.080723576	8.21225218	8.042425271	7.886336068	7.727979337	7.578674366	8.035165203	7.657485139	8.519602338	8.479820051	8.623531139	8.589537567
ABCD2	7.214072601	7.227380314	7.139720056	7.164020764	7.201008934	7.223041531	7.155576296	7.178307406	7.213530634	7.160981176	7.137301458	7.253564851	7.265544008	7.209136242	7.270316887	7.184554261	7.22969746	7.224695509	7.211790237	7.431286664	7.303410892	7.206724671	7.202988701	7.184297436	7.194949165	7.200961102	7.201230463	7.196132656	7.174287772	7.195301425	7.268672181	7.313382821	7.326942487	7.186768704	7.219242355	7.197684842	7.280470141	7.108919925	7.220667258	7.233530962	7.256394704	7.181248974	7.167058827	7.228002396	7.190194559	7.209282185	7.195309208	7.177284828	7.127945079
ABCD3	8.389394269	8.485217338	8.668244731	8.176336944	8.351407992	8.549222604	8.392519154	8.107294852	8.626356749	9.108638652	8.052096905	8.336804775	8.385794639	8.464782942	9.014241794	8.473262881	8.511495199	8.342077423	8.267897786	8.556441896	8.471636514	8.140513896	8.23595297	8.229857758	7.731892809	9.022461979	8.83032968	8.231133716	8.14171251	8.259608299	8.310305484	8.820555388	8.785501628	8.303080522	8.819157296	8.547701903	8.374578419	8.618346758	8.312849966	8.183997704	8.423192709	8.752143065	8.829538505	9.018686504	8.740517063	8.328338104	8.339980263	8.161262548	8.243535003
ABCD4	7.51036025866667	7.41219226066667	7.41764089033333	7.427428627	7.408027061	7.45572282033333	7.54222428833333	7.54152220733333	7.53228087166667	7.39160193233333	7.47037284666667	7.40787130033333	7.577464132	7.41571653966667	7.434196191	7.44652064066667	7.46630556233333	7.54354480266667	7.49341238366667	7.68288930166667	7.623218778	7.72249159633333	7.485647691	7.70268914666667	7.573324242	7.43182180166667	7.51238187633333	7.85758964766667	7.416205919	7.56883899433333	7.48442399633333	7.68129825433333	7.59351971066667	7.532090274	7.554404161	7.56911781466667	7.54676322	7.609503296	7.52892157966667	7.57588311466667	7.46361523066667	7.408988599	7.38335413466667	7.44518101766667	7.44056910433333	7.52013514266667	7.55916457666667	7.56156862633333	7.46674853166667
ABCE1	9.813680386	9.732691864	10.49787712	10.34311851	9.921499552	10.0531765	9.705710025	9.729649032	10.15374954	10.40442663	10.1827629	9.318448475	10.08013673	10.43232908	10.12933767	10.05430358	9.661663959	9.032329374	8.795329758	8.827189117	8.970646274	8.382790111	8.454672641	8.548988646	7.973701237	8.815523556	9.910090751	9.930115281	8.650813246	8.598288432	9.528354824	8.819842422	9.16911884	9.358152932	11.18760649	9.02961435	9.614240135	9.419017958	9.158666114	8.939322341	9.566579008	9.816825557	10.43359656	10.43765274	10.72980246	9.0884662	9.199856948	8.386163824	9.489049821
ABCF1	11.83190544	11.97899164	10.97291045	11.21443501	11.53025964	11.91041419	11.76240161	11.48681936	11.26721989	12.08424305	11.64001025	11.6097701	11.17092983	11.62683928	11.7106855	11.38860936	11.06410278	11.14066094	11.84601691	11.5529648	12.20702967	12.21840369	12.00723322	11.95515894	11.76152097	11.475107	10.95556071	11.76772998	10.90251215	11.85874038	12.03366312	11.29333914	11.70106012	11.4569165	11.62831069	11.66161348	10.85669973	11.51531445	11.56660111	11.46117513	11.73964499	10.9754818	11.86152496	11.05418052	11.47975163	11.56401577	11.14229715	11.14761305	11.80275127
ABCF2	8.29485339033333	8.32695642666667	8.327205114	8.445560855	8.07034576566667	8.237330264	8.16602489066667	8.00810113966667	8.227060898	8.065108187	8.23556595533333	8.222085974	8.20868366633333	8.41592881666667	8.013620745	8.16468258333333	8.039447524	8.10165651933333	8.56880760066667	8.24678880333333	8.55633115566667	8.11607359333333	8.25333301966667	8.02296912433333	8.28732482766667	8.26045860566667	8.110472271	8.37980343633333	8.345895422	8.14486393366667	8.326550443	8.13210153966667	8.33395067233333	8.228863825	8.06522160833333	8.371043787	7.95033044466667	7.91612893866667	8.27763227966667	8.15224418233333	8.147715823	7.83809026833333	8.01508481133333	8.24234149033333	8.38157001366667	8.374684191	8.55582340766667	8.24750117466667	8.20208864433333
ABCF3	8.640161636	8.49303178	8.659898782	8.517517141	8.416074664	8.126890412	8.626798352	8.537315645	8.344582097	8.002595588	8.175325415	8.503851786	8.242348818	8.457898374	8.266928325	8.634123003	8.308381944	9.027646981	8.79725988	8.690006456	9.111137831	8.863464436	9.055970739	9.066781056	8.826542278	8.835267615	8.097695309	9.041552336	9.141099288	8.812993602	8.824880006	9.03312178	9.340435713	8.879092391	8.090170992	8.826952426	8.2275688	8.420450873	8.839734937	8.959622363	9.008996271	8.356813924	8.026034914	8.030202289	8.168004354	8.878332775	8.955663396	8.658659196	8.631769937
ABCG1	7.6817318982	7.6485252004	7.6541252044	7.8644422616	7.680208027	7.5819846296	7.6578220592	7.7873697026	7.7777876104	7.695409436	7.728707671	7.995697118	7.6574302124	7.9050448152	7.6325606722	7.7747682844	7.6444180836	7.7898485332	7.574559349	7.6673096056	7.5765511468	7.9072352024	7.9439142656	7.927148622	7.9784994944	7.7388016382	7.839442155	7.5490865018	7.9214304138	7.9633864306	7.6420324182	7.7841297564	7.6846132534	7.6760583646	7.7608510878	7.6844175966	8.0356667788	7.768716378	7.765910626	7.6746864896	7.6366115356	7.7301262074	7.7939612116	7.8415221554	7.6573859442	7.910972617	7.708819224	7.6746561816	8.080867044
ABCG2	7.167093204	7.121494295	7.288708958	7.201619877	7.137945973	7.137107366	7.258976683	7.19039685	7.264033652	7.178913888	7.184659881	7.174338215	7.266578859	7.112316324	7.745718281	7.115091247	7.159792263	7.11516095	7.145889139	7.187173901	7.187539794	7.294842675	7.098169774	7.060690086	7.093948348	7.014102622	7.159012715	7.138461487	7.169518067	7.262533514	7.111244214	7.353157845	7.070651524	7.07388117	7.481291315	7.261767681	7.264446754	7.329479201	7.17875598	7.176196415	7.262208946	7.263658122	7.21024439	7.156604838	7.173368749	7.129035778	7.201904451	7.20568421	7.142881408
ABCG4	7.166272673	7.266704433	7.219826549	7.243548579	7.237211954	7.200047767	7.172759581	7.179513639	7.236147318	7.233170685	7.208666804	7.279349629	7.185417145	7.130162097	7.182714053	7.192873782	7.14645327	7.269076572	7.170515537	7.18650479	7.19204931	7.196687723	7.165695595	7.156404572	7.141504701	7.160699399	7.078774867	7.184412346	7.278703742	7.185696961	7.155604326	7.173959632	7.133970736	7.210505051	7.209373858	7.179037663	7.197455931	7.074680611	7.167963815	7.17267692	7.157065794	7.173815552	7.202742978	7.222444126	7.221972304	7.241960092	7.392882554	7.19260756	7.459620199
ABCG5	7.22329466	7.190457245	7.194106405	7.1504506	7.211845623	7.348631636	7.261487767	7.227034211	7.246839693	7.278819156	7.239087231	7.28717258	7.272869035	7.154176091	7.252248704	7.24362759	7.294554935	7.230452916	7.156648725	7.176192474	7.189795232	7.097641274	7.122883303	7.106815421	7.135149012	7.220702745	7.24162035	7.247483049	7.157366903	7.311631056	7.248093584	7.231447155	7.272596406	7.218803084	7.221512093	7.138685518	7.328510838	7.23124946	7.185220264	7.21309212	7.22258853	7.229931378	7.303190895	7.332236741	7.206433667	7.155784666	7.264639357	7.211121565	7.255218184
ABCG8	7.198027484	7.208214671	7.214187625	7.211953628	7.151523769	7.224332926	7.155576296	7.204990553	7.223241729	7.109049792	7.197539192	7.165630025	7.238403061	7.203437542	7.237108442	7.20635601	7.189393393	7.169394113	7.194460121	7.190727721	7.2481925	7.202654705	7.293064173	7.176709117	7.191120674	7.16183182	7.164691609	7.197169702	7.222123408	7.214768324	7.189323061	7.197344232	7.169786855	7.148415918	7.177897044	7.194494895	7.117555248	7.191898203	7.190601511	7.198242927	7.160436212	7.170077847	7.184263028	7.17655316	7.234364041	7.180715002	7.206087579	7.179478366	7.196465495
ABHD1	7.322269965	7.220928876	7.365267929	7.171623881	7.335167152	7.280020173	7.264009201	7.321748741	7.253469475	7.757756342	7.246256978	7.248097352	7.27715065	7.416625318	7.30737163	7.591852106	7.25382993	7.133438985	7.296445183	7.169334151	7.398583194	7.150540145	7.196277775	7.204732264	7.179187514	7.976297776	7.143144662	7.212148259	7.202322263	7.859775121	7.223171974	7.545912733	7.292011578	7.114446123	7.22453398	7.310861475	7.312146534	7.556855434	7.296634325	7.299104855	7.32365372	7.302277476	7.344305962	7.321563146	7.242303336	7.201164793	7.205558041	7.498984744	7.287447544
ABHD10	9.03644287	9.081664421	9.506526098	8.995505584	8.87060977	9.438482221	9.375948785	9.491099032	8.76673626	8.889229388	9.139124946	9.774614704	9.29529781	8.906849107	9.306078892	9.191348484	9.409346859	9.038773279	8.934049235	9.018817792	10.23030389	9.212176536	8.845727577	8.755811331	8.921280756	9.011837899	9.086311668	9.27003959	8.978134389	9.711570698	8.831244516	9.558548642	9.057132195	9.593647105	9.043241072	9.809161635	9.148134536	9.363044979	9.140592408	8.835643209	9.495229474	8.951812489	9.106633401	8.77425334	9.892211041	9.703996363	9.487671229	8.995558933	8.681802684
ABHD11	7.497788911	7.318269046	7.383451741	7.275254992	7.357504915	7.4692861755	7.4200804435	7.683600195	7.4970637865	7.3147168725	7.3642985645	7.623944083	7.3955937995	7.500131236	7.4216282605	7.407900709	7.4640105595	7.280052146	7.726696892	7.923409081	7.7641786195	7.3579217045	7.798773639	7.340552417	7.5240445915	7.6813805875	7.3448576135	7.783857666	7.5336264095	7.583675644	7.7142895815	7.7179320805	7.708721039	7.413323091	7.367206244	7.5690811435	7.4355901845	7.517334562	7.359301597	7.4940856035	7.465270798	7.323742284	7.5147422565	7.353717747	7.230228691	7.631978478	7.636377742	7.6660609745	7.46657071
ABHD14A	9.736087217	9.529972191	9.375159095	9.599055882	9.750076529	9.413000899	9.580654453	9.374377423	9.05868438	9.132505199	9.240707462	9.858243388	9.903441357	9.505636534	9.512643412	9.176678229	9.191531369	9.601083216	9.764186797	9.673670692	9.362034209	9.443592011	9.793197234	9.21428024	9.569361286	10.10421833	9.205298583	9.463262236	9.962683253	9.277162342	9.697719337	10.74301806	9.525119529	9.224373158	9.473321243	9.598122741	9.224790483	9.596107954	9.635205172	9.476994734	9.831698946	9.168452519	9.460138567	9.608344421	8.77838647	9.333197087	9.81796577	10.31856138	9.909146406
ABHD14B	9.052086132	8.288872868	8.703063906	8.937659964	9.524608565	8.381631774	8.667461362	8.885081195	8.026454146	8.082838704	8.875570695	9.095084867	8.477327368	8.501114686	8.492407788	8.568739196	8.743650769	9.538486464	8.742905919	8.50407963	8.659979737	9.332716817	9.117333366	8.557088496	9.59138648	8.227675292	8.55441953	8.591779645	8.979965278	8.284685603	9.128460158	8.557908549	8.265098033	8.377494592	8.313794796	8.24011536	8.649456636	8.007143992	8.283602561	8.280161661	8.257869416	8.174284974	8.064242656	8.582844411	8.454696796	8.550990723	8.43456852	8.444995931	8.836069343
ABHD2	7.791266498	7.8344627265	7.516150064	7.770676292	7.479481232	7.4235770605	7.464381004	7.4991436035	7.5428362885	7.6685928395	7.366478816	7.5137138825	7.435225912	7.478512193	7.3877731085	7.5151233585	7.550838971	7.333524582	7.5667574735	7.545258991	7.64504829	7.7030734045	7.9199396715	7.921489868	7.996639773	7.575845403	7.5328660005	8.0334233985	7.608841441	7.822756796	7.929342554	7.7971379925	7.7722179045	7.4921835875	7.40196323	7.636115159	7.677358655	7.633036457	7.81506184	7.470947826	7.706406882	7.475748869	7.373377384	7.610070751	7.3993134515	7.706357928	7.4445686385	7.7547300555	8.086001814
ABHD3	8.184053715	7.929789586	8.275704455	8.138534681	8.981818753	7.799739352	8.465066736	8.239242292	8.578602444	9.235664763	7.741325121	8.08578519	8.283196073	8.414212257	8.739108883	8.401156713	8.289858803	9.1914104	8.34528042	8.473277983	8.492342436	7.873946486	8.803855852	7.919936057	7.957615423	8.889273154	8.728794627	8.630099116	8.391032557	8.750889475	8.35603511	8.704633082	8.658525798	8.62631605	8.793319287	8.513141793	8.907010598	9.40860359	8.350664715	8.702602221	9.245178225	8.822381374	9.116885857	8.651222616	7.51941416	8.807645359	8.360338705	7.996197819	8.528564366
ABHD4	9.05808657	8.479720233	8.704953806	8.8290478	8.671761534	8.848499098	8.554949216	8.770161575	8.751452602	8.077947525	8.193911321	8.781329182	8.476639497	8.18363725	8.547260978	8.428293518	8.165776289	8.034912427	8.771154691	8.980644092	9.100124413	8.544982878	8.626769546	8.660526365	8.669710821	8.275118531	8.586314989	8.690674306	9.250950002	8.852180523	8.804228097	9.594285031	8.813709159	8.771523843	8.564687865	8.998553899	8.343848405	8.799628683	9.700536775	8.633866883	8.648129049	7.768778724	8.537860186	8.872217958	8.148899496	8.76006233	9.386732891	9.178196886	9.805657923
ABHD5	8.122650759	8.429747175	8.608219615	8.499322637	8.936170559	7.948567447	7.822977212	7.801371907	8.387312677	8.893373915	8.806090849	8.571346241	7.846576914	8.936538734	8.162241808	8.67058749	8.27402949	7.894308902	7.659084455	8.105693491	7.648354181	7.474001768	7.793891753	7.486437758	7.711653087	8.462176258	8.121118295	8.054708088	7.902133047	7.701983322	8.130500303	8.714672794	8.303403524	7.873293509	8.402957531	7.961356322	9.661752617	8.036538934	7.98854475	7.799398159	8.060019721	8.461184853	9.401128045	9.064298154	8.401318518	8.181157191	7.48016569	8.210938615	8.729059434
ABHD6	8.41900021	7.955811378	8.015339517	8.172186667	8.311025716	7.70715458	8.256600425	7.926601251	7.890540247	8.459308649	7.860054154	8.283917239	8.330498771	8.397045409	8.0600249	8.270484365	8.291321341	9.10736855	8.016246833	8.151021176	8.277681031	8.414298368	8.519000702	8.446028723	8.459436836	8.312092659	8.043999687	8.017523742	8.605980124	8.285262281	8.211179078	8.704245481	8.477295315	8.157861641	8.077195292	8.280935306	8.613571943	8.643170165	8.269876456	8.846352334	8.649048014	8.255688183	8.473982417	8.103359296	7.914792739	8.448570305	8.076056892	8.420326826	8.710914416
ABHD7	7.615103104	7.528618158	7.659336429	7.398809983	8.758308616	7.642950785	7.619372097	8.115177324	7.58429378	8.160958288	8.110991364	7.766604592	7.963924419	7.973626928	7.614663952	7.747645935	7.613627021	7.528418084	7.620325014	7.349263534	7.678842729	7.735779246	7.466765472	7.548312803	7.354755526	7.733772347	7.777244323	7.634340777	7.653625254	7.864857063	7.616788163	7.685055757	7.759781952	7.672909123	7.716535325	7.538758421	8.062202345	7.908245405	7.600523321	7.874162145	7.780448021	9.105559106	7.959030565	8.116790048	7.252544411	7.559006021	7.570368775	7.988758252	8.087175844
ABHD8	9.136988417	8.558706937	9.483008897	8.566802604	9.057402588	9.047875907	8.973843499	8.060706079	8.372948825	8.992670491	8.996439187	9.265860729	9.057909149	8.448655131	8.563081521	9.690471506	8.509324931	10.18989789	8.377312433	8.54684438	8.610938349	8.607844338	9.272516139	9.201927286	9.279085006	9.270933287	8.990787019	8.788879789	8.687237858	9.127401213	9.194868984	9.157064551	8.813395378	9.191122118	9.095170295	8.499545567	9.604921671	8.803151097	8.723553266	8.929283141	8.781678955	8.853583023	8.757755283	8.406237727	9.173647455	8.755408288	8.914327574	8.995208746	8.601646327
ABHD9	7.322906867	7.854627924	7.571947116	7.538905426	7.511261931	7.41191436	7.30495804	7.401037376	7.430828707	7.561139977	7.517106452	7.766604592	7.482216282	7.604783585	7.336994365	7.508119567	7.420358571	7.380893246	8.098431058	7.303587922	7.505508526	7.374363986	7.670940936	7.516195497	7.549695897	7.500318604	7.452757325	7.450932552	7.858429486	7.283663642	7.547466977	7.269146791	7.337941039	7.316361853	7.46451077	7.458823852	7.537463904	7.630136295	7.436947492	7.535060424	7.254087177	7.367844705	7.37410782	7.46687677	7.347793543	7.853953606	7.527381748	7.730289997	7.568935316
ABI1	8.0910537895	8.6096520915	8.14643988	8.3400915905	8.3698885935	7.8568662595	8.037317717	8.0455021085	8.1068496015	8.2662281695	8.318749565	8.258093001	8.0811242055	8.320805473	8.124600634	8.367083721	8.276169753	8.23608353	8.127196459	8.1755428505	8.2032559695	8.4994558795	8.6782033115	8.534363506	8.5279382905	8.2226017175	8.389064525	8.3600094115	8.301092327	8.2405968925	8.3382908425	8.2027644425	8.25326941	8.5133471705	8.4024249805	8.2236294685	8.5768850085	8.3557853225	8.4112706455	8.301043942	8.3621758705	8.2913875565	8.2327268515	8.306754992	8.1731333925	8.4972855385	8.5003073865	8.171906826	8.3609534865
ABI2	8.1307493205	8.09674046225	8.613464227	7.86616647725	8.50435817025	7.9641751135	7.826736699	8.01303156975	8.187045539	8.25450306675	8.03849045575	8.30949587825	7.990858103	8.05943016825	7.871290157	7.9719686875	8.13564660425	7.78782056625	8.322787726	7.736681464	8.1130739355	7.7866525365	7.8029065835	7.787907635	7.62458851125	8.67559938025	7.8508116585	8.15620624525	8.0303133825	7.90615343725	7.8344799245	8.00254508725	7.7887894705	7.8432841305	8.047443971	7.84116894525	7.9492580105	8.0960317375	7.9438198435	7.889150897	7.98759056475	8.244853144	8.294890824	7.89629438	8.30872169625	7.83351597025	7.819294314	7.75611873925	8.15200699375
ABI3	8.606945751	7.75480995	8.207739025	8.38829522	8.187028807	7.691015246	8.290996648	8.399967646	7.91311379	7.897759033	8.59495612	8.368462682	8.674042359	8.335255914	7.809795182	9.021101901	8.147463938	7.72577151	7.763172598	8.02942589	8.459375136	8.622479107	8.728871226	8.38014214	8.435612168	8.188561556	8.18464353	8.249057502	8.937782596	8.490950446	8.057911506	8.256751556	8.484591651	8.09282128	8.553833549	8.369753471	9.078524815	8.367359492	8.46191788	8.474763096	7.976968405	8.232887808	8.038428471	8.323765155	7.636468323	8.871266732	7.876208962	8.172363746	9.220954216
ABI3BP	8.140730139	9.164112074	7.925971263	8.474887805	7.589184082	9.406155095	9.76809268	11.37658923	8.185182351	7.506989947	9.722701718	8.104322101	8.7029666	9.147983265	9.450959175	8.654539167	10.56110166	8.797968246	9.431577461	7.183173257	9.313721485	9.185799384	8.310762051	9.930651399	10.11648661	8.358047108	10.19710389	7.485877367	9.689222629	8.209572763	7.757575522	7.394736305	7.594614447	8.712927403	8.109209496	9.699685954	7.86422385	9.023497617	9.484036589	9.430563234	8.581636243	7.898080123	7.888345352	8.113101024	7.959238148	8.979410703	9.381734333	10.15485652	7.498058794
ABL1	8.480389734	8.82436707066667	8.31314666633333	8.55112816033333	8.029481679	8.51181431866667	8.34173606033333	8.80215597233333	8.16320871733333	8.18072157066667	8.50748691366667	8.13339952966667	8.266546049	8.231228399	8.42896544133333	8.346688803	8.44646419266667	8.70576188266667	8.54463817533333	8.51344348033333	8.54060282	8.53134254666667	8.35890325333333	8.596953753	8.439726654	8.181486217	8.45684614666667	8.17929515866667	8.29529601233333	8.35200749933333	8.61180629666667	8.156170165	8.53302415033333	8.138744988	8.20780472733333	8.131498946	8.33363099666667	8.15190582733333	8.50759285	8.11895365433333	8.28669211066667	7.995102051	8.25974263866667	8.598260357	8.285837836	8.27956854733333	8.22972767166667	8.643993418	8.56718808333333
ABL2	7.84612974366667	7.66847536733333	7.531356494	7.420938069	7.453239973	7.34802150333333	7.47403663266667	7.58311048333333	7.33283180266667	7.40423947466667	8.02572456633333	8.098764553	7.47687558433333	7.55425991033333	7.33233458633333	7.71505855066667	7.47855050133333	7.35124665866667	7.77746793066667	8.33268014333333	7.62006514066667	7.66991041833333	8.73091046333333	8.97515080566667	7.70275287533333	7.47751395433333	7.42371711133333	7.78580490766667	7.87016303	7.361719871	7.86443489266667	7.37825037566667	8.10929153666667	7.70688222866667	7.569175397	7.500267706	7.972579011	7.440279385	7.575160516	7.34516219233333	8.07318323066667	7.37422082233333	7.42283314033333	8.066384208	7.44114001133333	7.914241844	7.4954226	7.617108931	7.593177937
ABLIM1	7.884832595	7.643715151	8.20261225033333	7.55697609333333	7.54119402333333	7.75612736233333	8.06341669966667	8.00502334666667	7.989317253	8.27844769333333	8.25433357566667	7.67990230933333	8.02322300033333	8.20136675333333	8.11811125366667	8.09047163466666	7.93036939033333	8.32086572733333	7.64199501266667	7.74920587233333	7.80217942133333	8.237502668	7.625807535	7.703762147	8.77699588033333	7.751897173	8.079102899	7.73508541833333	8.053209261	8.13302620366667	7.75434729066667	8.25195233166667	7.83271425833333	8.12764976	8.31538294266667	7.90660001833333	7.97757257366667	8.43252387866667	7.92117112	8.25130106433333	7.97573104833333	8.18970696466667	8.224868652	7.891978122	7.797612108	8.05910037033333	7.92189241233333	8.26312962066667	7.89964658666667
ABLIM2	8.177056874	7.69445406	7.998561855	7.252641808	7.559779923	7.299252114	8.009782242	7.738929659	7.308741034	7.344742126	7.688767336	7.48525298	7.969927487	7.515736959	7.295888085	7.972905263	8.087817934	8.637842259	7.188275017	7.390637208	7.713346204	7.593809184	8.016068912	7.647663194	7.781935091	7.241834116	7.256679726	8.00839464	7.510854621	7.589461115	8.36410921	7.754978243	7.520832523	7.621933059	7.812548035	7.443608697	7.560348084	7.522735371	7.363980124	7.657122516	7.418679157	7.835639126	7.570681855	7.33666833	7.536536963	8.123187925	7.308160551	8.202940198	7.420887996
ABLIM3	7.811152358	7.432612442	7.459021451	8.115327514	7.466323455	7.436337415	7.937720079	7.861767726	7.603109544	7.364711197	7.610604577	7.938039017	7.53949001	7.650815652	7.71403178	7.795036697	7.867443723	7.55197281	7.56790097	7.678103482	7.615723564	8.064404291	8.582305466	7.98758565	9.24258278	7.40378841	8.037665455	7.62809733	8.410067348	7.657932824	8.222235053	7.50623306	7.935788293	8.224721082	7.528609617	7.61653397	7.829719274	7.742593168	7.737488849	7.953849656	8.013538438	7.632556198	7.361754583	7.677091392	7.522135492	8.085779885	7.497787822	7.993724109	7.932164229
ABO	7.24205513	7.342309916	7.27681209	7.237490893	7.176029193	7.255797035	7.17145134	7.260084641	7.310098375	7.339086647	7.316960699	7.350443555	7.232403329	7.148438628	7.177952843	7.34962792	7.297899669	7.272052922	7.41365281	7.226787473	7.399922474	7.220917678	7.211278201	7.267278962	7.23831758	7.1503408	7.206975807	7.166367175	7.286037444	7.23049569	7.163579434	7.225865079	7.233984454	7.138750625	7.223778983	7.297602799	7.261200998	7.106462298	7.143037158	7.14534276	7.188340571	7.23780887	7.347520878	7.245520435	7.26734621	7.243448319	7.378529152	7.154155309	7.154084306
ABP1	7.596733519	7.467925266	7.556338695	7.479744741	7.571529171	7.357221499	7.479385207	7.39784783	7.442958285	7.472332104	7.54213459	7.726788073	7.323432509	7.413506341	7.336994365	7.540891537	7.511377135	7.532129	7.506247934	7.580279899	7.509228861	8.426040076	8.45719414	7.522093147	7.777871831	7.327008243	7.691830228	7.400870684	7.602815243	7.743388023	7.355356342	7.360669057	7.391903458	7.324994614	7.487053882	7.701413723	8.364011548	7.446790501	7.302177724	7.443596794	7.565139093	7.435007517	7.397337885	7.377835258	7.384341295	7.50343799	7.591255089	7.435511213	7.388967554
ABR	8.666143926	8.43518847333333	8.592371039	8.31570727333333	8.233071197	8.91388543066667	8.65371915233333	8.66486322933333	8.271462309	8.17009887033333	8.50164142133333	8.46286377033333	8.626998513	8.61116243433333	8.62428509366667	8.59257076	8.33550502866667	8.80853197733333	8.34509374033333	8.312534834	8.390169922	8.73393671766667	8.80898217766667	8.38566748866667	8.69404877833333	8.456198697	8.43421628133333	8.69044211666667	8.50512200166667	8.65675759933333	8.786664797	8.08448982966667	8.569835493	8.367246796	8.40323346166667	8.624564391	8.479174031	8.58476487133333	8.42150838366667	8.53547743733333	8.57715694533333	8.373687218	8.35699374733333	8.40573772266667	8.232616448	8.51435652966667	8.59337863466667	8.469354919	8.429902773
ABRA	7.297795791	7.197187401	7.212082194	7.226168519	7.231849034	7.210209527	7.179266348	7.239302831	7.244844031	7.239451129	7.205906797	7.228560045	7.249352297	7.160034332	7.213003827	7.226993373	7.226558051	7.222537361	7.220297424	7.186906147	7.197303204	7.197267979	7.221336174	7.17873446	7.194554394	7.266908072	7.216189351	7.204294131	7.191320222	7.189995972	7.289497735	7.258940118	7.237203287	7.202214195	7.254475204	7.21503298	7.212851261	7.218027402	7.252943215	7.218769378	7.204935556	7.257679219	7.247208817	7.248275146	7.210840239	7.213750461	7.146885213	7.308981694	7.262687895
ABT1	7.404929181	7.251358453	7.333192015	7.274526556	7.39752072	7.334378028	7.326229514	7.386078752	7.308741034	7.30382967	7.252126336	7.200347458	7.308362121	7.353615342	7.310209117	7.303767366	7.31082666	7.213901402	7.235497202	7.186103764	7.220991923	7.179378773	7.198820518	7.179693066	7.198512753	7.397129966	7.250886799	7.390651619	7.288191261	7.349722687	7.295326865	7.402652776	7.385313937	7.339638441	7.295551071	7.24531257	7.435713309	7.429371457	7.264858743	7.310742988	7.377468135	7.269607561	7.443699419	7.339322721	7.314347415	7.229079122	7.226361505	7.33482375	7.415247455
ABTB1	8.667172557	9.452508965	8.713616772	8.538670899	8.316763545	8.891917056	9.125109031	8.670163842	8.808300655	9.334865642	8.604638964	8.864423201	8.693378087	8.692307908	8.8648814	9.378270372	8.34919624	8.920330761	7.968313049	8.105693491	8.279792042	8.479398828	8.408082838	8.366565026	8.694686233	8.174959028	8.665540235	8.708901195	8.815229866	8.82554654	8.406668173	8.999121258	8.420605553	9.155681087	8.683062612	8.519490982	9.094348706	8.870959774	8.468846039	8.739522606	8.470537848	9.036942923	8.596977781	9.361964144	8.885562743	8.286002814	8.652857976	8.631720492	8.630678046
ABTB2	7.433545567	7.44075939	7.264768695	7.484076121	7.373264369	8.324259688	7.364818175	7.585588677	7.329206725	7.234432075	7.214847647	7.349667203	7.299886632	7.899546599	7.381624325	7.32928328	7.285329696	8.619299446	7.885457949	7.633895782	7.270133925	8.015937912	7.44419946	7.327271325	9.180713846	7.202915076	7.653147765	7.500155585	7.861940642	7.318371944	7.637476576	7.233302541	7.871963667	8.728734909	7.272198826	7.788545933	7.221336855	7.366976357	7.74709687	7.508011352	8.053626604	7.502558449	7.218739559	7.370024195	7.308853146	7.832160835	8.009092274	7.75352549	7.85717851
ACA10	7.996726035	7.929789586	7.876251421	8.725790771	8.475581512	8.160126723	8.183502658	7.752988174	7.795161561	7.909541285	9.353596538	8.127888348	8.632217129	8.603331844	8.46362267	7.999485313	8.153598359	8.171978447	8.359205997	8.273441868	7.84814471	8.219331147	7.539671853	8.603665309	7.365461595	8.630345287	7.536344427	9.04654012	7.803027269	8.085793463	8.67868604	7.862785213	8.227903897	8.279534145	7.806448917	8.207125995	7.584529368	7.824097952	8.590477407	8.766241929	8.131447856	8.078768481	8.510837283	8.137318375	8.396452835	8.055519753	8.074652198	7.94379005	7.836962605
ACA33	8.225170874	8.383173584	8.216720989	8.494310576	8.402901242	7.956043529	8.391656079	7.835170923	8.263072828	8.545880007	9.788223186	8.376300129	9.357053563	9.374460751	8.28221656	8.568007316	8.6952062	8.716213637	7.533113507	8.075268978	7.546856549	7.708000555	7.518270402	7.900031764	8.0048359	8.002861252	8.078662713	8.045158262	7.646998392	7.6761673	7.760176456	7.683738353	7.887759327	7.895355892	8.316287683	8.03168385	8.20166429	8.005061451	7.855399028	7.883179798	7.884437105	8.019145845	8.848656317	8.620037727	8.537544068	7.569768692	7.854210218	7.660791723	7.966591854
ACAA1	10.30750471	9.782168412	10.08548069	9.321443416	9.271697079	9.941519051	9.92501756	9.438129323	9.702198508	9.601371054	10.08208232	9.336854918	10.03164446	9.420669964	9.423203403	9.667406553	9.692506267	10.76555768	9.972626411	10.10501364	9.923574928	10.45267106	10.8169149	9.857967807	10.49459141	10.31647762	9.553189089	10.81032057	10.07531995	10.52086895	10.4275652	10.48509765	10.70218768	9.614596238	9.511077938	10.04616884	9.958144651	9.552212346	10.32042189	10.79162421	9.998979551	9.654661369	9.36283581	9.224455821	8.888585989	9.949730109	9.817781266	10.33864408	10.48677624
ACAA2	9.505137101	9.973898805	9.58223568	10.51972956	9.490637652	9.185718665	10.12090053	10.00967714	9.591807324	9.339599046	9.842275074	10.07253482	9.356239743	10.4075127	9.667006821	9.597145387	10.32031077	8.091437293	10.28508195	9.716017626	9.398548137	9.166802473	9.667015265	9.908702136	9.030826921	9.594516371	9.746905454	9.651263024	9.218446315	9.551972609	9.91326611	10.4052241	9.471540076	9.086030725	9.958052597	9.095331041	9.927449828	9.875111987	9.330130715	9.363283284	9.68545102	9.747896424	9.67130173	10.12138334	10.07454723	9.464801788	9.822386626	9.693684966	9.630295381
ACACA	8.404793593	8.4194757425	8.4734088605	8.576847424	8.3819513145	8.5769658915	8.192463517	8.539841682	8.4620501315	8.4348500245	8.182292627	8.1944191445	8.441065536	9.061142791	8.3420185155	8.5167656	8.577518859	8.251670001	8.515360909	8.561703678	8.39147216	8.0899566615	8.7689181455	8.40994229	8.216027449	8.7163263365	8.3751034005	8.4973845355	8.08019479	8.5862403715	8.819667498	7.8934102405	8.5476400675	8.3025531855	8.7684820415	8.3699317015	8.0422228515	8.078432459	8.154505514	8.1278848605	8.635713943	8.253563091	8.8387757245	8.4462622475	8.585160561	8.433873988	8.3885049845	8.286968709	8.280657143
ACACB	8.273541973	7.974557049	8.090930753	9.073415259	9.032887339	8.375087852	9.802604324	9.053320227	9.170246723	9.312101181	8.503350839	9.20412448	8.760000261	8.635703944	9.013744372	8.869840313	8.759981969	8.938836006	8.246525135	8.72926883	8.956934848	8.755720191	8.94339133	8.770191568	9.011961994	8.658781756	8.827047286	8.379650387	9.371140565	9.406780491	8.24852128	8.455273747	8.181869418	8.905720566	8.585273909	9.258370474	8.682793344	8.82377213	9.558568451	8.554710675	8.858139385	8.294757113	8.185788714	8.362729052	8.976440634	8.700349622	9.105916756	9.090661818	8.326412004
ACAD10	8.932100538	8.571036807	8.671338384	8.953862755	8.652372836	8.268209403	8.342566128	8.527891293	9.022642127	8.411434885	8.248007468	8.593751843	8.528036468	8.447494523	8.486768544	8.856768429	8.821323202	9.393092087	8.071552904	7.98767678	8.774073538	7.468166768	8.002465123	7.629020663	7.734747831	8.131204296	8.884720788	8.440084381	7.949954149	8.040032488	8.516817517	7.917958894	7.798527971	8.181448607	8.562282614	8.205497712	8.421536536	8.226089526	8.454454372	9.363606717	8.192497607	8.347593528	8.375620354	8.498008378	8.723189812	7.869591401	7.914577698	8.16543999	8.568081767
ACAD11	10.17357165	9.390616882	9.929618972	9.486007735	8.831103254	8.675310561	9.668978528	9.995183039	9.640056297	9.188225364	9.317375522	8.702523635	9.514413366	9.539336356	9.122886448	10.20389084	9.569116661	11.77467706	8.880547007	8.699245798	9.403532061	9.050366391	8.71181668	8.957923311	9.263753968	8.50545164	9.576363971	9.018552284	8.409649513	9.526869919	9.637719108	8.690608649	8.628349048	10.74796025	9.383363714	9.879430073	9.469935594	9.214938517	9.575923258	9.669299617	10.39709161	9.673160777	9.410161579	9.200051879	10.09931416	9.28496111	10.04936469	8.995909033	9.023190999
ACAD8	7.521333359	7.56966401	7.628846654	7.569620165	7.463572081	7.357221499	7.298071863	7.247877593	7.527116155	8.255338769	7.430406599	7.49505334	7.374646627	7.893167849	7.874749973	7.910113695	7.753156664	7.356595905	7.213923479	7.186103764	7.193801503	7.179024875	7.194089222	7.178445104	7.198703832	7.212436593	7.551485346	7.191936784	7.228010901	7.170273626	7.121251934	7.177445377	7.119207557	7.148415918	7.847608948	7.20310036	7.726535492	7.278987695	7.128870062	7.178536899	7.1344686	7.571562957	7.757585557	7.810495075	7.926701603	7.177213719	7.172910738	7.158575054	7.300945971
ACAD9	9.63053334	9.783444959	9.738721633	9.188252149	9.344033175	8.937428645	9.547792346	9.789552345	9.341779664	9.431860573	9.51082831	9.120078322	9.343983967	9.49993986	9.282340874	9.922982529	9.141881488	10.06926843	9.399569765	9.774636542	10.42183169	9.559226086	10.17717439	9.303237662	9.926573077	9.964031939	9.233430273	10.23776494	9.838539107	10.22963966	10.02621012	10.0423221	10.84043281	10.043149	9.540259121	9.916388275	9.142023833	10.01779379	9.272646172	10.03706573	10.49266134	9.261663598	9.142036127	8.921003921	9.658137528	10.07128346	10.12685229	9.803086548	9.589682401
ACADL	7.131734737	7.166714007	7.159411548	7.111546478	7.247914393	7.133485075	7.579368194	7.163875184	7.08945536	7.126732074	7.23276018	7.171173973	7.309592742	7.138227479	7.282220727	7.211554178	7.240263759	7.156753105	7.143586944	7.186906147	7.193551243	7.177585312	7.187730634	7.173721567	7.185334229	7.234019515	7.187484479	7.160493299	7.179875604	7.280576873	7.133370969	7.273403748	7.231837476	7.166454142	7.257441658	7.124300886	7.112167875	7.271063384	7.16147627	7.449293719	7.233700823	7.331790266	7.232971687	7.178444106	7.640541704	7.179544331	7.152203903	7.127487178	7.132924124
ACADM	9.086869301	9.633179675	9.510482495	8.8097842	9.458718188	9.433343095	9.198843022	9.069292212	9.546377709	10.47749691	9.984128832	9.384612262	9.461465372	10.75942403	9.571688554	9.776173584	9.208105654	8.583303225	9.766912277	10.14946687	9.606964436	8.306414461	9.609647405	8.547244451	8.422092057	11.55164861	9.494837473	10.11897471	9.395270677	10.2261332	10.12896972	9.693469154	10.21683993	9.685905758	10.67437707	11.32205885	9.478112399	10.65711078	9.568829849	9.424689616	9.591311126	9.761065677	10.12079189	10.23615895	8.942898237	10.1047714	10.43818373	9.496854086	9.567954066
ACADS	8.136583338	8.256832226	8.004757071	8.270277628	7.87453568	8.239862508	8.232927988	8.781967499	8.129682709	7.806009702	8.108517592	8.332742658	8.055913753	8.114612064	7.973658641	8.016783351	8.072657507	7.688122625	8.709084605	8.459821251	8.452748938	8.236813238	8.723206258	8.539059345	8.314468407	8.12620773	8.237456121	8.687816091	8.808166955	8.210804998	8.376089789	8.303962366	8.130317127	8.138564361	8.071718382	8.308924393	8.277181854	8.079431889	8.149378527	8.199311388	8.481668211	8.03054149	7.741520208	7.929822127	7.895715511	8.397644605	8.345765043	8.920040852	8.399967966
ACADSB	7.27480271	7.189791584	7.241188069	7.327175183	7.368074962	7.354355553	7.309141574	7.315993446	7.297926839	7.230638539	7.288353365	7.28639001	7.456389226	7.244372846	7.29974008	7.255731182	7.308764029	7.363872345	7.25128496	7.510009143	7.316227682	7.38010674	7.652030862	7.182360502	7.566778222	7.567221968	7.383582244	7.472867751	7.216293871	7.381030818	7.428873064	7.297838382	7.414860712	7.281943954	7.361616001	7.428284155	7.414284035	7.269740125	7.347035468	7.409284451	7.292470361	7.430480341	7.290788188	7.383885614	7.213054188	7.21055102	7.584336876	7.357474622	7.287447544
ACADVL	12.55336803	12.85818083	11.87145994	11.7243518	11.60416333	11.34003157	12.62223839	12.5101682	11.61324428	11.83625247	12.521276	12.03841841	12.29765945	12.48622794	11.92206516	12.70454234	12.54175465	14.42477083	11.96989994	12.37758756	11.89387052	11.84451491	12.79403365	12.67269305	11.89035975	11.65352487	11.74616282	12.25033256	11.84744278	11.93240339	11.96700469	12.18356938	11.23081929	11.56656955	11.55620505	12.4637294	11.85615571	12.20569479	11.91584232	12.13793409	11.6204143	11.99741165	11.41719098	11.50224008	11.35451923	11.88126813	11.62272139	12.64443363	12.11085543
ACAT1	10.41401688	10.92710127	10.5393701	10.94519564	11.30625987	11.58563978	11.19935305	10.73195105	10.89779828	10.84559798	11.50428399	11.0833916	10.76422138	12.01142886	11.8685703	10.74015915	10.79422381	9.70605057	11.14173286	11.40387409	10.86545769	10.28889616	10.98645752	11.09700756	10.56518596	11.76802249	10.5984643	11.43691596	10.62846982	10.74726911	11.1960823	10.67979068	11.76746666	10.48607469	10.79451031	10.44261091	10.66479526	10.89794298	10.7164947	10.33921198	11.24551478	10.78645391	10.75373316	10.76389902	10.70343106	11.45046968	11.33918272	10.96077724	11.04568441
ACAT2	9.521898304	9.711387583	9.728352233	9.040986136	10.41495319	10.0111508	9.023222449	9.418713996	9.743350849	9.091468922	9.654148633	9.524370268	9.392468825	10.09149729	10.19858808	9.016560691	9.246574806	7.912995864	10.12578374	10.07159537	10.05250368	9.51853297	9.861284779	9.755087356	9.466052196	10.6873785	10.18065903	11.14607494	9.153866066	9.626856373	10.22059259	9.848299418	10.42300098	10.40675952	10.27663586	9.26214901	9.449496374	10.24422195	9.527545205	9.493320784	10.0646273	9.831487834	10.07730016	9.865263346	8.943951316	9.70272696	9.758425157	9.685804152	9.522034285
ACBD3	10.68712742	11.16841964	11.54843384	11.70866585	11.47728283	10.6371083	10.79462667	10.28595737	11.49349379	11.38025536	10.94707032	11.43134649	10.7834258	11.44948645	11.19621748	11.27870256	11.55922254	10.57872988	10.730485	10.60647288	10.65812839	10.7974204	10.82218396	11.59722861	10.36515416	10.78655573	10.98190934	11.03354174	10.02571641	10.27716276	10.53052412	10.28384068	9.630067334	10.52505849	10.90725822	10.85063301	11.05188019	10.1568786	10.37860575	10.29235428	11.12055813	11.59998905	11.42620557	10.58390399	11.68293718	10.86927941	11.20877629	9.846550429	10.69347881
ACBD4	7.578061193	7.373236384	7.474326123	7.686303799	7.602359714	7.426295425	7.457730282	7.518484447	7.327151222	7.336269207	7.414320624	7.404139185	7.476505644	7.477507958	7.544865329	7.526488723	7.611714027	7.825954158	7.320750293	7.330409119	7.441332959	7.508449541	7.360757061	7.362681326	7.54278472	7.297066884	7.431092957	7.606574799	7.355195145	7.458230879	7.524976983	8.008636008	7.561244796	7.689405798	7.49215652	7.502282061	7.627669233	7.423508988	7.638086461	7.624021708	7.473876498	7.429724328	7.298797641	7.57107126	7.29889125	7.33759641	7.300271736	7.580391599	7.368029564
ACBD5	7.220041974	7.543605204	7.358953944	7.398143593	7.525564809	7.470522541	7.34381024	7.630005225	7.283208081	7.669877116	7.451761374	7.43847045	7.271810271	7.456447338	7.360104819	7.317610244	7.284029555	7.254352809	7.682309551	7.828024049	7.244819842	7.209894096	7.816894033	7.179251374	7.263369089	7.610245795	7.568451505	7.571424281	7.733853245	7.379813207	7.51027664	7.412209366	7.268298498	7.468038932	7.633789269	7.536580218	7.726027476	7.444482404	7.350422336	7.337521145	7.480841399	7.48308967	7.546334566	7.502095501	7.352033898	7.693136351	7.724059216	7.349421962	7.522918315
ACBD6	8.949436359	8.932391926	9.241773927	9.184296292	9.069258487	8.789531899	9.084980294	9.052536667	9.157226542	8.651912066	9.035558388	9.196791873	8.878510134	9.224616773	8.833836344	8.862413093	8.799793737	8.71999518	9.31999866	8.734564786	9.43433417	9.114339582	9.21882451	9.653716771	9.17804071	9.622855148	8.616618695	9.336073953	9.018639667	8.676262831	9.131764724	10.06876678	9.772220738	9.035560132	8.455956254	8.725849892	8.929499765	8.462177266	8.894744638	8.889313766	9.531601645	8.9795757	9.257419139	9.269907726	9.298073621	9.315878966	9.613248643	9.548738212	9.433559392
ACBD7	7.356475556	7.280515797	7.462440033	7.459099256	7.546621116	7.316004754	7.340849954	7.315993446	7.380190621	7.494205465	7.385459227	7.305179179	7.446281765	7.325794483	7.389220695	7.38290134	7.365797847	7.371972299	7.412289236	7.600275156	7.482883016	7.576185794	7.287216303	7.738647083	7.454420679	7.474540841	7.394736218	7.390651619	7.459097129	7.360465381	7.561687666	7.539898206	7.389708152	7.480130473	7.339891927	7.385817107	7.340161002	7.370664001	7.404580963	7.415007384	7.39446808	7.335841809	7.427592992	7.463623793	7.440369597	7.22977218	7.432324852	7.472299664	7.412983899
ACCN1	7.230549147	7.2797676235	7.268556567	7.30842062	7.247824451	7.36647123	7.1829365495	7.2101661945	7.38920007	7.2354480545	7.2960275305	7.4292401885	7.198127089	7.3541267725	7.360613522	7.3235024205	7.318127407	8.2787915175	7.3280501135	7.4244669575	7.2468052545	7.399442746	7.3173795755	7.284017884	7.705186368	7.778502994	7.374234374	7.345299994	8.0345250845	7.2654888605	7.257877294	7.268495454	7.76196339	7.202696025	7.2919057805	7.4129150455	7.200380348	7.296561955	7.2950340885	7.295057714	7.459005624	7.3230002675	7.301445088	7.2957454135	7.479868886	7.3665335175	7.330752604	7.4620398025	7.3518042435
ACCN2	7.5684883785	8.0681398755	7.351139041	7.327740994	7.707335194	7.4478682655	7.602130918	7.571380143	7.848202915	7.338585831	7.6335786785	7.384560213	7.692351561	7.899117842	7.8591877555	7.661885983	7.822189028	8.325756785	7.5945951945	7.617113944	7.599311433	7.593275783	7.288685222	7.330102261	7.493676086	7.241479685	7.584919045	7.5010551155	7.474422	7.4413450725	7.451118114	7.3585500235	7.402853374	7.593136802	7.4562137885	7.417459406	7.6110952935	7.465660462	7.476152078	7.278741506	7.470106003	7.3102138165	7.397651138	9.38557805	7.688923684	7.3157256385	7.4816256645	7.474339142	7.486621245
ACCN3	7.447679587	7.533249796	7.46187097	7.457203692	7.218016065	7.297866759	7.29534901	7.440777064	7.312816432	7.339086647	7.310275025	7.411678158	7.582642883	7.231323933	7.367061394	7.261369354	7.377544018	8.326702076	7.27272164	7.382615274	7.516626999	7.202198213	7.253680749	7.411747698	7.280652612	7.346944144	7.637180051	7.244687903	7.299322084	7.382249237	7.307312313	7.316071973	7.284444096	7.458902146	7.418322766	7.533305146	7.335815923	7.282938377	7.565833666	7.316004457	7.232584465	7.380444709	7.345915863	7.670953842	7.396592285	7.370285645	7.324544878	8.452922055	7.384342326
ACCN4	8.42636345	8.389368465	8.457865836	8.53361873	8.493140673	8.695976077	8.773024393	8.490756482	8.414424256	8.240818482	8.449523237	8.262024339	8.537977845	8.35781561	8.344793603	8.418855157	8.602707885	8.47684755	9.019337776	9.035600045	8.755427492	8.739441381	9.035086252	8.987137389	8.790600848	8.721479718	8.448659106	8.841922626	8.844574631	8.799556323	8.894674096	8.77416671	9.051856428	8.785379529	8.547769029	8.744911375	8.411635086	8.753094823	8.856578999	8.809232585	8.732794571	8.377605294	8.331827756	8.496001399	8.206204139	8.763611177	9.052703008	8.776693657	8.341326266
ACCN5	7.157103594	7.241142746	7.200266884	7.298259865	7.197125736	7.187468299	7.252739123	7.203770543	7.210011566	7.290502847	7.233458349	7.295783535	7.28484536	7.173150186	7.19818478	7.278057367	7.188685236	7.245620025	7.215679679	7.19000659	7.206539149	7.20361996	7.146406488	7.158717186	7.161722964	7.156132389	7.231204304	7.14842149	7.246803978	7.114416961	7.183030041	7.125961867	7.140742749	7.174835251	7.262620893	7.217414313	7.24974101	7.195783818	7.16147627	7.178536899	7.209345646	7.164445415	7.311860735	7.310838303	7.313250831	7.20178218	7.262826879	7.208946806	7.238989798
ACD	8.981849231	8.66581879	9.15806683	9.197573616	8.966943776	8.434582896	8.285469466	8.23724746	8.707588167	8.906670551	8.61717306	9.15284439	8.293414751	8.950051431	8.597490105	8.974509512	8.517986003	9.182106688	8.974371987	8.573677773	8.666682129	8.457937651	8.697054654	8.959763484	9.002270084	8.999851828	8.648637173	9.696429343	9.739902482	8.630452718	8.714567253	8.958141477	9.000983563	9.204509861	9.156928189	8.779022928	8.577285139	9.044711597	9.72613869	8.643512873	8.784183857	8.870390536	8.315457001	8.88020437	9.195548614	8.678822542	9.507084751	8.626721972	8.970113414
ACE	7.260413198	7.2460073185	7.1904004365	7.2875572375	7.213098806	7.1976861665	7.1973428155	7.265782078	7.2348171415	7.2452633035	7.193668347	7.22816665	7.263109503	7.210004408	7.1817716945	7.235918102	7.1993109535	7.2737077055	7.251359525	7.320407952	7.304842947	7.3194882635	7.314216489	7.1788425365	7.302967164	7.1972237385	7.253794187	7.2105903895	7.373962515	7.198500095	7.2326825135	7.1938322265	7.239245773	7.194500431	7.2073328255	7.279574868	7.3040581635	7.214402803	7.2450569125	7.250143013	7.1881109	7.2520101385	7.302149302	7.2610544245	7.2184550145	7.3243492885	7.3015969575	7.3166190455	7.2127440505
ACE2	7.498320577	7.355191204	7.417745673	7.382702279	7.369559099	7.413353887	7.479385207	7.477499638	7.57953972	7.381248775	8.567234597	7.480316889	7.385913209	7.431183638	7.393409004	7.505941172	7.41814668	7.35014262	7.56790097	8.438985737	7.666348617	7.597299941	7.709220241	7.75065816	7.626031521	7.402677833	7.482571403	7.369035646	7.485279141	7.409201228	7.402955408	7.474757064	7.363291623	7.395730764	7.897184036	7.302635368	7.34734174	7.418798531	7.362849989	7.554961854	7.422955062	7.365469509	7.320380871	7.39677507	7.425641328	7.49091159	7.541894524	7.380550939	7.594038416
ACF	7.223788745	7.2296815005	7.1889674125	7.206040343	7.350954408	7.175436377	7.238554347	7.223437724	7.234775043	7.261546424	7.238804168	7.223398302	7.216106501	7.2154110135	7.1890654405	7.243436875	7.278749466	7.2337045315	7.192906529	7.1965431785	7.213776341	7.1942465745	7.1916482945	7.177492675	7.240146246	7.259997401	7.261306538	7.206120519	7.1710227	7.2217801225	7.191973047	7.257935246	7.29907961	7.173624396	7.254803604	7.204223278	7.1952345005	7.259199581	7.238959349	7.2130579425	7.2843961805	7.2257694555	7.2659829275	7.249118915	7.229450006	7.274600948	7.2144786355	7.2393524295	7.3196178745
ACHE	7.29755028	7.32163958	7.318524258	7.317263887	7.3200704235	7.300853441	7.2645090955	7.2775179055	7.301110599	7.249657684	7.291039594	7.3354290625	7.286475403	7.244927447	7.220186679	7.2930442105	7.307885409	7.410969026	7.221936877	7.2955541425	7.283143543	7.358440406	7.3963465025	7.323793799	7.304522326	7.290460894	7.3014568575	7.2514086005	7.315633575	7.2340250795	7.336543574	7.3309358485	7.26324006	7.2841768185	7.257797976	7.297197312	7.2620401375	7.313480801	7.3434078095	7.2422179525	7.311839212	7.2371874955	7.3057744395	7.2760041365	7.355035122	7.310377726	7.26787611	7.287431717	7.3137198935
ACIN1	10.6827207	10.54853685	10.61888138	10.69990006	9.592595212	10.19179474	9.994326575	10.19466154	10.08710614	9.701566817	9.678376783	9.164343987	10.376594	9.716841243	9.785383264	10.0007616	9.721342846	11.0024939	9.676673617	10.15564174	10.1169714	9.726415537	9.069742052	9.906620464	9.51957925	9.455537215	9.652478169	10.11993709	9.676256687	9.912549457	9.797942606	9.696458507	9.908599834	10.20253697	10.02678196	9.862160827	9.383694543	9.994875383	10.63309028	10.17684077	10.10592841	9.188999838	10.02417393	9.650498079	9.739217391	9.569196432	9.918684552	9.811694401	9.848664027
ACLY	10.70685813	11.12836188	11.04036286	11.51887359	10.83200595	11.65674155	10.55397163	11.63578714	11.02810004	10.1637916	11.39267859	10.66139805	10.84752317	11.28722502	11.13804238	10.72548467	11.52326929	11.1337473	11.01576026	11.14405363	10.89094813	10.28537174	10.91204949	10.7805477	10.68674806	10.82773734	10.76161852	11.16070735	10.38851799	10.70071348	11.60564328	9.569678181	10.190955	11.59805699	10.8589109	10.82044697	10.34109627	10.62434046	10.36516023	10.86753679	11.15822234	10.54323521	11.23314306	10.70587936	10.88572772	10.71755332	10.25025501	10.96740385	10.67814593
ACMSD	7.192145501	7.171066809	7.153781386	7.148442478	7.158671123	7.163909973	7.151557482	7.148317494	7.202161453	7.399274197	7.198945187	7.217603691	7.157319513	7.133715051	7.165731455	7.108667688	7.131867112	7.140996373	7.204139141	7.182377258	7.203546791	7.180426031	7.183980497	7.157959201	7.168269091	7.121321063	7.203527292	7.18111771	7.158772029	7.158905146	7.160573982	7.175126777	7.190705805	7.143587234	7.134805099	7.184101461	7.13006898	7.127433571	7.172283601	7.16442375	7.181672382	7.115379146	7.167058827	7.083937198	7.219734168	7.186622047	7.222594595	7.169595024	7.205211889
ACN9	8.612889767	8.791973676	8.913524359	8.575855295	9.521386458	8.785181872	8.604958571	9.357915793	9.461514856	8.935837003	9.105414286	9.04546278	9.001518261	9.350923173	8.979530321	8.441135729	8.978487114	8.13354745	10.1587521	10.06800636	9.284324303	7.585032968	8.885070513	8.699776423	8.063230093	10.22805887	9.110507317	9.337072063	8.899571711	8.946666594	9.393216147	9.423891102	9.199621292	8.934830165	9.513306549	9.359295244	9.071190471	8.794683833	9.522037637	8.754921567	9.915958202	8.995323527	8.852598297	8.607437918	8.66328205	9.108756841	9.143211216	9.162116889	8.67416469
ACO1	10.97826888	11.815653	11.15609557	10.55087994	10.36354601	11.305631	10.90801689	11.09430433	10.53085623	11.21656535	10.73730423	10.52854383	10.49294518	10.53034436	10.90403877	11.13466178	11.36631754	10.8579259	10.53963513	10.95571765	10.68307475	10.63983799	10.69254199	11.14104589	10.43822261	10.49171739	10.77574655	10.93711081	11.08136284	10.39411758	10.69942838	10.51559313	10.5121568	10.35916288	11.11826293	10.80830177	10.92266445	10.823834	10.52174306	9.786469935	10.1237935	10.11743134	10.134643	10.71596895	11.11530843	10.99896425	11.04200285	10.84935189	11.3104773
ACO2	10.22020483	9.441230621	9.827464694	9.357328231	9.463288539	8.814750756	9.776325713	10.08620892	9.412915334	9.295868301	8.680304631	10.11334886	9.897064273	9.209652668	9.189202277	9.655262974	9.8231557	9.453753388	8.443786348	8.800681779	8.74915435	8.164661059	9.148693855	8.456485259	8.286477705	9.064651942	8.866796817	9.282058872	8.310000207	8.640861781	9.08629378	9.163460849	8.809939106	8.050158941	9.071790023	8.341699858	9.138871001	8.676759154	8.561776879	8.980908681	8.549247455	8.892179168	9.121520963	8.80240533	8.551883689	8.4475294	8.509038641	8.744439376	8.885521443
ACOT1	8.479642534	8.427839431	8.016697061	8.595921469	8.664254838	8.746709576	8.854893703	10.06095267	8.817570146	8.504743389	8.6050585	8.984477561	7.767634888	8.558824545	8.948945815	8.226052821	8.769123329	8.141687051	9.007258499	8.658588545	8.523118889	8.224946788	8.399325651	8.429455173	8.374797131	8.844749371	9.042148136	9.353678668	8.938859346	8.310352935	8.568963532	9.19092606	8.76258142	8.592253499	8.638826865	7.900585333	8.664881643	8.943977145	8.439399619	8.323425706	8.918979899	8.127419952	8.66604316	8.777285381	8.148392189	8.332296174	7.910390083	8.708433973	9.508346512
ACOT11	7.9866832895	7.880414405	8.1745554745	7.9441730815	8.2527532675	7.636566342	7.755079126	7.8100304355	7.7527522825	8.245835322	8.39083226	7.9612608145	8.5017916255	7.759796057	7.961960887	8.301828026	7.8088553345	7.388920235	8.1960431965	8.0491655075	8.100629458	8.06296653	8.0605486905	7.921081328	8.0464349115	7.99618894	7.7865712215	7.94659138	8.0677981105	8.105210677	8.1502002965	8.3449198785	7.70878631	7.8756001985	8.021562506	8.1336820195	7.8633807455	8.2219971375	7.919968391	8.2279644985	7.729192275	8.119117281	8.0084574815	7.9060977405	7.834458727	8.0655793605	7.989906115	7.813803326	7.751624761
ACOT12	7.330579831	7.332029876	7.302469241	7.35461099	7.434213325	7.337221483	7.223234291	7.287823416	7.321678566	7.462624857	7.515082601	7.41618243	7.322152454	7.206847737	7.346869303	7.374392499	7.33682476	7.486062494	7.485312908	7.392650478	7.215047143	7.263044247	7.324533079	7.196899936	7.258474198	7.284834241	7.332717915	7.263819548	7.453786345	7.263518352	7.220899862	7.324293704	7.320357298	7.228330273	7.432999514	7.352333273	7.348055715	7.27238598	7.313317624	7.543059976	7.269279605	7.408382645	7.365643882	7.289245593	7.398620727	7.308504893	7.506498829	7.234055989	7.245237292
ACOT2	7.765275136	8.064753529	7.574011873	7.609433505	7.925648775	8.269964253	8.07338767	9.070454135	8.44040571	7.836591771	7.813329898	8.177085132	7.573315191	7.784884908	8.234100841	7.571813655	8.142534272	7.453307983	9.18329175	8.981533349	8.47250707	7.866081036	8.246127496	8.417505757	7.925487972	8.474123161	8.396292736	9.453482541	8.66392873	8.146156073	8.241639047	8.759717482	8.737952676	8.442612788	8.220673675	8.257693842	7.802347547	8.50939845	8.257164083	8.417062151	8.493211489	7.677100262	8.125884243	8.096817517	7.936628463	8.478970322	8.22581626	8.49933647	8.608903896
ACOT4	7.859207638	8.331623085	7.486648172	8.001494707	8.775048152	7.975113568	7.996521836	8.535103257	7.770932751	8.439044683	8.181164519	8.394274915	7.602424769	7.621398098	8.664007872	8.35065452	7.816785933	7.389006482	8.736858442	8.218130595	8.216534663	8.479941841	8.593754487	8.646887248	8.681834446	8.556675691	8.339099292	8.329555421	7.868919552	7.977134024	8.66091457	8.591190357	7.950642355	8.486358461	8.38202454	7.619575056	8.971088755	7.962501617	7.913873293	7.915659479	9.331653787	8.212553947	8.578110782	7.772962219	8.066746449	8.254032101	7.673133019	8.781998677	8.930874094
ACOT7	8.0604019926	7.7814787816	7.8047679326	8.0622749066	8.0283659646	8.1486443704	8.1071232308	8.1743755376	7.8021316968	8.1850327256	8.044384469	8.2952012414	8.0092052094	8.1213031122	7.9357302504	7.9562382352	7.9816202568	8.1087956756	8.136803964	7.9366508898	8.0806069654	8.0358473506	7.9194097646	7.8688441136	7.9035350938	8.1102314946	8.1186736746	7.9679906044	8.0237557328	8.000445818	8.2613485834	7.9904727918	8.0320942146	7.8705616944	7.9073513078	7.815247291	7.9372629218	7.9211407146	7.9814866972	7.9444733482	8.0749266228	8.0921386358	8.132720254	8.060555823	7.9128704706	7.9730983812	7.7645908424	8.039165435	7.926968089
ACOT8	8.459916207	8.527653015	8.443348682	7.933883446	8.126399612	8.332707038	7.931947461	8.290287754	8.711424215	8.300052452	7.978425349	8.747362009	7.953858424	8.479844744	7.882077658	8.120712437	7.896542206	7.776691754	8.109829081	7.609233821	7.753286461	7.645010788	8.132056323	7.385465421	7.867932953	8.517655663	7.82094129	8.667628384	8.304707125	8.189669986	8.192708322	9.159849249	8.398586474	7.907753395	8.194193326	7.893666166	8.318978511	7.799864851	8.177500502	8.152757397	8.122516955	8.363048164	8.309649973	8.013666315	7.905932293	8.142494186	7.820708858	8.533199994	8.509090879
ACOT9	9.064413846	10.1023146	9.428215116	10.79228643	9.474887833	9.559825208	9.741223684	9.668190612	9.012526803	8.984557974	9.82707169	9.79136156	9.072442867	9.340452397	9.33085608	9.332392191	9.45988554	8.163232124	10.30710105	9.569153801	9.351293532	8.969238467	9.940650866	9.752220479	9.638112575	9.543297812	9.751404878	10.56734368	9.715104035	9.715605471	10.21662207	9.579290128	9.613092326	9.606842223	9.424472636	9.679120178	10.04453326	9.678486855	10.07659438	9.613224697	10.06731807	9.331418783	9.622684469	10.11175925	8.872566064	10.29815269	9.618992686	10.00296853	10.32971313
ACOX1	7.51492583833333	7.852680516	7.72746560333333	7.66507887333333	7.72135776966667	7.64461286666667	7.62025562	7.79201661366667	7.845806229	7.88870832233333	7.67612983666667	7.70071437133333	7.79931075066667	7.75619740833333	7.74562414133333	7.723511418	7.62727672966667	7.69896259333333	7.928615676	7.719239355	7.83880402	7.81331807833333	7.85353386533333	7.73434633266667	7.72869181133333	8.01052693433333	7.70864470633333	7.866523625	7.79389789066667	7.88602238966667	7.77235448366667	7.73973472366667	7.71232646266667	7.85551200433333	7.83275612933333	7.72303484233333	7.752586486	7.894319867	7.78372735066667	7.792167725	7.77320725333333	7.83745560866667	8.021359159	7.67324064266667	7.73852265433333	7.77521828133333	7.86140674366667	7.645603058	7.78394363933333
ACOX2	7.674783939	7.417420219	7.867269672	7.44128418	7.555414036	9.194172351	9.145093256	9.065800945	7.396024545	7.33345917	8.182328933	7.888026966	7.610260008	8.568058839	8.605968051	7.567144591	8.668994882	9.412167817	8.32661187	9.115820834	9.241208507	7.231038505	8.165140603	8.273949066	8.388186238	7.436031582	7.999753207	7.447991329	7.839754762	7.529186811	7.6242231	8.631593714	7.594614447	7.502491008	7.28610259	8.753504599	8.046292285	7.26841624	8.779319277	8.632252668	7.727549264	8.023431282	7.534906002	7.438947957	8.513874624	8.238659764	9.865489637	8.461314683	7.790422742
ACOX3	9.021356466	9.523620192	8.44858571	8.35570977	8.433753945	8.808640318	8.526590622	8.227237524	9.002157346	8.346001565	9.119111039	8.99939074	8.904252426	8.520106013	8.145002956	8.827405184	8.498422948	8.354440902	8.911288915	8.291553628	8.672981567	9.133212906	8.758093579	8.949156125	9.495214966	9.049660387	8.329432736	8.804681966	9.326095759	8.656755234	8.744279518	8.253402121	9.140658644	8.670975576	8.914234644	8.743877222	8.543756921	8.30117167	8.986489821	9.262427881	8.880530778	8.805319039	7.866044163	8.74640255	9.36845657	8.490685742	8.761156091	8.695504753	9.666649521
ACOXL	7.385274635	7.368586617	7.273989442	7.212696923	7.306452058	7.377339136	7.345294556	7.426269212	7.367772692	7.25994589	7.373816115	7.325516752	7.398717571	7.250310207	7.395911428	7.334417003	7.424042002	7.390628943	7.513993593	7.713970265	7.550421015	7.567267034	7.530803661	7.462455478	7.565082463	7.409345119	7.227735519	7.427353698	7.391455706	7.507184682	7.439239067	7.405832129	7.43435791	7.554543559	7.355339609	7.31190404	7.351614661	7.320563676	7.40008558	7.409284451	7.374647765	7.345518827	7.333718905	7.375235535	7.364655306	7.462177377	7.601551223	7.469599759	7.40274648
ACP1	9.674467769	9.505168782	9.835311192	9.454408848	10.41507668	10.98931745	10.36998407	9.951438247	10.02279078	8.663608868	10.05020745	10.10511831	10.90222797	9.841501558	10.52899476	10.00693169	9.862976577	9.533291438	10.83312889	10.06260428	10.42046775	9.419149821	10.1105862	9.875326573	9.998542882	11.32295045	10.40101193	9.873984662	10.53536624	10.80901553	10.63795718	10.56031367	11.04296671	10.77574832	9.943292741	10.9749728	9.885653982	10.48089228	10.66067139	10.37357557	10.46726091	9.666192016	10.59907074	10.52472722	10.12864377	10.7319105	11.23166338	10.3984525	10.16929424
ACP2	9.17932368	9.01375153	8.712677568	8.929883878	8.82481889	8.622682631	8.941766209	8.368322572	8.813995512	9.116098098	8.806457459	8.919664052	8.768656164	8.882223849	8.711147489	9.108171325	8.4587738	8.358999339	8.443274267	8.878292877	9.105239224	9.043529677	9.540650829	9.172074417	9.400540678	9.076093257	9.08526626	8.896052039	9.206923148	9.002528473	9.11701783	9.003495812	9.185294409	8.935665859	9.125646374	8.625314029	9.85796044	9.551347368	8.972526647	9.03726345	8.802007544	8.682447792	8.977430502	8.815613323	9.028038498	9.212292267	8.518923934	9.089679719	9.710898798
ACP5	14.30752479	11.85119047	13.27820422	9.861949334	12.76166711	8.138363455	13.53236316	10.76413524	11.66870353	8.253143051	10.95055272	8.664036504	14.30541941	9.410419509	9.075881196	14.40566672	12.29759929	7.791584266	10.94579225	13.38973731	13.27004124	8.892813745	14.07149139	12.43663523	10.01398912	10.71744658	11.95137432	13.5786783	9.962167103	13.04782971	13.37040697	12.72354391	11.42592986	9.996597915	13.11670799	13.34099402	11.51285652	13.0895799	11.52653431	12.93503537	11.60281637	12.22618726	10.14682207	10.56472107	8.653790015	14.01933605	12.06050291	9.491950644	10.87509538
ACP6	8.280293803	8.662134486	9.427518575	8.429632741	8.634239444	9.362711323	8.335428449	7.754738059	8.133257339	8.281311087	8.612172261	8.610991509	8.346414828	8.547921571	8.589292144	8.323099199	8.031429311	7.481436142	8.120395625	8.18308454	8.578783523	8.401147766	8.34324857	7.530894556	8.627998105	9.068557468	8.409294999	9.371293664	7.757830317	8.702545841	9.018788199	9.648190715	8.019968917	8.202950107	9.008781818	9.165464704	7.94154259	9.347799566	8.456448764	8.090996475	8.634267164	8.369618114	8.500146906	8.532321553	8.555442428	8.653147369	8.195559744	9.357727	8.358915774
ACPL2	8.088498482	8.315948288	8.598517178	9.475039592	8.978072554	9.755794638	9.27403466	9.175416896	8.722650384	9.046377601	8.287588223	7.954991359	8.58675319	8.340700395	9.365496807	8.396765636	8.154006235	9.889171952	9.215229773	9.35973552	9.190650856	7.939155949	9.260133449	8.457173095	8.299362653	8.730521993	8.63942402	8.177114304	8.79720919	9.048845716	8.237792269	8.895800322	8.004822305	9.804645668	8.615777029	9.455125109	8.188855972	8.959639649	8.923760839	8.640304987	9.954536549	8.953794434	8.196945381	8.352636916	8.177432889	8.68976977	9.51281238	8.790931367	8.093554592
ACPP	7.373474667	8.415783939	7.193426567	7.290163212	7.14115005	7.258461273	7.30495804	7.347763682	7.66710422	8.220573301	7.252869546	7.515738038	7.647521978	7.297538918	7.269318703	7.375002876	7.273778573	7.26242059	7.252051803	7.209128311	7.211043237	7.299619001	7.273350139	7.173521333	7.394682674	7.250451089	7.350918757	7.721276175	7.298183078	7.210757244	7.311910999	7.198397204	7.318165125	7.120541505	7.319300184	7.457658783	7.570769347	7.191898203	7.288907401	7.239233717	7.424380072	7.265360906	7.376394902	7.492591582	7.759771007	7.535123438	7.203459499	7.273656811	7.198963514
ACPT	7.309623824	7.221642999	7.950501973	7.309923706	7.325366819	7.23995004	7.183142644	7.303196124	7.331263853	7.369017058	7.296378413	7.326297874	7.264512614	7.172120426	7.21200805	7.496641721	7.280155662	7.324535872	7.198714164	7.181582678	7.206289903	7.131578383	7.200705045	7.156798044	7.123238875	7.158423329	7.289081024	7.213110419	7.156666793	7.18244107	7.18721729	9.966497277	7.178626012	7.162855149	7.459958715	7.222300974	7.326303483	7.293426975	7.265945112	7.166787666	7.120798601	7.247356981	7.410456068	7.317100539	7.401656307	7.222278189	7.245322725	7.182765772	7.205211889
ACR	7.289824964	7.28123892	7.261206918	7.255671383	7.317810171	7.22951376	7.231810499	7.284240327	7.225298324	7.342618243	7.338676032	7.310658674	7.204066552	7.352694595	7.172284229	7.34458852	7.24766599	7.30252944	7.324390056	7.286912887	7.281814316	7.221551616	7.406583377	7.388355628	7.290750903	7.217059937	7.247411367	7.256005471	7.266932382	7.239213475	7.144843302	7.205608223	7.225389923	7.251368305	7.294826127	7.326804975	7.278883855	7.294732635	7.24538902	7.195941984	7.227021016	7.207712103	7.405383793	7.317100539	7.294433528	7.370285645	7.296959398	7.173991582	7.263931273
ACRBP	7.374785102	7.140822238	7.249059078	7.227674277	7.327630936	7.077322288	7.203457449	7.377442447	7.497400595	7.226172979	7.195420755	7.566297916	7.430378436	7.311452562	7.194282965	7.386524503	7.183681311	7.737633785	7.128657107	7.167417327	7.200301685	7.199153225	7.188327054	7.156007901	7.188975191	7.345879853	7.476234474	7.555406029	8.382848039	7.300620019	7.189323061	7.14700626	7.38421469	7.481633822	7.445556224	7.462312819	7.570192681	7.54629945	7.495590477	7.375112907	7.240429806	7.406845347	7.387701463	7.428105109	7.245714116	7.340808202	7.180078546	7.326966548	7.521894403
ACRC	7.732940954	7.96979954	7.497184572	8.096355069	7.522333102	7.300639231	7.468582215	7.390372205	7.837819953	7.820432978	7.488474253	7.441410861	7.390167737	7.746554039	7.423765994	7.916058818	7.766715702	7.80627895	7.243307451	7.195165061	7.240432531	7.227105428	7.193580118	7.19541869	7.229847434	7.256482804	7.561490084	7.243759968	7.219139396	7.3263508	7.210852352	7.180883722	7.344550041	7.332279218	7.713817825	7.378805681	7.641357099	7.194487273	7.291111	7.265948674	7.186119805	7.651836447	7.752431396	7.613488995	7.828871298	7.216340387	7.234353204	7.240683413	7.516759453
ACRV1	7.363657314	7.47219073	7.516885764	7.512732829	7.218016065	7.78799685	7.279398028	7.231942682	7.326466432	7.831235095	7.404672911	7.355872268	7.532627079	7.262137291	7.803830186	7.524878414	7.294554935	7.497552668	7.252825828	8.199934449	7.52640402	7.858142153	7.202460065	7.285080013	7.231429664	7.806544521	7.298308694	7.166367175	7.343435657	7.211763833	7.174752291	8.049196095	7.6803666	7.221179097	7.244799555	7.732810301	7.178452854	7.398572931	7.214229927	7.244963901	7.390207588	7.261099426	7.370276008	7.26017762	7.27869068	7.462177377	7.293690414	7.150835975	7.531072901
ACSBG1	7.245688886	7.234603923	7.155026212	7.260967579	7.176029193	7.220463268	7.47630443	7.367644024	7.481271772	7.237573514	7.269862647	7.337220706	7.327297355	7.961260168	7.317712687	7.273917592	7.205878694	7.248524135	7.267135459	7.343537337	7.225508512	7.183759409	7.204091338	7.17268479	7.242112319	7.244423111	7.220804415	7.559433986	7.331919084	7.225623289	7.167614428	7.283421244	7.256497627	7.205768311	7.273667673	7.414097121	7.223027514	7.175194607	7.230328355	7.279162471	7.22591156	7.254248923	7.29614251	7.20101609	7.288834924	7.291829844	7.735154822	7.451940829	7.183985569
ACSBG2	7.218728604	7.185169359	7.185345675	7.167464189	7.221095828	7.15655439	7.209682161	7.225807178	7.18821155	7.319534335	7.105274698	7.252002744	7.283728929	7.238434679	7.124182443	7.358375504	7.297228714	7.296333105	7.152418758	7.175409655	7.188542375	7.199725551	7.148380745	7.144114542	7.234759613	7.190935816	7.196641943	7.18111771	7.194823021	7.14607026	7.21306179	7.1205245	7.118066773	7.4786253	7.356736525	7.175050242	7.289127392	7.141117565	7.234626295	7.123513918	7.14466534	7.271302187	7.287185607	7.254691101	7.210840239	7.128033408	7.209310705	7.118537557	7.167782306
ACSL1	9.039120929	8.849858707	8.700792876	10.02435115	9.542426373	9.094307529	10.18344415	9.471791426	9.904053421	10.04241915	9.394073423	9.979237803	8.881749014	9.947478643	9.532295165	10.04694139	10.00382928	9.236546457	7.673524312	7.633895782	7.646214026	7.715796673	7.686431494	8.000041687	7.746078362	8.083447261	9.651036628	7.970037717	7.694581115	7.702964221	8.018281502	7.750055984	7.750884562	7.891189831	8.981722886	7.55710743	9.870568759	8.393984754	8.01623079	7.880181662	7.977834374	9.803858785	10.28686156	10.39307443	9.678731916	7.547134075	7.501529208	8.014153543	8.934167903
ACSL3	7.833463264	7.8906547935	8.0333037695	7.8540546985	7.922312182	8.0934430745	7.7995071065	8.2477976385	7.940486824	7.8124422275	7.5958059345	7.77969628	7.939427342	7.7953530395	7.9244161405	7.7014641695	7.987743588	8.2262026865	8.257228558	7.9137165975	8.1788096885	7.601644891	8.034857184	7.6226227805	8.1133073155	8.1791619635	8.07104593	8.488834453	7.9219189675	8.2382962275	7.9900941425	7.6433697765	7.875322999	8.0230794495	8.009976785	8.321655057	8.092389044	7.958966712	8.2249226205	8.20485166	7.912544261	8.1467128285	7.846387003	8.010790047	7.7478926155	8.2178106495	8.0820108725	7.9574168265	7.7817190175
ACSL4	9.888873447	9.796675484	9.414221326	9.985655727	9.808065002	9.105310741	9.496532162	9.799926055	9.809542562	8.844216204	9.77035146	9.43048365	9.678998689	9.714863225	9.441266154	10.46277223	10.01558258	9.518423786	8.049203029	8.283730198	8.190768892	8.423123008	8.84835563	8.382636538	8.578858883	8.181786146	10.57432018	8.905784661	8.601554603	8.20833917	9.156844313	8.543050267	8.951303106	8.414859639	10.4272041	8.310856534	10.77258353	9.565985673	8.63700559	8.384900871	8.385840307	10.40520733	9.203699742	10.86193593	9.63690443	8.490685742	7.993096277	8.603292505	9.254741941
ACSL5	7.80576212033333	7.57390370466667	7.55256407166667	7.61878671033333	7.49320427766667	7.67594792733333	7.79124013066667	7.94148689666667	7.47047421933333	7.38226431266667	7.87104836233333	7.81543030466667	7.816564454	7.60628510366667	7.54347279033333	7.70675238466667	7.661131567	7.715331961	7.67584023933333	7.643188735	7.87049735333333	8.272466386	7.97021193033333	8.02772619233333	8.23084098266667	7.729680619	7.81852262733333	7.70404263466667	8.128916806	7.957296036	8.096129997	7.68359349833333	7.901430371	7.67897457233333	7.68976962433333	7.87490519566667	8.09506381933333	7.76919239533333	7.854948933	8.047276418	7.64029784633333	7.643651825	7.47860688233333	7.721435856	7.31818533133333	8.004220327	7.61802063566667	8.10052843233333	7.72309248033333
ACSL6	7.218708792	7.2352806405	7.2324687235	7.1837053865	7.2716504235	7.236031732	7.2273966015	7.184982969	7.2076852845	7.205892127	7.2568329005	7.239495895	7.272435254	7.221064613	7.1769732285	7.1977726635	7.2350213495	7.2431898925	7.2747214695	7.219258376	7.2341502635	7.2256756675	7.234501843	7.2593729125	7.256285562	7.346130406	7.225466318	7.2332369155	7.3200211605	7.2026860415	7.2605578265	7.183142537	7.225930999	7.2070528205	7.1784749465	7.274042735	7.2046582235	7.2557094815	7.2622318175	7.199816333	7.218631786	7.2205481835	7.2060154185	7.2314577635	7.2417977155	7.259290767	7.2229265225	7.2171172015	7.2254685855
ACSM1	7.324181877	7.280515797	7.318653321	7.309198587	7.374004536	7.380218796	7.302190317	7.33201585	7.396024545	7.394947827	7.343739909	7.367467871	7.302282815	7.323784391	7.340602416	7.298427281	7.2958898	7.332495193	7.315957272	7.277452771	7.254025279	7.291711945	7.2441563	7.212263065	7.583585247	7.279357485	7.285616039	7.359126383	7.299322084	7.321777004	7.409857412	7.313382821	7.358881506	7.397271891	7.260403099	7.319285641	7.334361304	7.314156	7.374150223	7.275522981	7.353663638	7.224645288	7.279906189	7.272025171	7.295549718	7.372500332	7.232294321	7.329576538	7.296048821
ACSM2	7.269200681	7.260855462	7.3118435255	7.309606922	7.2662365595	7.316793923	7.235784788	7.3017132895	7.2737073405	7.250914477	7.2585647745	7.352637031	7.224092369	7.3106958275	7.271941009	7.2861493495	7.2697541485	7.300852742	7.256393549	7.2849699025	7.2909295995	7.273771816	7.2293401185	7.232423915	7.259324732	7.2804613265	7.2509131775	7.211624731	7.266893618	7.2394825335	7.2178386825	7.3106533735	7.233010464	7.221922917	7.2707187485	7.2278993735	7.270748306	7.229262527	7.241436054	7.240468626	7.2483609035	7.223015337	7.288968745	7.226764125	7.272460271	7.2688684905	7.230129641	7.2277836095	7.223969991
ACSM3	7.55148535266667	7.30493190133333	7.390393977	7.39224286366667	7.45057990833333	7.723222381	7.25662349866667	7.39336968433333	7.28892111766667	7.29761913966667	8.07900888033333	7.448903251	7.268455394	7.50667873833333	7.50805485033333	7.37392700533333	7.56786601666667	7.252144084	7.20208897166667	7.35721689766667	7.268458501	7.255661176	7.24710553233333	7.25265103433333	7.211993821	7.220554957	7.406417744	7.36688792333333	7.271281896	7.33348751733333	7.36963623633333	7.448128441	7.41616933833333	7.22799729366667	7.309974978	7.318413481	7.369383757	7.27528637366667	7.42247111366667	7.31974069566667	7.635453102	7.241173113	7.20123600866667	7.358126894	7.22738925833333	7.28179786666667	7.584241474	7.26982696633333	7.27863393966667
ACSS1	10.52729629	8.912145166	10.22461447	9.379898047	9.409681851	9.320047947	9.788594657	8.720999434	10.61346025	10.37252541	9.762271165	8.781730752	10.42497805	8.57905349	9.865759303	10.04009924	8.33196308	10.91609678	9.05143045	9.521246307	9.789853637	9.566466447	8.814617812	8.856082377	9.276865111	10.6095322	8.975904873	9.634265224	10.03247604	10.92439187	9.317301336	9.935709063	9.434762119	9.296379178	10.06308822	9.449315683	8.67047247	10.74544877	9.309356906	10.03626417	9.279700666	8.954784459	9.961391686	8.180338143	10.00013783	9.024898737	9.629358362	9.029803275	8.64236515
ACSS2	8.579908113	8.508015076	8.275065613	8.467282654	8.343658198	8.46113724433333	8.72192742066667	8.267695651	8.195072379	8.13808712266667	8.30019086933333	8.53048841833333	8.30674223066667	8.08618285033333	8.21429269766667	8.431295603	8.35726208166667	8.77505311866667	8.64160204233333	8.500904999	8.36269670133333	8.631268794	8.611897968	8.543741258	8.645145522	8.630932445	8.30736790066667	8.46138198633333	8.71435786766667	8.50252907	8.439404796	8.454539258	8.41614653866667	8.49707301133333	8.359733616	8.34975909733333	8.524666927	8.16138184133333	8.49680982	8.207383375	8.40568150533333	8.24491221366667	8.03115375366667	8.460638325	8.19885769833333	8.51673185333333	8.41747305433333	8.65274538233333	8.588888285
ACTA2	12.88151114	14.2945865	10.26508166	14.46614739	10.73347332	11.97675919	13.90758524	13.86219205	10.84053469	8.649028826	13.34503664	12.49062942	11.49024725	11.79613666	12.56618295	11.44865807	14.7800892	12.39174528	13.16328862	10.39131219	13.17855308	12.61947279	11.84233431	11.57986152	12.62632358	11.82716225	11.93849427	11.22033429	13.37832105	11.70177481	12.61649475	9.889263789	13.10833768	12.00191683	12.18360025	12.21819412	12.59350916	9.388041214	12.11732067	11.87464306	12.93530094	11.59885874	8.951851607	13.01509438	10.14822421	12.459972	12.31587632	12.6785735	13.77699819
ACTB	14.3605048	14.05306454	14.0714492133333	14.1099398	14.0368890233333	14.20309696	14.4277899	14.4571074466667	14.02859908	13.5869325533333	13.93193372	13.5320150233333	14.41312755	13.6488480466667	14.13890079	14.1560808766667	14.5672179833333	13.7622967733333	14.60727262	14.2418094366667	14.8581602	14.8241509333333	14.88689142	14.26446711	14.62190457	14.29559586	14.31915723	14.29951445	14.48467429	14.5313955966667	14.6521556833333	13.4217183866667	14.35737261	13.9825795066667	14.0489194866667	14.6941923366667	14.10513346	14.1269483966667	14.4464632933333	14.3156543833333	14.2204689033333	13.9662477233333	13.4801415266667	14.0118304066667	13.19407375	14.5215007066667	14.3798192833333	14.29247902	13.9007167233333
ACTBL1	7.280766774	7.334093835	7.281731736	7.295323041	7.308725553	7.28138233	7.302190317	7.279444527	7.295236795	7.228092547	7.315038406	7.305179179	7.239399223	7.336630846	7.308318915	7.279432462	7.248898315	7.260213461	7.230757239	7.366750147	7.25959142	7.235352883	7.516468637	7.607321536	7.317235332	7.296108243	7.352052342	7.352135242	7.291468489	7.300620019	7.345429474	7.348702052	7.223238103	7.40498601	7.275135273	7.233986349	7.283631547	7.342105322	7.363980124	7.27071313	7.385953384	7.296468466	7.275311107	7.330461478	7.279821444	7.313565836	7.21488481	7.360171	7.365683583
ACTC	7.213399585	8.390210921	7.775490807	7.317146926	7.389475669	7.552112939	8.137546345	8.051088035	7.222554422	10.73913376	8.031134816	8.899606968	7.259402184	7.803812877	8.101333412	7.218935529	9.594077486	7.606816512	7.205313405	7.175670419	7.293394137	7.189687991	7.197899547	8.884137499	7.216257611	7.295152443	7.449526673	7.255046228	7.284970058	7.267475344	7.193558969	7.233302541	7.31378569	7.368158486	7.283914722	7.855881388	7.557437677	7.323117516	7.242157044	8.136818857	8.408633685	9.913130872	7.885641992	7.303661247	8.665237214	8.336628452	8.630660938	9.630903424	8.187427474
ACTG1	11.70342886	12.62709395	11.7857511	10.91462191	12.70439026	11.84645886	11.29730241	12.55644203	12.11788654	11.15016264	11.55172899	10.31368004	12.56554614	10.97123397	11.41136946	11.5209794	11.9943109	10.39296504	13.85637387	13.33164653	12.70040448	11.91503449	13.61086565	12.45492284	12.78137997	13.34532739	12.67973055	12.94029695	12.12394028	12.75556449	13.14234665	10.34093582	11.42588313	11.15037629	12.5029168	13.12329095	12.29978909	12.30478125	12.11386029	11.75765983	11.81102356	12.09241892	11.93218403	12.22971309	9.989866317	12.60078266	12.98004062	11.7526283	11.43725704
ACTG2	8.919979957	11.82521358	7.214890608	13.0169071	8.272673218	8.40351464	9.300365106	12.42976708	7.312816432	7.213768115	10.93171282	10.23617095	8.139285039	7.75612629	9.370016087	8.337233075	14.25439451	10.38408217	9.299768818	7.565485933	10.23425711	8.788268362	8.677578202	12.10458191	9.402578162	9.496189071	8.791327463	8.33876766	12.16316245	8.866966485	10.37525488	7.328486954	13.84261835	9.068496104	7.605285939	9.518949114	10.33241504	7.293426975	10.58157743	8.435340995	9.020695517	8.305874652	7.505131861	13.62573112	7.924205451	10.14790556	8.650407443	9.383450081	13.73444754
ACTL6A	10.37090521	10.89195611	10.9824769	10.6679632	10.54766863	10.27168567	10.06961403	10.59992803	11.09586346	10.73795181	10.70621303	10.58456216	10.22195017	10.73726775	10.88938665	10.60865933	10.608412	10.11412671	11.39537046	10.99751773	11.52453352	10.14607497	10.48226942	10.63889828	9.990839052	11.30641718	10.56227894	11.37423289	10.89916116	10.87104261	10.92096107	11.08404856	11.59008323	11.35702301	11.19649667	11.11989721	10.45283843	10.5455185	11.09639694	10.70025683	11.71007341	11.00920766	10.76101422	10.71782146	10.48675244	11.38899263	11.18347655	10.3418301	10.35216308
ACTL6B	7.232192705	7.266704433	7.292173141	7.300456967	7.382862563	7.296483196	7.219551786	7.213547886	7.316901502	7.391341943	7.328683306	7.337220706	7.253351747	7.250310207	7.375662812	7.331854223	7.300593298	7.309552221	7.30090142	7.216244757	7.317420991	7.196090695	7.461138539	7.185328821	7.203083631	7.244423111	7.301764024	7.278257839	7.317026383	7.248882692	7.234780189	7.240737794	7.293094767	7.295380323	7.323581922	7.264281936	7.263636547	7.247180075	7.329009208	7.25887854	7.296257685	7.304759983	7.326259598	7.356051692	7.293316162	7.267381753	7.37463918	7.279552647	7.260199735
ACTL7A	7.137119375	7.207517125	7.202336081	7.15855406	7.176814506	7.154110637	7.222007546	7.26616119	7.198539551	7.247542729	7.209355232	7.304396268	7.199552682	7.295344457	7.174168385	7.242192833	7.205211117	7.235497122	7.266231333	7.220807047	7.23274172	7.20361996	7.212553398	7.180010932	7.22831888	7.166323717	7.217342645	7.165201181	7.24039391	7.166893477	7.177841374	7.185393442	7.154208277	7.172442997	7.275135273	7.244575881	7.206026774	7.207514484	7.172283601	7.232392944	7.215960747	7.180322884	7.236771845	7.221516497	7.308853146	7.268236519	7.173858809	7.218738272	7.093058385
ACTL7B	7.212724521	7.214536451	7.204412519	7.173017204	7.193235347	7.245206308	7.252739123	7.194036018	7.19267128	7.257462244	7.246983615	7.281695855	7.178026119	7.150337809	7.227028259	7.196635327	7.211165753	7.203074533	7.224264846	7.602073331	7.387886955	7.324807207	7.21685013	7.652931342	7.367261426	7.213367937	7.206975807	7.215974924	7.394176953	7.126804533	7.201050584	7.219278814	7.159788204	7.172442997	7.208612522	7.308785665	7.242296657	7.152393323	7.235701324	7.17267692	7.168281839	7.212197851	7.254770214	7.23631598	7.266208918	7.384728659	7.281079018	7.242903898	7.150349721
ACTL8	7.368235976	7.363916976	7.277516512	7.371144716	7.364359686	7.424858968	7.313362044	7.385002857	7.280552197	7.631305706	7.441105689	7.439941622	7.28937088	7.59508471	7.34597765	7.316302494	7.31082666	7.345313796	7.340564484	7.259931496	7.360136374	7.333629327	7.36793372	7.504338982	7.263369089	7.496063914	7.350918757	7.376189481	7.29368345	7.360465381	7.453018096	7.465178125	7.388610034	7.339638441	7.287559616	7.268568927	7.333632806	7.260461908	7.363980124	7.336156571	7.965641554	7.36705342	7.278989811	7.261090898	7.372987995	7.253432469	7.302503291	7.289147478	7.255218184
ACTN1	12.77075934	12.33042575	11.45888026	12.5000565	11.49307517	10.95061627	11.5911892	12.01224462	12.35466901	11.83503042	11.42431043	11.54921607	11.87091268	11.49842339	11.64597081	12.53294073	12.35353937	11.95519451	11.32317515	11.29733971	11.8474698	12.32752249	11.56035415	12.26263044	11.91132352	10.87504148	12.38496891	12.42329799	11.15385056	11.47716603	12.34785339	11.07564618	12.22492959	11.9750122	12.23024717	11.56835834	11.79677508	12.20332814	11.4148183	11.41703534	11.70187887	11.24744902	11.55513067	12.65203131	11.38822097	11.34991427	11.77532827	11.80031959	12.504324
ACTN2	7.912899738	7.301285478	7.45673678	7.248853112	7.350181584	7.266494414	8.628294184	7.202551252	7.296581095	7.561776083	7.300023163	7.382070745	7.431823946	7.311452562	7.253256739	7.608566328	8.17302576	7.618589058	7.207292392	7.618112536	7.605708088	7.222858628	8.230797851	7.9767325	7.279252999	7.229630956	7.24162035	7.624332519	7.20553572	8.002731983	7.571067061	7.286911014	7.2350576	7.221179097	7.553212325	7.383476271	7.484228853	7.406941868	7.301067521	7.445022044	7.259875183	7.638370746	7.614200629	7.344621054	7.209735859	8.437760443	7.359222572	8.633533438	7.218972542
ACTN3	7.326736588	7.407179173	7.302469241	7.331443427	7.276088841	7.337221483	7.896856061	7.336542227	7.279889043	7.313345639	7.350897093	7.259813366	7.259402184	7.239621829	7.378223596	7.335695363	7.924952988	7.315836782	7.339298945	7.511971789	7.208781457	7.222198541	7.199284165	7.197674486	7.191576587	7.250451089	7.245094706	7.240985374	7.179125358	7.248882692	7.233599518	7.283421244	7.299606312	7.303661866	7.328563182	7.184612708	7.307610025	7.223307445	7.291111	7.224441895	7.251789357	7.612324619	7.254770214	7.259264017	7.349915818	7.558021936	7.33790589	7.574240827	7.267658433
ACTN4	10.9491762	11.04183339	10.40330003	11.2117293	11.30639495	10.68266922	11.05762092	10.77379187	10.40747791	10.56993937	10.60106307	10.24120589	10.52473165	10.73204284	10.5999584	10.16618012	10.75335348	10.99639779	9.867057725	9.496949661	10.11969753	10.98385497	9.942309673	10.40673952	11.15573047	10.4506988	10.81399055	10.02624137	10.38615696	10.87264589	9.970225625	9.571933991	11.24097814	10.62222208	10.35284601	10.45252268	10.21863665	10.22327331	9.734042131	10.40464764	10.73195371	11.07556879	9.962980169	11.00057745	9.621614367	9.979959134	10.54030726	11.33537905	10.23920001
ACTR10	9.686671816	10.09565431	9.374677748	10.00566479	9.693398043	9.831364456	9.947578085	10.47150253	9.971056754	10.15351126	10.07534679	9.97552783	10.23738398	9.978115771	10.23162238	10.07200907	10.014021	9.916893443	10.229812	10.88986456	10.08410765	9.967750943	9.897613314	9.863596873	9.796193347	10.42007427	10.70944087	10.59375874	10.27797295	10.26108723	10.35570709	10.91423539	10.30780855	10.60288661	10.97603952	10.78268034	10.29374269	10.96355137	10.61290607	10.01485284	10.91561065	9.858067066	9.448877967	10.2680509	10.22206258	10.4435948	10.95932857	10.44017021	10.84479621
ACTR1A	10.71703537	10.70240154	10.78869358	10.36886121	11.02740328	10.00587435	10.83307989	10.14599348	10.70535012	10.50860526	10.65644263	10.28596589	10.37000775	9.801732889	10.65448935	10.67354049	10.4462036	10.44447555	10.96014396	11.20737642	10.97927473	11.28541233	11.37895767	10.78647151	11.5583541	11.24280191	10.11449243	11.28982569	11.33846076	12.05508043	11.24654111	10.8982755	10.86359541	10.94247137	10.18869744	10.64574658	10.44822053	10.56862397	10.54788149	11.04946319	10.69006587	10.53861522	10.8264898	9.867219757	10.98976195	11.14896011	10.82188793	11.03846696	10.87303751
ACTR1B	10.10666278	9.476121343	9.542830071	9.674515072	8.997878545	10.09050316	9.611611244	9.91089857	9.20198836	9.662012378	9.195875922	9.493246138	9.59547631	9.602996314	9.20242855	9.33342689	9.862976577	10.00790691	10.13723049	9.259993283	10.95132303	9.916080779	9.698377051	9.861454826	9.644786723	9.163463522	10.19644312	9.861159935	9.906591453	9.870391387	9.999776517	10.49131572	10.30770238	9.653803408	9.004305893	9.70083119	9.638874937	9.205477741	9.980537872	9.61159706	9.814706173	9.841873091	9.143858487	9.901984111	9.628969603	9.859115449	9.494171529	9.859986535	9.833926472
ACTR2	12.19794761	12.45442442	11.85276684	12.5484276	13.0538643	12.36652601	12.69976029	12.74224443	12.62728331	12.26400143	12.52705867	11.46213176	12.624572	11.48539333	12.48737308	12.8608078	12.55759818	11.56686552	12.3500279	12.39775293	12.78282746	13.46142318	12.74209721	13.00692171	12.59148763	12.23741799	12.20790722	12.59565458	12.61899889	12.68704156	12.73412666	12.12195382	12.57912787	12.26312105	12.32593092	13.01805788	12.2410837	12.8481892	12.41603228	12.48408384	12.21656853	13.090548	12.08238242	12.35182538	12.16059405	13.02293208	12.36488851	12.3574454	11.90541943
ACTR3	10.21435245	10.57909928	10.67707285	11.44788351	11.24585351	9.628087345	9.662572184	10.12177683	10.6082025	11.28284379	10.29276576	10.49585177	9.94876986	10.78143134	10.41548258	11.15252325	11.00278248	9.14434216	7.680120356	7.651139159	7.581915742	7.672950652	7.803436001	7.881686101	7.826685303	8.201448801	10.81399055	8.271578133	7.847808207	7.745276182	8.119102633	8.121394249	8.188268689	8.026738812	11.03024694	7.75173298	11.43313463	8.877010096	7.922224768	7.800469939	8.122516955	11.87538843	11.49407371	11.1032422	10.86847973	7.868886762	7.504016711	8.002764592	9.4871206
ACTR3B	7.1974681615	7.2788677825	7.242192927	7.248036028	7.313894782	7.3881763095	7.274733056	7.283669864	7.3336578105	7.2319346665	7.356363923	7.2754971955	7.2495415685	7.31367884	7.200061713	7.186039166	7.2559459555	7.241578304	7.7138460615	7.717999851	7.4301208455	7.2419572625	7.3865359595	7.2833625135	7.249127403	7.6145320115	7.2323554745	7.5175434305	7.4077603065	7.363777093	7.4594641675	7.3369176855	7.3216521705	7.2697407695	7.3671719835	7.576762543	7.209835554	7.280921633	7.378937932	7.257552412	7.3398306005	7.2088194745	7.2102516755	7.3014848965	7.2055502605	7.3324854745	7.4449602165	7.2998512935	7.227370517
ACTR5	9.168401762	9.053047817	8.693388169	8.327145269	8.5085125	8.046229175	8.232927988	8.313962939	8.46907373	8.575227517	8.380090998	8.381308114	8.336583592	8.601026422	8.433128241	8.52392062	10.02358693	8.60256785	8.741698674	8.780857795	8.671502005	8.245373989	8.28578355	8.426501466	8.395324968	9.166646391	8.241716525	8.874950599	8.399128201	8.910414437	8.911492902	9.114019973	8.654307192	8.878659162	9.147388507	8.440197658	8.416012518	8.566060076	8.91736493	8.53170285	8.966721093	8.383024464	8.605301342	8.720598124	8.451213129	8.321165641	8.548570273	8.532217841	8.721165959
ACTR6	8.865289658	10.06389557	9.935951614	9.84586493	9.961682195	9.175792514	9.257103527	9.848436385	9.756823056	10.84134597	10.23336128	9.743232696	9.418929568	10.49602944	9.759237795	9.665626825	9.574717288	9.87512303	8.871107477	8.860977268	9.120204108	8.506677517	8.609910741	8.67729801	8.72127929	9.101079439	9.940018622	8.853865266	8.862008785	8.911839852	8.745724995	9.414937001	8.89800775	9.249438579	9.853858832	8.949921924	9.751087014	9.318610039	8.948009375	8.734018956	9.426449781	10.15417931	10.47183055	10.17705836	10.5073712	9.067662871	9.263662365	9.069892193	9.615844848
ACTR8	7.821298854	7.744242258	7.676853046	7.716978639	7.802423086	8.040166587	7.647343457	7.474467309	7.967337224	8.198898843	7.904277701	7.998331574	7.850950778	7.948742898	7.978874989	7.896133273	7.708599486	7.76765941	7.715650228	7.664716112	7.758038777	7.850129023	8.013992835	7.171791566	7.678925916	7.888779856	7.815139465	7.861888618	8.312870647	7.735802572	7.884425798	7.927167354	8.220715516	7.69818934	8.038405298	8.064228996	7.851914767	8.326410709	7.722493912	8.146408042	7.935393082	8.066423579	8.323531564	7.859061799	7.531158431	8.211127259	7.903651213	7.650485204	8.17139456
ACTRT1	7.69141637	8.260883094	8.722976566	8.87787389	8.54812715	7.560202467	7.566294076	7.529337409	8.183138072	7.880739561	7.942644854	7.980063777	7.744205841	7.996142289	7.62226848	7.718895484	7.769521445	8.075203798	7.699654917	7.616343143	7.607943001	7.618010354	7.589755924	7.385465421	7.376319594	7.580116806	7.607584654	7.521217706	7.904633663	7.555257236	7.740502824	7.59288902	7.657563662	7.743497654	7.632060646	7.665167455	7.785527133	7.497585613	7.603452849	7.50937806	7.410126682	7.889120849	7.689522228	8.400115903	7.583795179	7.806026665	8.523391829	7.623692366	7.714800748
ACVR1	10.80631825	10.42149586	10.9019075	11.50109237	10.5748192	11.31547384	11.19836792	11.14996017	10.98843205	10.96139687	10.11716032	10.93247358	10.20872992	10.51280964	11.26268547	10.62934733	11.48379864	10.65672831	9.709937038	9.536213951	9.377329035	10.11428657	10.05996535	10.06591218	9.757061151	9.465996166	10.57305761	9.79244482	9.823344361	9.6920418	9.776045029	9.771204634	10.02406254	9.719802721	10.48163249	9.423135022	11.11899066	10.43182188	9.803753589	9.676316588	9.995270292	10.99782723	10.15359812	11.22940047	10.70652484	9.324748591	10.73728957	9.960559895	10.46132729
ACVR1B	7.6727944725	7.70087895775	7.62493136125	7.61295366375	7.599736533	7.6333119495	7.66532506375	7.66790443925	7.641474224	7.65138810925	7.570097075	7.57023458275	7.6565711225	7.60068029375	7.61613735375	7.61618416225	7.5960242375	7.66563593225	7.62825931325	7.6876469565	7.8352639925	7.57882157925	7.799283169	7.6107260035	7.69321955775	7.74504131225	7.63836653125	7.640128797	7.64190729525	7.7528855315	7.60092832875	7.734792486	7.69260868625	7.6559006865	7.6482148595	7.632264246	7.609878299	7.6584296135	7.61806182175	7.64508671875	7.60533797	7.54917256825	7.66475764175	7.65238377075	7.55571277075	7.7046904745	7.768684655	7.684858027	7.6101138565
ACVR1C	7.315291989	7.326506283	7.228339571	7.342037925	7.267725435	7.288219611	7.313362044	7.412662602	7.37122321	7.480585483	7.291000489	7.341114952	7.324716716	7.393491376	7.29298292	7.415042744	7.33682476	7.371161763	7.239945593	7.216244757	7.252515323	7.191013912	7.212995042	7.190345559	7.271094768	7.282997519	7.338418122	7.297501542	7.281806879	7.292034384	7.37724855	7.28227551	7.274747179	7.275395255	7.366480351	7.24095177	7.289127392	7.284253325	7.352681026	7.354067834	7.317003004	7.341494725	7.360973465	7.414640416	7.341401352	7.302521433	7.262826879	7.273656811	7.313129878
ACVR2A	7.546242647	7.463031741	7.502691338	7.627979316	7.569067801	7.651906065	7.474762225	7.667013231	7.950130985	7.518965215	7.28573519	7.413181211	7.42604347	7.572785512	8.057092146	7.487827647	7.968488902	7.957575834	7.326837038	7.243353829	7.318618672	7.621423433	7.296048495	7.373993943	8.023868555	7.243560697	7.731230505	7.296315092	7.517155808	7.513016501	7.402955408	7.382184827	7.636078878	7.498051221	7.493429306	7.651494732	7.64895628	7.492046981	7.466584727	7.499779057	7.261040683	7.461853068	7.660507041	7.543957146	7.745106327	7.504475191	7.863951501	7.435511213	7.503287438
ACVR2B	7.680008148	7.639278337	7.703294691	7.480364529	7.668373647	7.549408108	7.620782408	7.496597922	7.826482426	7.933120195	7.811740494	7.48525298	7.773429444	7.670405144	7.555069397	7.544070376	7.472003607	7.616520127	7.5593117	7.854362291	7.660037525	8.114503758	7.862409201	8.23574876	7.82411763	7.720959954	7.42891051	7.733729846	7.660207758	7.727205523	7.511919527	7.798185575	7.702695723	7.59489161	7.516145569	7.477316199	7.409677855	7.665080433	7.456770189	7.64740977	7.567713188	7.428211029	7.854465673	7.620650247	7.826136239	7.716016762	7.661351668	7.634255294	7.698715135
ACVRL1	7.982128002	7.938800452	7.860185795	8.316414174	7.750572968	8.22819954	8.495308018	8.897317952	8.047132691	7.707607489	8.469096926	7.966974446	8.524041779	7.893659915	7.87982751	7.927474961	8.21137839	7.900216965	8.563310428	8.414348548	8.702958698	8.788268362	8.399876721	8.938019058	8.71762535	8.018058136	7.99320895	7.886104452	8.452737806	8.483656073	7.966425599	8.475325248	7.955323944	8.186869503	7.826677361	7.911247689	8.433378904	7.833966842	8.150641702	8.44655362	8.476911611	7.93737058	7.728902772	7.853249942	7.655080769	8.149984896	8.174397267	9.175735011	8.224714234
ACY1	9.779580303	9.196875282	9.025509599	8.856927367	9.270456694	8.95965597	8.581294584	9.274397633	8.842770957	9.099669925	9.46219503	9.688541001	8.740804913	9.704813232	8.698350675	9.05588992	9.023303763	8.90378292	9.459578556	9.292389128	8.997951929	9.129599791	9.53703278	8.606466835	9.175660455	9.276817097	8.724420843	9.462355562	8.941816197	9.203835485	9.558075932	9.108253534	8.738283943	8.361507468	8.551107571	8.77157778	8.966350863	8.646291372	8.809662215	8.823441028	8.786684351	8.827490851	8.596752088	8.466547539	8.556508035	9.095406037	9.112248248	9.261745412	9.034469761
ACY1L2	7.782523671	7.670538623	8.159573556	8.369307738	8.292458708	7.962424756	8.131451319	7.718533561	7.874314029	8.426123032	8.308222105	7.843468426	7.910726273	9.926067927	8.415022761	8.28993517	7.899564629	7.764632269	7.245401971	7.23053971	7.352351068	7.23187019	7.272026368	7.200138139	7.209826138	7.545038633	8.491573853	7.560773153	7.242467736	7.327500033	7.490373696	7.450741946	7.723735025	7.819916656	8.610541808	7.275672	8.058727559	7.906718431	7.358329751	7.329370888	7.301360591	8.191896344	8.482191784	9.219770717	8.472723783	7.285231422	7.333002939	7.30144527	7.624077951
ACY3	7.687799072	7.522219953	7.611035279	7.706524692	7.768176677	7.397508904	7.381611401	7.430429017	7.651590179	7.660078735	7.845455239	8.017054085	7.456389226	7.453512479	7.695286315	7.809303817	7.506522799	7.522456834	7.404117782	7.625158585	7.980006777	7.357373061	7.442314298	7.711695468	7.514684427	7.668009151	7.603719974	7.453870766	7.73182678	7.564184844	7.556967775	7.741382024	7.422466011	7.357562221	7.380982746	7.378805681	7.676777116	7.627174879	7.523948823	7.562832339	7.468279441	7.456675413	7.590852962	7.540141974	7.655882818	7.463255418	7.508975579	7.528923658	7.471515054
ACYP1	8.612117981	8.796362629	9.2077224365	8.5666126905	8.474208295	8.071841659	8.015771094	8.523838068	8.596080847	9.1101646705	8.6888085365	8.4825009865	8.4133171355	8.8297821785	9.15033664	8.6491408235	8.41512037	8.579154228	8.5375198695	8.8752161915	8.7454650995	8.1054235065	8.4255736225	8.214361822	8.256633477	8.765257277	8.8841382905	9.4899530365	8.131104735	8.463180549	8.7048631385	9.170026473	8.56156158	8.8958015535	9.351015048	8.4793492465	8.470359709	9.135758877	8.718328003	8.408660751	9.1259250375	8.696552422	9.058506685	8.907985197	8.675143013	8.419990099	8.4461139975	8.7220380345	8.728872494
ACYP2	7.41146293	7.512851428	7.433047988	7.501844632	7.556038974	7.53035663	7.453067911	7.447979385	7.488396609	7.5295004	7.440037406	7.482435309	7.482216282	7.425101987	7.374807237	7.438245758	7.621249294	7.46353922	7.544421369	7.282128443	7.458419683	7.525300711	7.637614149	7.596312468	7.482179341	7.410457072	7.464543525	7.446519718	7.572254561	7.482356914	7.358692774	7.551895082	7.403952238	7.428159989	7.428345656	7.493264609	7.525562983	7.553698668	7.409070139	7.492876518	7.479451379	7.442519029	7.521416012	7.520104395	7.516686105	7.56391226	7.485228049	7.458753277	7.542179903
AD031	7.588284175	7.831587266	7.91853379	8.254245867	7.924382751	7.810238254	7.713858044	7.509560118	7.865191957	8.402254108	7.706251209	7.800246258	7.681336613	8.474750971	7.883201231	7.91882378	7.980307933	7.528418084	7.187888563	7.188514851	7.197303204	7.18829917	7.179589557	7.17311017	7.163309064	7.180494917	7.665236215	7.177781664	7.245329949	7.213769282	7.189323061	7.195221371	7.145242858	7.300884001	7.59644387	7.201460913	7.960965581	7.269740125	7.187373354	7.177367241	7.219272171	7.740536092	8.173165738	8.334483442	8.049094706	7.239750287	7.131864636	7.164090214	7.273859633
ADA	10.27093398	10.22613838	9.03643967	10.19955253	9.741919787	9.382958505	9.62111164	10.04558293	9.141892898	8.640791719	10.05919584	10.16142566	9.520314023	9.452244584	9.289398417	9.600990883	9.101802542	8.944957781	9.534875789	10.16271601	9.705408493	9.303960297	9.527585393	10.59982024	9.387226146	10.17284539	9.196887756	11.5736642	10.66362437	9.967211515	10.35690007	10.12537389	10.59662322	9.029280962	9.33982851	9.198251268	9.916965509	9.429361887	9.751465312	10.20977883	9.683023567	9.447011639	9.035441643	9.18654816	9.228364726	10.07367114	10.54541514	10.25676322	10.60421151
ADAL	7.676876545	7.817177204	7.700082218	7.868754944	7.896965266	7.453485002	7.380076331	7.505580778	7.576558109	8.254084677	7.914533834	7.656689969	7.457831216	7.549361312	8.171670072	7.805859764	7.871570456	7.705506876	7.807569568	7.517838016	7.470083442	7.200310783	7.619716199	7.172245239	7.613160393	7.540955581	7.591085833	7.752664655	7.509589977	7.376165511	7.58652279	7.533851279	7.280130309	7.771917352	7.56293453	7.479607735	7.818467669	7.503098563	7.606375592	7.543059976	7.714174833	7.660735629	7.927581772	7.87231608	7.647027538	7.480358936	7.187869463	7.377819989	7.456352861
ADAM10	7.955603181	8.062553638	8.294060835	7.940532871	8.690451656	8.451834226	8.47903101	8.301207725	9.028861455	9.662012378	7.813329898	8.213133691	8.253684967	8.250072833	8.503967892	8.214474637	8.130122821	7.579355439	8.109829081	8.310021179	7.82733561	7.783250785	8.446540261	8.068735081	8.190645213	8.042832886	8.485446784	8.184649391	7.59700834	8.124405853	7.925782822	8.316988635	8.015574276	7.817679329	8.455309497	7.899052153	8.714441153	8.495909569	8.09317502	8.31517264	7.94617417	8.960464894	9.053384691	8.641000728	8.011747822	8.04932547	7.594697909	7.966101872	8.240503878
ADAM11	7.248696099	7.284847223	7.3493904	7.681184231	7.53135417	7.253139464	7.289959934	7.26616119	7.297253788	7.307211823	7.252126336	7.460328409	7.287096276	7.407203882	7.293952844	7.458759485	7.353401507	8.12230688	7.175144627	7.161236553	7.213394067	7.141645803	7.093056748	7.141667978	7.092722857	7.121321063	7.188627791	7.232708295	7.169153988	7.224645048	7.151663926	7.322907865	7.160902032	7.195094934	7.275868605	7.134468561	7.34591158	7.229924271	7.265945112	7.201685667	7.193884021	7.278058446	7.626558602	7.353419926	7.503865381	7.141861452	7.309304991	7.248483676	7.174012026
ADAM12	7.408450458	7.47358119833333	7.73308287633333	7.56553645666667	7.31513879233333	7.40426675466667	7.54161587666667	7.41995900433333	7.45278480766667	7.75610009666667	7.35432572033333	7.37360788933333	7.447013261	7.42751039	7.573530448	7.48728336166667	7.78478041	7.36998987333333	7.43995341933333	7.652304796	7.741305107	7.37387701766667	7.78752699533333	7.74385209166667	7.40411261733333	7.69167681633333	7.36997173333333	7.67379486733333	7.41493009033333	7.52148309166667	7.98484035133333	8.05331959633333	8.02791617066667	7.37224955333333	7.71455950266667	7.524400837	7.31477410066667	7.41165487866667	7.76083872066667	7.419655508	7.41742413333333	7.31111782666667	7.83199049866667	7.73816268666667	7.65458377666667	7.77639358266667	7.32002354233333	7.79987518166667	7.82600481133333
ADAM15	9.53446795733333	9.125757692	9.31748828933333	9.60191871133333	9.496118113	10.498463346	9.579612716	9.86674573	9.44521893333333	9.436774508	9.499173063	9.68538072866667	9.49409834033333	10.468402815	10.012720885	9.50500287766667	9.47889011566667	10.131789685	10.0607449313333	9.54244600166667	10.135946328	10.0690201766667	9.848156758	9.74887463166667	10.1991385353333	10.129291301	9.48164054266667	9.46260194	10.021147139	9.55761464166667	9.916775852	10.257503341	10.2159865653333	9.93684432433333	9.93276244333333	9.739608773	9.295288516	10.3458726906667	9.60320809766667	9.919431363	9.999143618	9.18536417666667	9.58466475466667	9.509783362	8.927697632	10.1050950856667	9.91079319566667	10.6338560906667	9.63689578433333
ADAM17	7.764308991	7.606617042	7.677322561	7.452768458	8.04748387	7.771419244	7.865792412	7.846022693	7.778904235	7.846256534	7.628305415	7.728983565	8.046526727	7.64026528	7.7331381	7.686644451	7.632594528	7.454887491	7.880990575	7.84475302	8.04398152	7.696981298	8.4015269	7.996505252	7.985275115	8.213143587	7.847155215	8.031449321	7.72060178	8.226094723	7.900289642	8.001209501	7.917260037	7.720463071	7.954277254	7.702350867	7.689931126	8.295946121	7.980624355	7.697542551	7.912551772	7.595774205	7.781960291	7.639769511	7.521229126	7.861097118	7.719994515	7.784403002	7.982040276
ADAM18	8.312004926	8.327796359	8.465060413	8.419573199	8.505113123	8.814140875	8.569722964	8.567963693	8.476805961	8.233155805	8.390944147	8.326326857	8.583548017	8.277541325	8.200422336	8.271388292	8.391141085	8.409006215	8.725901541	8.698703943	8.429001082	8.47722329	8.509177338	8.562839063	8.551401854	8.378521292	8.541666902	8.547496383	8.632247373	8.442494863	8.649115391	8.455781596	8.79348305	8.547012772	8.528194703	8.517906546	8.634115076	8.462627476	8.467858518	8.395929867	8.483775802	8.525192707	8.337227026	8.361239234	8.194591473	8.456170335	8.667479448	8.348550936	8.164690009
ADAM19	8.74081300333333	8.460937127	8.51859096633333	8.246227913	8.511707227	7.80145145066667	8.36210938433333	8.45328728633333	8.275880596	8.26118712433333	8.294875486	7.951464319	8.40828744533333	8.11313619633333	8.50033574533333	8.51072855366667	8.29090950233333	8.07672789533333	8.04913477266667	8.591140093	8.507374931	8.31619087633333	8.91761900666667	8.10106112833333	8.239607599	8.38850074533333	8.32629894	8.60557869633333	8.18349017933333	8.437940964	8.707677488	8.17347827966667	8.46572015533333	8.064104812	8.56530763866667	8.277953191	8.36211188633333	8.52249748966667	8.35066417533333	8.41172060266667	7.95039369466667	8.53363359966667	8.37733944733333	8.246277619	7.74967335566667	8.310553133	7.95788318533333	8.24950688033333	8.57909191366667
ADAM2	7.417981793	7.44636669	7.472635582	7.415995124	7.406247229	7.487422811	7.400134225	7.39784783	7.385015046	7.367580974	7.4121756	7.421418513	7.398717571	7.349916763	7.421342887	7.37987139	7.434329936	7.493734566	7.491899358	7.468007243	7.441332959	7.374363986	7.386164777	7.335235163	7.379968135	7.39934802	7.373493879	7.347979321	7.394176953	7.361666029	7.430601804	7.441094489	7.332438667	7.406530173	7.381669948	7.360308783	7.383564432	7.34461514	7.432511325	7.420731726	7.435769705	7.5203311	7.384706766	7.360429702	7.43548205	7.444781417	7.366899566	7.420387809	7.334842098
ADAM20	7.250492642	7.177397434	7.23618392	7.124231213	7.137144042	7.251813165	7.2428525	7.171081804	7.182188308	7.24381545	7.203828786	7.251221684	7.241389779	7.140054841	7.153730054	7.226263541	7.210509847	7.1782547	7.166275	7.177762795	7.19955233	7.135571275	7.161834784	7.118288925	7.13212316	7.197997977	7.264788976	7.233626811	7.152500557	7.217751801	7.253094791	7.168046332	7.156442408	7.248905345	7.204801076	7.155497972	7.203460006	7.235227934	7.228180517	7.262402775	7.200520472	7.146409339	7.178794621	7.247357245	7.27075552	7.181301679	7.190829567	7.19260756	7.252725016
ADAM21	7.438058314	7.340261817	7.517970346	7.401471472	7.40334436	7.358655381	7.311951214	7.461272207	7.346390033	7.637834708	7.300023163	7.351219707	7.410186452	7.381824253	7.711462504	7.365187165	7.411504477	7.420563059	7.398683196	7.384615807	7.246144426	7.510334042	7.299071685	7.178127677	7.38362967	7.357665514	7.377983259	7.402335525	7.299322084	7.378596433	7.357022945	7.465178125	7.407229736	7.380365814	7.341302447	7.361454605	7.352324286	7.301240768	7.443581583	7.427885561	7.473876498	7.408382645	7.401738292	7.345502738	7.480595378	7.283377656	7.342855375	7.362872951	7.342015061
ADAM22	7.230171775	7.2771859055	7.3707369425	7.158281031	8.1360037375	7.2748152755	7.3479633795	7.196245839	7.515636391	7.9645521165	7.5528608945	7.5651451595	7.4520772895	7.587846739	7.572440807	7.407566493	7.135446509	7.429637154	7.6587094355	7.6528346815	7.343394195	7.194967838	7.180495717	7.1452650545	7.181829304	7.654404817	7.304124888	7.2810305845	7.168693542	7.35858748	7.1706568665	7.6050752855	7.2599354145	7.594950995	7.5649956355	7.3858320115	7.3337064715	7.793791736	7.4434772945	7.3908868775	7.4993335865	7.5671027025	7.6846079575	7.2683626275	7.4804156505	7.1908860225	7.2406816905	7.465334646	7.185972426
ADAM23	8.126499235	7.862933616	8.135988376	8.039183345	8.259176184	8.270840944	8.878323398	8.055533729	8.962623864	7.96041208	8.374629508	8.114545791	8.545227597	7.946875477	7.992337554	8.094810738	8.32450668	8.664290692	8.32661187	8.32583981	8.458934655	8.374044659	8.106275055	8.076635488	8.083438799	8.216169494	7.989559594	8.369184728	7.782154207	8.156549369	8.279949206	8.332193692	8.50183826	8.099611426	8.100549623	8.030356771	8.049412968	8.060516753	8.179970389	8.767222146	8.047998431	8.818605788	7.988265169	8.045025338	8.261127933	7.963453443	8.279020052	8.887530215	8.283480613
ADAM28	7.594744238	7.38641787966667	7.37333604	7.392026389	7.355073216	7.35281891366667	7.589260222	7.538118849	7.374007483	7.320968094	7.43861568733333	7.500420117	7.70869431333333	7.264876481	7.35870072133333	7.57757166033333	7.56427518233333	7.300637858	7.40114881266667	7.38905894666667	7.32215206633333	7.68701093633333	8.908035335	7.62843504133333	7.799287529	7.422066386	7.702759401	7.47105711466667	7.33819303	7.71972689166667	7.367488664	7.43450107533333	7.65470749433333	7.355153448	7.64153400766667	7.55385415	8.29730990833333	7.65443692133333	7.57000388833333	7.56601224833333	7.385042968	7.639951523	7.313445205	7.515911128	7.28655834066667	7.46417682333333	7.36353716233333	7.454616053	7.487610507
ADAM30	7.497708716	7.630267151	7.759092914	7.836542476	7.884276357	7.380218796	7.364818175	7.427310305	7.68781376	7.816970831	8.050797608	8.090267445	7.494986036	7.463024016	7.405845179	7.805859764	7.841853712	7.878576291	7.348224446	7.587596871	7.390557231	7.199342905	7.421588156	7.175997337	7.20501542	7.292302377	7.535329261	7.291634571	7.518411653	7.242112782	7.378950235	7.283421244	7.30395947	7.266396883	7.424344742	7.428284155	7.497140338	7.260461908	7.25726923	7.356853287	7.37887993	7.416043252	7.544438313	7.478998506	7.563042244	7.526023091	7.664577817	7.30144527	7.311915326
ADAM32	7.23624438266667	7.313960361	7.21159375433333	7.28231182266667	7.236220485	7.24010439333333	7.26412894833333	7.33618165566667	7.35426726733333	7.24665743266667	7.35000097633333	7.57319386466667	7.15226773866667	7.28486915933333	7.28109850433333	7.353779804	7.326491527	7.22390306266667	7.22193059733333	7.22008181933333	7.21803230133333	7.17828261466667	7.171801374	7.19379139033333	7.17908265033333	7.24460900666667	7.219466911	7.239212463	7.18295671433333	7.29477764533333	7.23034629333333	7.173899176	7.191780995	7.27679782366667	7.20680582566667	7.337307996	7.23823616566667	7.19685135266667	7.23256043366667	7.19164144733333	7.23064816	7.25775192633333	7.20721762466667	7.208940064	7.30890585066667	7.22700658533333	7.60702969	7.19475870533333	7.12375472366667
ADAM33	7.343307752	7.3486659745	7.3572142495	7.377849731	7.363354328	7.375911334	7.317647954	7.4271065365	7.3694956695	7.343335609	7.3646628195	7.319920025	7.4342989365	7.3122548565	7.299548015	7.2930478675	7.388726928	7.3493923905	7.39124735	7.6308074725	7.568384945	7.3309482765	7.441735497	7.4707408025	7.4668074815	7.341237988	7.342264395	7.3442911645	7.339390888	7.353884961	7.407018116	7.415804816	7.4127736475	7.305627871	7.343766914	7.398522532	7.3556769145	7.3566969485	7.341407234	7.310036405	7.3721032265	7.3566848675	7.3155655625	7.309941664	7.360660492	7.3800031465	7.4470070215	7.34146725	7.373494451
ADAM3A	7.298413249	7.354517069	7.287318698	7.346245751	7.34793489	7.345774074	7.425021841	7.309036718	7.313496627	7.401436757	7.31217298	7.369780273	7.385913209	7.425865801	7.393409004	7.37987139	7.333257963	7.272798877	7.323172644	7.388626913	7.270133925	7.485595705	7.41782861	7.179332753	7.211053479	7.376166786	7.348650136	7.331687474	7.239044946	7.400602951	7.470120742	7.466777696	7.373209721	7.43124721	7.314290718	7.420009728	7.316650883	7.421156045	7.48278061	7.359645699	7.435769705	7.314647806	7.26696415	7.335782769	7.361513834	7.307500683	7.277052178	7.308981694	7.455261523
ADAM5	7.1750845335	7.134534074	7.161000038	7.1652611335	7.170902511	7.183722265	7.146647046	7.1340124645	7.161218308	7.190987542	7.157059818	7.1165028915	7.1650620115	7.137331325	7.1644717555	7.1342547265	7.130578308	7.164518207	7.1892412315	7.1960784245	7.192549884	7.198304843	7.187767013	7.173623177	7.2018095025	7.210051816	7.1448846795	7.159704149	7.281178166	7.1658836105	7.151699069	7.2148501145	7.2194009075	7.215876271	7.142726025	7.203112993	7.143827759	7.1779925885	7.169567373	7.17931153	7.189890166	7.155939021	7.1532562595	7.1135738085	7.073440438	7.2306488805	7.1658506035	7.1387708945	7.159084301
ADAM6	7.200908804	7.239687197	7.264056911	7.264744225	7.143549311	7.238639981	7.205953779	7.247877593	7.196349473	7.177393125	7.197539192	7.186969319	7.155979089	7.194493849	7.176057911	7.16696537	7.201849187	7.289418934	7.297550917	7.197717123	7.266485774	7.211954594	7.202460065	7.417658869	7.178874498	7.189910199	7.134095011	7.132103932	7.196782779	7.196353351	7.20538044	7.221172272	7.173106875	7.160453436	7.228304222	7.276580186	7.104059538	7.144867696	7.179833903	7.17502442	7.182784979	7.198673693	7.190686049	7.175607109	7.130454215	7.275219841	7.221980379	7.208946806	7.166536653
ADAM7	7.435481256	7.403959816	7.370284717	7.42838661	7.4026177	7.463438734	7.303572009	7.366549693	7.352593104	7.358982524	7.423974636	7.348890655	7.551760358	7.279592152	7.434994924	7.300434231	7.400421596	7.384138533	7.397326628	7.30704713	7.26920982	7.504671368	7.555459972	7.423590113	7.530581152	7.498193318	7.32357556	7.434729761	7.24039391	7.378596433	7.276811045	7.365223075	7.330239371	7.528796623	7.360223409	7.284000319	7.393703496	7.469631862	7.296634325	7.402136406	7.366215382	7.295636718	7.196229637	7.409557992	7.306647457	7.316633075	7.464845019	7.375092697	7.407306787
ADAM8	8.81122499	8.047038091	7.897037592	8.484641616	7.912912202	7.36439639	7.824216891	8.156151124	7.419970629	8.23251451	7.717482424	7.600712972	8.270513133	8.425217332	7.400065006	9.003589515	7.733106419	8.251501846	7.29425078	7.600275156	8.287143439	8.981123935	10.04853059	10.47957898	9.432050689	8.236085968	8.332282752	8.835727761	8.282627762	8.205249225	9.125884548	7.76959732	8.481354524	8.93441215	7.952441518	8.45198079	9.756202828	8.572658922	8.592729412	8.360548626	7.847661344	9.023509339	7.485260403	9.007413261	8.032279369	8.662829199	7.809592842	9.129074703	9.201123805
ADAM9	7.73790083	8.064753529	7.734455641	7.672420921	7.820975245	7.873012257	7.928473611	7.700615916	7.899449529	8.113120788	8.336235997	7.872154585	7.685043138	7.642756802	8.07507043	8.119361924	7.780124186	7.943264358	8.560070178	9.182860981	8.003293257	8.305012337	8.530103214	8.687501349	8.761681143	7.922836687	8.077978033	8.472897408	7.885265966	8.663996545	8.96780621	7.732630913	7.8253529	7.935108238	8.170761764	8.763758644	8.242325291	8.126169612	8.135399961	7.777754524	8.281086045	7.9595688	7.597491293	7.949778464	8.012898808	8.628205489	7.895159911	7.77931973	7.978360094
ADAMDEC1	8.269225361	7.667965322	7.509264592	7.448953121	7.525564809	7.214043689	7.285966942	7.392512953	7.277901336	7.272461578	7.529181964	7.734450216	8.248028782	7.334687538	7.258291229	8.019704718	7.656205465	7.231173042	7.217485384	7.196800569	7.213394067	7.28862545	10.92977545	7.647663194	7.516462306	7.763038881	8.037665455	7.901272475	8.078699695	9.220240553	8.246233157	8.285576111	9.370571161	7.211689403	7.896706376	7.260115277	10.67367369	8.485802509	7.330133442	8.59071198	7.400156687	8.140490581	7.63355461	7.617075091	7.365700427	8.429661329	7.247661637	7.599847208	8.520399433
ADAMTS1	9.226329255	9.554481402	8.931323047	9.35544197	9.629244124	9.891104904	8.80839751	9.664841943	10.38725222	8.723910188	10.09530613	10.21688058	8.802291703	9.061215595	10.35325088	8.88676749	10.23343679	9.619971105	11.5324895	10.6945062	9.325673192	9.123076603	8.045502305	9.315252934	8.918443664	8.040998167	9.247933423	8.194146294	8.914158623	8.560284142	9.238358947	8.020562671	8.941894021	9.473383851	8.601189458	9.543606452	10.02443974	8.10117166	8.641789676	8.339764634	9.657166833	8.245736916	8.485162508	10.208866	9.421797557	9.251806855	8.496798072	10.08357435	8.650992185
ADAMTS10	7.394453145	7.377866523	7.472635582	7.334279197	7.288241999	7.296483196	7.29534901	7.28184496	7.411786944	7.289189306	7.4121756	7.388950119	7.292826126	7.300803146	7.424572327	7.309070229	7.340405763	7.479890151	7.352094679	7.349263534	7.382556694	7.497078191	7.49094366	7.337919507	7.503955813	7.234019515	7.315555056	7.370461705	7.347330888	7.319504484	7.292397986	7.313382821	7.343448168	7.35605612	7.320014582	7.454157734	7.352324286	7.342105322	7.36850061	7.370878	7.334436842	7.374158928	7.415493404	7.325126835	7.368829712	7.298590295	7.249249499	7.362872951	7.276336041
ADAMTS12	7.246291737	7.244786588	7.244765431	7.198695322	7.279128213	7.247844146	7.207198605	7.26858563	7.264033652	7.203589303	7.315038406	7.233251462	7.223270437	7.216065457	7.229041498	7.312366006	7.286634402	7.206689659	7.325611542	7.343537337	7.417342067	7.387814771	7.357197349	7.837238639	7.361874715	7.287611783	7.211579592	7.280417099	7.280765729	7.229523435	7.264693059	7.232374958	7.270446883	7.330816096	7.190244947	7.337762042	7.255489959	7.25780718	7.382055266	7.250729985	7.293728904	7.290636279	7.247208817	7.216872936	7.252544411	7.253432469	7.203459499	7.236259859	7.330042005
ADAMTS13	7.346600574	7.3353040135	7.299032852	7.3454298735	7.333730659	7.3415684735	7.3373647625	7.423220611	7.348480999	7.316532612	7.32102164	7.4337711615	7.3482833285	7.3186969325	7.298760314	7.368235724	7.3660742425	7.410350771	7.4225406195	7.5321897795	7.418587679	7.423355227	7.433257291	7.4886684185	7.417166137	7.374343947	7.3208611965	7.3206831	7.4587425255	7.33661332	7.354174434	7.4489085765	7.3205777625	7.395772349	7.301658334	7.2817910425	7.309329263	7.3999073455	7.374587225	7.377508552	7.3796904735	7.3265621095	7.288718758	7.3221968475	7.3514983675	7.4075582355	7.4485348075	7.3338900765	7.331858665
ADAMTS14	7.26946687	7.204737454	7.186682627	7.195784807	7.227245231	7.224332926	7.195910948	7.230715579	7.203600487	7.134487627	7.22651905	7.21211904	7.255360471	7.201180257	7.229041498	7.204866152	7.306025978	7.20885543	7.371786528	7.419031402	7.324670129	7.250764342	7.382489274	7.411747698	7.203878643	7.175123011	7.170377645	7.277188128	7.418713717	7.248882692	7.311910999	7.184274085	7.315974557	7.360580437	7.210134877	7.306722519	7.230606893	7.218027402	7.227106835	7.318654214	7.238180535	7.260245306	7.095100326	7.241842754	7.156020205	7.432665891	7.463559172	7.249604919	7.221475498
ADAMTS15	7.464177235	7.443254812	7.325957032	7.411394739	7.380652296	7.46059896	7.300813022	7.467373694	7.361561444	7.339792116	7.53816334	7.351219707	7.398717571	7.310403269	7.405021869	7.377440335	7.420358571	7.338091859	7.321959368	7.542887145	7.426702744	7.405327705	7.560673256	7.275995411	7.42449333	7.512984517	7.454907268	7.518433661	7.340853716	7.555257236	7.541087507	7.481114312	7.484104844	7.339638441	7.386471745	7.350070096	7.371224286	7.485366457	7.490268713	7.549686466	7.543013248	7.34872992	7.349919351	7.279289421	7.361513834	7.434876888	7.363052573	7.559338471	7.349154978
ADAMTS16	7.320997388	7.327889882	7.355778621	7.307746811	7.328385323	7.409034589	7.264009201	7.347763682	7.308741034	7.353270889	7.372762728	7.268406646	7.266578859	7.311452562	7.298779376	7.232812374	7.289915729	7.299425594	7.540665561	7.614570582	7.516626999	7.693810318	7.780077737	7.767226268	7.568471228	7.299959571	7.339556841	7.35632064	7.410535781	7.367687974	7.408130796	7.401065682	7.359984091	7.386500227	7.31357384	7.408186875	7.324088666	7.319284783	7.311084483	7.33888809	7.357833113	7.285618647	7.336181342	7.320671331	7.32416613	7.410417698	7.49026837	7.329576538	7.352712393
ADAMTS17	7.352566763	7.4026695	7.282432282	7.323604825	7.303419515	7.324459427	7.377010842	7.327467068	7.363631798	7.459835717	7.334656408	7.455993511	7.493572753	7.259780063	7.243166197	7.464963232	7.385649987	7.474463857	7.669103051	7.52754322	7.430704427	7.590307173	7.41782861	7.618223965	7.45068908	7.270425661	7.410248131	7.251241973	7.469643874	7.23534448	7.246857221	7.276671846	7.281208108	7.212873983	7.431006832	7.388161299	7.356567152	7.267091768	7.288907401	7.21309212	7.246084283	7.435760566	7.39586463	7.395919041	7.346730826	7.498236653	7.527381748	7.279552647	7.208963241
ADAMTS18	7.282068935	7.4546862515	7.870786259	7.2546644375	7.250873915	7.6803922725	7.243160398	7.381228962	7.403466009	7.23535299	7.2889560965	7.7688895515	7.293390275	7.3183914995	7.6646026485	7.264836546	7.5769994105	7.235050281	7.5389462865	8.033552738	7.42748871	7.192061177	7.2016996915	7.258525588	7.2365960855	7.2247016555	7.2723047965	7.257722323	7.3847861735	7.217601668	7.2347343435	7.274829613	7.2797521375	7.319733561	7.9886542425	7.2358495555	7.2090001935	7.234620777	7.2452155545	7.2363094395	7.6435681985	7.2673863025	7.1860452035	7.206708542	9.170421147	7.245433211	7.5063752985	7.281808406	7.255205728
ADAMTS19	7.302751738	7.430724282	7.32529593	7.281256655	7.398249958	7.410474587	7.392395748	7.26616119	7.376052787	7.309930875	7.287477384	7.402626778	7.324716716	7.353615342	7.313033606	7.443404931	7.373131972	8.277767966	7.245401971	7.323069405	7.291231839	7.22863428	7.215830426	7.177212369	7.216790088	7.285757026	7.228891565	7.270900473	7.260576884	7.330961056	7.227763864	7.276671846	7.281208108	7.268948784	7.410254949	7.20810818	7.350904318	7.278987695	7.290008799	7.289015201	7.32365372	7.253389741	7.381697464	7.318886638	7.409710024	7.227700336	7.317430574	7.336140989	7.265174164
ADAMTS2	8.072208388	8.162481131	9.2071658975	8.357087751	7.7318039085	7.587294793	8.164974514	8.487306072	8.186827156	9.3081524965	7.8602362885	8.8693897275	7.9984387785	7.6675254855	7.825908229	8.0573189175	9.437429204	8.2518775615	8.7912102705	8.4987192745	8.5203301145	7.5054690545	7.4449379995	8.1429799995	7.9534173385	7.899516834	8.1762764005	7.82939692	8.040433982	8.2329118585	8.3785711185	9.655911129	7.567513647	7.653353126	7.733216503	8.0014040865	7.96678382	7.70959804	8.393768844	8.276132766	7.9847746275	8.187965947	8.450075336	7.4255885775	8.028870122	7.896742123	8.001894446	8.4091964125	8.3574632715
ADAMTS20	7.166886525	7.18640962733333	7.155452224	7.21787004333333	7.21871658366667	7.21453606833333	7.22430814833333	7.21107104266667	7.20682850066667	7.22694513833333	7.25244713	7.17962408666667	7.19796720266667	7.18283136166667	7.16032720166667	7.16566109533333	7.20529721433333	7.197795797	7.23292545033333	7.27858874533333	7.24852225566667	7.28803972766667	7.31974641633333	7.39719513733333	7.31278950666667	7.19732742133333	7.23286323166667	7.22789141533333	7.28478174366667	7.20124628533333	7.22456174466667	7.20474910033333	7.21453890266667	7.18765499233333	7.19326657033333	7.21182355466667	7.20233039666667	7.22440348766667	7.20870449466667	7.169918602	7.190032965	7.161845423	7.20496668466667	7.242170934	7.230133111	7.21971333966667	7.24172962066667	7.19911830733333	7.237586457
ADAMTS3	7.347366362	7.529777766	7.306548071	7.199425179	7.413477401	7.297866759	7.403236317	7.427310305	7.390523368	8.989677583	7.378038667	7.373628895	7.452060007	7.59573392	7.839787069	7.459889652	7.514832974	7.545394529	7.240605343	7.191842677	7.191298106	7.275317052	7.227955276	7.183115397	7.208673281	7.334278949	7.32357556	7.321164425	7.2285757	7.366481194	7.385777062	7.290478816	7.297433353	7.275395255	7.315723544	7.178536145	7.278089333	7.218027402	7.311084483	7.231255606	7.24950079	7.563390941	7.540635627	7.464437852	7.73098752	7.234694942	7.228299952	7.319194986	7.238989798
ADAMTS4	11.06569728	10.75418721	10.526818	10.71147931	9.146188612	9.61908055	9.357135682	11.41856813	10.3648686	10.48670743	10.98929732	10.06613966	10.63545962	9.630861498	9.845294616	10.36339261	11.2169555	8.888038589	10.09235738	9.488650584	10.28698015	9.568965245	9.82802889	10.705164	8.818967803	9.404120845	9.831830972	10.28853231	10.17418526	9.545170558	10.78151137	8.746996399	11.22665863	10.55762962	9.071147214	10.64696829	9.471463665	8.696480806	10.23938074	9.23295963	10.5779195	8.811840928	8.633484218	10.12062018	10.11006529	11.08097607	9.088593714	10.45648218	11.01233826
ADAMTS5	8.370779953	7.85155286	8.498897566	7.964747284	8.822908757	8.837737277	7.936567263	8.516730697	8.939171381	8.172294635	8.075243457	8.646590047	8.482818866	8.776762654	8.693447488	8.482606613	9.191335268	7.336490868	7.172058228	7.168438247	7.177249559	7.145907058	7.09690007	7.149231897	7.177281926	7.239238648	9.025214229	7.166367175	7.170978417	7.14607026	7.218642799	7.205608223	7.195077324	7.428159989	8.412979626	7.101363904	8.259873679	7.431708529	7.375279898	7.16324003	7.168281839	8.193145147	8.530507004	8.559092587	8.571680959	7.187217676	7.165411012	7.18933032	7.638755099
ADAMTS6	7.605120319	7.576925318	8.198395385	7.68169736	8.113616238	7.550761045	7.803007837	7.745972156	7.808282775	8.361056861	7.937648203	7.847344527	7.88862341	7.613121778	7.996964457	7.770454075	7.860707428	7.665848265	7.832342691	8.215557779	8.094588493	7.807513451	7.999288788	8.242722875	8.847174513	7.880068296	7.929033438	7.79894261	7.651421248	7.998258334	7.725827159	7.587125784	7.712004182	7.578362157	7.754567871	8.109676638	8.020637054	7.675544497	8.181203538	7.82904365	7.683445987	7.882226309	8.043417775	7.969909501	7.672590327	8.132392821	7.6472572	8.161960005	7.563051039
ADAMTS7	8.684007538	7.65553389	8.496276151	8.159913055	9.201192046	8.115334921	8.796912994	8.37873622	9.225884543	7.420855134	7.983940973	7.669026262	8.530693807	7.97453709	8.501873086	8.191970612	8.560217746	9.082526174	7.854670665	8.168596541	8.139375836	7.628216807	7.24719883	7.319448465	8.71151547	7.872746501	8.001927644	7.563446283	7.882706088	7.959468799	7.687487777	7.675798143	7.823838457	8.497733125	7.52674701	7.676748803	7.73816191	7.756757463	8.249592606	8.752943761	7.964764886	7.672714964	7.723066301	7.72309178	7.548985642	7.40706673	8.011354914	8.534181334	8.036402571
ADAMTS8	7.293490571	7.292741504	7.251920773	7.371144716	7.26924669	7.325872956	7.332039747	7.529337409	7.263374092	7.302482168	7.535176657	7.386659881	7.348478553	7.76505794	7.303567784	7.361478274	7.355581433	9.171728145	8.358652479	7.750041188	7.481610547	7.968713441	7.604841624	7.647663194	8.436641685	7.278454024	7.404722484	7.591101822	7.465700484	7.312747884	7.365402567	7.325685557	7.34234643	7.495082435	7.318585476	7.543102447	7.355155679	7.532432503	7.365110265	7.300383478	7.397311377	7.335032418	7.326259598	7.315313047	7.433520941	7.546138517	7.407329764	7.69885991	7.277573318
ADAMTS9	9.262868228	8.810623675	10.54843067	8.063530601	8.970892036	8.857998203	9.55725063	9.24992822	9.876190099	9.295868301	9.298654066	9.643515988	10.15834458	8.608185905	10.05327466	9.367471905	9.34556907	11.27252303	9.32922919	9.520041737	10.04336221	9.240177682	9.400456216	8.82361035	8.543654773	8.908826019	8.528307638	8.695965871	9.488910851	9.147127956	8.780925497	9.547116957	8.253179397	8.714370987	8.918513351	9.759803271	8.292015078	9.062070563	9.431023101	9.733966408	8.846211	8.887018945	9.436543236	8.413401325	7.511209703	9.254325202	8.848319193	9.782525032	9.471892575
ADAMTSL1	7.21981653875	7.31456457125	7.23272876	7.27740541825	7.32879223475	7.203645616	7.176919681	7.294459212	7.19728819275	7.2258570355	7.27861485625	7.39443921325	7.24677148975	7.22876910625	7.213170089	7.24305462525	7.3668674005	7.25533557875	7.3452931975	7.35737858975	7.314319527	7.34519913	7.3351334545	7.278470502	7.531504773	7.22818295575	7.223125873	7.2001107865	7.2768954375	7.213117866	7.6451931855	7.19959970125	7.50074814025	7.22379276125	7.24564711075	7.23973552425	7.324769816	7.1603370415	7.2464511635	7.1699666605	7.1845342175	7.21613470375	7.203767967	7.4160170295	7.21083413575	7.317379444	7.25688222525	7.32680754225	7.58126221575
ADAMTSL2	8.428265565	8.221366477	10.47463813	8.487382609	7.946092989	8.413940822	8.697157242	8.980669243	8.41526191	11.22241358	9.482585535	8.976177637	8.447454734	8.49136628	8.473640264	9.50497229	8.554818459	9.20106133	8.72427041	9.334433733	8.382188448	8.748051987	8.485807712	8.516376879	8.465403107	8.837284297	8.493610537	8.259137825	9.27277417	9.147429298	7.656332091	9.979065826	7.732862256	8.0712893	8.192643111	8.397901466	8.861590598	8.169681736	8.826111397	8.4958152	8.010192982	8.222353882	9.424591834	8.034669903	9.555969558	8.19347204	7.628540558	9.290699233	8.104067039
ADAMTSL3	7.303373788	7.293456192	7.312624978	7.280510918	7.375483969	7.478991455	7.420346334	7.618761816	7.444299778	7.229367376	7.384396954	7.325516752	7.332505967	7.225424431	7.520492012	7.247918289	7.341123591	8.842625146	7.375782517	7.233520173	7.493003626	7.456437487	7.2065168	7.513238564	9.310082142	7.386068211	7.235832095	7.280417099	7.207995904	7.324059204	7.516833866	7.337026379	7.460001604	7.329356016	7.289015401	7.221063068	7.275700309	7.252494643	7.452386425	7.484542157	7.432924535	7.255107458	8.301463842	7.287438112	7.400645389	7.236125329	7.251675198	7.525063235	7.286215721
ADAMTSL5	7.291654854	7.496872546	7.351951765	7.375918876	7.947742762	7.258461273	7.285966942	7.622516937	7.505061937	7.496234002	7.423974636	7.452366952	7.28484536	7.363578211	7.352194467	7.35588528	7.324057186	7.431812579	7.528048584	7.561753727	7.39323033	7.871332778	7.642442248	7.408800448	8.073411351	7.204851792	7.258996865	7.322463414	7.575827301	7.254707057	7.210852352	7.482699419	7.294178526	7.271515656	7.261881941	7.26260098	7.765030987	7.219346129	7.293317844	7.257708317	7.300079324	7.377305365	7.440917694	7.289245593	7.48716035	7.365866316	7.482699633	7.435511213	7.270140591
ADAR	9.4965939455	9.4681229635	9.589586145	9.672877519	9.559298033	10.1016538265	9.6215997565	9.7349493665	9.954305268	9.6913527085	9.3986189725	9.556097332	9.647725173	9.8527074685	9.632860363	9.6489804305	9.442901053	9.4987275675	9.442157958	9.3245282395	9.7331905775	9.8526518105	9.896181832	9.8637956345	9.587039524	9.67972922	9.616173193	9.3337550995	9.7097294425	9.444019933	9.1648453345	9.1722926335	9.5254531675	9.2612557405	9.865733005	9.5848088935	9.41790579	10.2949550195	9.2665547355	9.3863596675	9.2427203125	9.3787105755	9.6822646635	9.522463372	9.5670783715	9.61605225	9.3265373905	9.5445795805	9.448115807
ADARB1	8.872533832	7.903417258	8.63722958333334	8.238439993	8.08247581133333	8.524221865	8.27473736333333	8.22494582	8.82165381266667	7.75071058466667	8.35448984266667	8.48503224366667	8.56032132566667	8.31419654733333	8.41865696866667	8.468565114	8.636842788	8.45559322566667	8.23540439933333	8.20919634466667	8.30522950966667	8.726415012	7.84975292866667	7.879462268	8.917425723	8.00079438933333	8.595369901	8.027165793	8.537752875	8.22028121233333	8.05971812666667	8.04061773166667	8.049805464	8.37399424033333	8.132292292	8.86088227266667	9.011380023	8.66609162133333	8.486670487	8.37615569366667	8.13713727066667	8.38782235366667	8.08058332366667	8.78305833166667	8.14763286166667	8.217900891	8.67903120933333	8.00210471433333	8.186231573
ADARB2	7.192889362	7.150527148	7.162571263	7.145111093	7.178384194	7.183719774	7.160903811	7.137584241	7.162021765	7.183430991	7.160017304	7.217603691	7.132411497	7.17418346	7.172284229	7.087597511	7.177863314	7.170874486	7.213491582	7.17986604	7.203047769	7.19347546	7.173724886	7.176574094	7.194554394	7.15727971	7.165828226	7.214068799	7.249840763	7.157752476	7.142912009	7.214490586	7.123763312	7.14962186	7.126859916	7.197684842	7.148689663	7.151136628	7.143037158	7.182038867	7.142403426	7.177539304	7.160800461	7.204756807	7.215274741	7.197480526	7.21262196	7.203508187	7.109265764
ADAT1	8.903860057	8.426748046	9.056570176	8.434514205	8.586770797	9.042160156	8.692843345	8.702757681	8.857568808	9.18945708	8.933884513	8.860455823	8.730245229	8.576444143	8.728045483	8.743408453	9.197207033	8.211075022	9.35752951	9.102017777	10.08968237	8.651387142	8.969339023	8.577688159	8.765622265	8.868597406	9.08422015	9.500788328	9.322822033	8.990454559	8.805614232	8.836500472	8.91648683	8.706656627	9.186574588	8.559294908	8.835846353	8.79892324	8.926947791	9.047790103	9.176345847	8.931601665	8.3910772	8.902137612	8.921389218	8.755134051	8.758873479	8.495793746	8.522826207
ADC	8.843694661	7.570784051	8.979082639	8.396613038	8.373375611	8.39058458	8.131451319	8.236581987	8.377851753	7.843367146	8.258979743	8.901075899	7.814432237	7.965398976	8.332591367	8.122061557	8.348497302	8.349511516	8.28586662	8.34574036	8.196558308	8.032102496	8.928474254	8.764555896	9.238596316	7.882981135	8.491573853	7.777698891	9.254826104	8.824030924	8.606741635	8.919220841	9.130707581	8.474287285	7.867258613	8.529351577	8.644031357	8.532118699	9.029528234	8.356553515	7.70967855	8.073753585	7.595685017	8.614212378	8.331673842	8.396912113	9.021691908	8.523341512	8.742452214
ADCK1	8.296404829	8.24365275	8.383930304	8.646372803	8.10137164	7.861772207	8.091243462	8.47818124	8.131828892	7.845294356	8.042971698	8.258276163	8.095535177	8.413913331	8.190321662	8.340958531	8.164159498	8.812310349	8.225951203	7.966533616	8.877354376	8.178558487	8.287126053	8.071907238	8.554578904	8.055572406	7.891067873	9.054605118	8.423729839	8.176413005	8.512215456	8.134116302	8.246666389	8.201430226	7.905754357	8.332318166	8.093416071	7.955963667	8.351204728	8.089326142	8.112749664	7.817854734	7.99634164	8.183380387	8.419782926	8.268684573	8.463999297	8.373207771	8.649648045
ADCK2	9.851281259	9.334544022	9.293151564	10.08259729	9.453770241	9.988588071	10.18086543	10.09886323	10.50419441	9.176782932	9.18713618	10.16953847	9.80863586	9.704695942	9.785975451	10.03145609	9.671169296	9.495106601	10.93127449	9.855184519	10.58048472	10.47387054	10.78405381	10.3020089	10.93179179	10.47516246	10.36701088	10.30713466	10.71679738	10.32994618	11.02046983	9.487792033	11.14858616	10.78896766	10.25533715	10.6952095	10.32178902	10.58037227	10.72734951	10.42825547	10.25157072	9.801308546	8.765163623	10.33827508	9.530143664	10.64360065	10.28214547	10.59841684	10.4706875
ADCK4	8.597384756	8.17519422	8.357225136	8.693601795	8.56330635	8.184377288	8.114051898	8.735628025	8.365992788	7.99356545	8.343907156	8.501859794	8.155868542	8.3381417	8.12799169	8.245845818	8.26212008	8.708624275	8.530988933	8.585446707	8.264378175	8.561683905	8.66039586	8.539059345	8.465898285	8.628003495	8.291258557	8.755141584	8.374133694	8.609390856	8.393127922	8.72845497	8.434202467	8.468491755	8.002074876	8.239070336	7.894682966	7.984001003	8.269301343	8.600114635	8.223357855	8.007646297	7.913218861	8.001994587	8.083575548	8.269964564	8.315951063	8.742346536	8.374296471
ADCK5	8.470999216	7.856819412	8.097847698	8.658501384	8.410560112	8.144069379	8.089153352	7.852668776	8.568956495	8.763880012	8.011811295	8.728480216	7.993671054	8.427287421	8.145002956	8.054610339	8.149921378	9.395045517	8.580754091	8.917429283	8.597703957	7.957024385	7.572742501	7.769569805	8.041429865	7.980888109	7.859272132	8.329555421	8.388027694	8.640429656	8.074769921	8.506828644	8.382774972	8.318690869	7.912856707	8.39260103	7.851914767	8.217653335	8.651739311	8.520630858	8.481140695	8.273803725	8.182151576	8.015683775	8.171984178	7.937886762	8.066178175	8.277720809	8.377191375
ADCY1	7.30524323	7.347752441	7.311278793	7.477262184	7.325366819	7.466274998	7.418788401	7.472443191	7.282543594	7.332757865	7.289232562	7.33955773	7.390167737	7.405614057	7.403372842	7.309070229	7.297228714	7.358211533	7.387859519	7.580279899	7.391893456	8.407156764	7.584679885	8.029390786	7.626031521	7.459238946	7.376861754	7.440627829	7.538308219	7.387130406	7.363720724	7.431446164	7.377614154	7.353050206	7.269993218	7.462312819	7.23479641	7.470762636	7.32676194	7.39927991	7.418679157	7.333412261	7.291684703	7.387332983	7.664666455	7.332279131	7.497787822	7.352099797	7.542179903
ADCY2	7.253475958	7.177397434	7.19274771	7.238247621	7.216474849	7.342919721	7.212158349	7.252767753	7.195616633	7.222952447	7.254362779	7.2097669	7.186628387	7.156115327	7.147355309	7.19513222	7.16667547	7.237661816	7.185570143	7.214148853	7.238666664	7.991570787	7.192800707	7.208872258	7.185876876	7.180494917	7.234674883	7.188740157	7.432297321	7.162345991	7.132427384	7.20048613	7.213534023	7.288603417	7.177122535	7.292659335	7.195736716	7.16374968	7.25835191	7.206259873	7.183897081	7.159728289	7.179703693	7.206624909	7.311054264	7.419340986	7.318607069	7.33482375	7.255218184
ADCY3	11.7008832	11.11377524	11.58976336	12.12197591	10.45592919	12.09239264	11.313433	10.94193672	11.95629882	11.09577763	10.41169546	12.35373195	11.32452429	10.25945926	11.81972733	12.25378979	11.06074179	11.84961153	11.22432315	11.45739659	11.39300598	11.61863202	11.62144593	11.36288806	11.42069336	10.54244159	10.97863224	11.39166065	11.74814124	10.82180572	11.46916386	10.37542669	10.81423437	11.32936819	11.40871387	11.66575557	11.08389741	11.58297156	11.09401602	10.78686704	11.82389724	10.6588151	9.686825192	10.62591432	11.08276111	10.75440478	11.82675654	11.37793692	10.81374117
ADCY4	8.571493716	7.988714127	8.533777501	8.311883214	8.153496544	8.731287675	8.871847297	9.082023301	7.992841529	7.814490374	9.515106441	8.709113604	8.350928975	8.61657548	8.702017812	8.377669017	8.766256326	9.203464998	9.045393881	8.76438455	9.18102398	9.682529258	8.166790349	8.240409594	8.925879414	8.151457175	8.513823869	8.186693164	8.927783687	8.452040101	8.558502023	7.874744424	7.826109298	8.563704466	8.375207319	8.752475735	8.711377995	8.139052874	9.088693453	8.734018956	8.544762321	8.605201824	8.272276619	8.446182769	7.912900231	8.314333932	8.127886055	8.998007808	8.414217418
ADCY5	7.17035321	7.238232965	7.174138379	7.122311271	7.187776496	7.086842767	7.269086204	7.175896657	7.363631798	7.264304052	7.163834996	7.241847862	7.143682044	7.17007141	7.262310177	7.197386124	7.143252219	7.696525953	7.213491582	7.183571782	7.191548525	7.179024875	7.143392489	7.167081216	7.209433782	7.165206441	7.157877741	7.083531627	7.201128719	7.183529368	7.144843302	7.221172272	7.205957176	7.107114376	7.08985939	7.196085081	7.200889348	7.147372406	7.169044142	7.240377285	7.093188133	7.146409339	7.118889708	7.18505032	7.123754368	7.135636604	7.217196347	7.203508187	7.144126075
ADCY6	9.70827777	8.956133096	9.348571429	9.479718951	9.158652291	9.130008383	9.501421762	9.220155976	9.691644698	9.163372413	8.751193151	8.580963118	9.313775727	9.101298872	9.495794899	9.155899661	9.295807183	9.887228308	9.509377401	9.294166817	10.55997052	9.08005009	9.043074782	8.980333805	9.334035783	9.025482551	9.366837023	8.76827961	9.032055511	9.526639653	9.067224671	9.165955579	9.325334819	10.45202855	9.425654662	9.215435473	8.42385556	9.272848419	9.297769496	9.867041336	9.653111669	8.782552474	9.016429937	8.91273234	8.842487943	8.967631965	9.36283504	9.180347486	9.063779512
ADCY7	7.946619025	8.721544358	7.506530338	8.242568854	7.68811839	8.446366288	8.206955453	8.779142606	8.064383105	7.802998995	7.563754767	8.331870123	8.040862334	7.75163235	7.637344194	7.883621561	9.088829119	7.502118715	8.180199255	7.380618275	7.786955639	8.191319962	8.152624003	8.260826725	8.506970588	8.030530389	8.265215814	8.244610754	8.091878138	8.248944143	7.895784322	7.542909506	8.191983374	7.928086746	7.823661565	8.16433707	8.692384203	7.971155124	8.301679313	8.259375596	7.930866368	7.800950948	7.515582124	8.16279571	7.748791261	8.067764085	8.231157998	8.200259814	8.156952343
ADCY8	7.212047382	7.241142746	7.205800653	7.20824688	7.218786336	7.163909973	7.195910948	7.24542956	7.519603046	7.199400092	7.212790385	7.206629102	7.241389779	7.313540959	7.174168385	7.309730513	7.137594571	7.218220698	7.252051803	7.187040006	7.221697662	7.214750562	7.190630296	7.280493119	9.847353136	7.190935816	7.192060042	7.820743329	7.214015753	7.455797612	7.243180423	7.184274085	7.355573673	7.214058871	7.151378354	7.166764212	7.162755346	7.466233142	7.172283601	7.218769378	7.183897081	7.23431525	7.353893104	7.272025171	7.318722476	7.235408767	7.232975919	9.039678657	7.309483646
ADCY9	8.51264909	8.011167477	8.379843632	8.688870184	9.288538851	8.338593012	8.5138287	8.294150103	8.46907373	8.469560828	7.703644583	8.146679597	8.411210095	8.033318251	8.390249697	8.342102793	8.109576439	8.63073569	8.520019631	7.565485933	8.251426055	8.464601985	8.258950308	7.963861172	8.844937648	8.333141739	8.256224761	8.006724633	8.613775819	8.20463021	8.275527076	7.848445155	8.105267287	8.333392353	8.083488661	8.068054775	8.175563036	8.296993303	8.250176617	8.716367287	7.942593404	8.713356192	8.128689563	7.706636529	8.385019019	8.074910716	8.286856806	8.1792398	8.16131475
ADCYAP1	7.171162645	7.15880126	7.200266884	7.117855327	7.156291741	7.22951376	7.184430079	7.262517767	7.11743523	7.155334973	7.230671863	7.154516117	7.228369629	7.160034332	7.204079712	7.153020798	7.207872252	7.148518915	7.156648725	7.192191563	7.243527287	7.284081364	7.199284165	7.200138139	7.845692995	7.234892528	7.475175589	7.211182142	7.782154207	7.51534081	7.131485701	7.168046332	7.165350169	7.161654532	7.069430242	7.230636272	7.193154762	7.24850877	7.232476914	7.203975051	7.193884021	7.154040009	7.137026053	7.222444126	7.178573463	7.441488722	7.57853829	7.294025228	7.154084306
ADCYAP1R1	7.267100722	7.249166465	7.227628099	7.243548579	7.225709097	7.215324654	7.185715174	7.177101748	7.206462577	7.27562971	7.256620274	7.294217644	7.186628387	7.179402811	7.233072685	7.260666623	7.235929151	7.240551522	7.2920796	7.317649618	7.283861149	7.196090695	7.236708796	7.182600356	7.224044025	7.210563269	7.236989466	7.22903021	7.225802809	7.226600163	7.192496942	7.225865079	7.178626012	7.223558551	7.205564001	7.323566311	7.226402014	7.13737548	7.223886587	7.261225707	7.166042872	7.208611003	7.242468631	7.218731446	7.311054264	7.236125329	7.242282051	7.223099391	7.154084306
ADD1	12.04329946	12.10087035	11.5972368	12.55777291	11.85665163	11.85624795	12.2175661	11.54840075	12.71305779	11.56101883	11.8182298	11.88491666	12.4788597	11.29676285	11.70289944	12.42957846	11.89545924	12.57868389	11.74319814	11.70703497	11.9888951	12.8381884	11.59123134	12.59664132	12.62550634	11.76362679	11.88435093	11.38182037	11.88395111	11.95964873	11.93938545	10.45166367	12.29307336	11.44476235	11.60392046	12.20382843	11.83397378	11.89418148	12.00434546	11.97513145	11.77117463	11.8977646	11.02668433	12.40359734	11.81631201	11.64798991	11.7867337	12.09840876	12.32199601
ADD2	7.353868941	7.22666093	7.23047584	7.33357098	7.271528013	7.314600333	7.278096339	7.246653797	7.245509654	7.256841864	7.467620975	7.322391227	7.333817656	7.228960538	7.279258941	7.268364322	7.277593677	7.319783068	7.229067964	7.190289383	7.217094895	7.170638244	7.124022129	7.184297436	7.194151946	7.257346343	7.253203936	7.28260367	7.123465343	7.267475344	7.264693059	7.329896323	7.305049194	7.248905345	7.274401629	7.151854358	7.281261895	7.321841253	7.243234036	7.249573496	7.32365372	7.271302187	7.23962106	7.311733933	7.338190872	7.195042418	7.237165654	7.283126555	7.238989798
ADD3	8.095772301	8.14053389933333	8.279119229	8.34086521433333	8.351006347	8.18898236633333	8.3443976	8.32030014633333	8.201411616	8.43321912233333	8.43903828466667	8.18645141666667	8.44487497266667	8.46049741933333	8.24928640333333	8.450955235	8.49001585933333	8.862895608	7.50820976266667	7.47579290066667	7.66772406966667	7.855253836	7.792777084	7.733298762	7.894670864	8.07025109666667	8.67819525533333	7.58906538033333	7.744874939	7.65976933066667	7.72484637133333	7.58592149266667	7.68778508866667	7.748897664	8.34999506566667	7.567892336	8.88968687933333	7.83597686066667	7.707630158	7.64163530466667	7.600859476	8.536348086	8.298071317	8.62749248866667	8.18977444266667	7.621469847	7.69982676	7.771826081	8.02072180833333
ADFP	10.92991939	11.63327096	10.00291146	10.31895829	10.27574183	10.55150362	10.46865215	10.5553042	9.814107225	10.6119916	9.818230797	11.10128079	9.918698042	12.16855705	10.64009184	11.49922191	10.14360406	8.200222443	10.32289894	13.13582023	10.33247004	10.45219659	11.60023688	13.54899267	9.777936477	11.72827107	10.55666621	12.10773299	10.86524653	10.80808421	11.56735921	10.33325988	10.62663022	10.24182449	10.90981585	11.4969236	11.6453596	11.95146032	11.07232212	10.9389181	11.55490249	10.6577113	10.87806744	10.68926213	10.65004874	12.04285509	10.84015203	11.86334501	11.40019945
ADH1A	7.264144671	7.155223906	7.205800653	7.634983969	7.262398445	8.221883685	8.671110399	7.851009526	7.303323631	7.247542729	7.700160371	7.845408485	7.720366176	7.212589628	8.124747713	7.189855501	7.325465414	7.21534162	7.165889638	7.177107742	7.211555309	7.200113935	7.185263097	7.170842054	7.156797245	7.207725361	7.88318813	7.231789538	8.43634926	7.390798351	7.217519712	7.233302541	7.197258876	7.210505051	7.251503733	7.188216242	7.809960108	7.23124946	8.793016478	7.24152202	7.489148067	7.242159514	7.512979067	7.326016856	7.811661656	7.440389109	7.197822929	7.316625046	7.288678625
ADH1B	7.179132438	7.196508409	7.190717105	7.203087143	7.190897612	7.480399374	7.272926831	7.275834842	7.199992545	7.181180945	7.194712097	7.172756428	7.191413483	7.149386563	7.400893201	7.194379911	7.191507752	7.210298105	7.192140321	7.189456804	7.210031499	7.196687723	7.215334963	7.178876745	7.177924447	7.1503408	7.306366565	7.227186482	7.556629785	7.224645048	7.17577998	7.218327802	7.233984454	7.153236751	7.24852724	7.194494895	7.117555248	7.265766744	7.42472415	7.269517911	7.246084283	7.197764814	7.2688267	7.245520435	7.398620727	7.241960092	7.196814643	7.171794104	7.197714413
ADH1C	7.154558179	7.161818373	7.215594155	7.530645173	7.213389648	7.173777743	7.332039747	7.242979885	7.130166787	7.160179845	7.659359913	7.879190442	7.344439854	7.241997038	7.254264436	7.128645911	7.261873556	7.1782547	7.202196254	7.183173257	7.215047143	7.272496193	7.196042112	7.179251374	7.182509134	7.206771587	7.265947198	7.216923018	7.323161031	7.214768324	7.206469247	7.299092912	7.221084748	7.177225639	7.22226804	7.158731914	7.593052306	7.249837457	7.208865099	7.276732988	7.255239699	7.186786795	7.343499163	7.180333515	7.276426841	7.269095268	7.186887423	7.277185428	7.225229914
ADH4	7.209317536	7.218079826	7.144558517	7.175113582	7.208754622	7.161453961	7.167512956	7.173488144	7.206462577	7.177393125	7.218959639	7.26059447	7.13667434	7.148438628	7.166663624	7.218199778	7.151998363	7.173830908	7.208901505	7.37266845	7.21129867	7.197458646	7.192002446	7.175022839	7.182509134	7.199977669	7.186341545	7.180010278	7.212246836	7.207720915	7.157586287	7.229590132	7.170894241	7.23673475	7.194854087	7.172096717	7.200889348	7.215392771	7.131053783	7.251888242	7.246084283	7.214878931	7.197157063	7.178444106	7.214163662	7.192618665	7.28312679	7.20568421	7.162800206
ADH5	7.700152856	6.971120787	6.784010108	6.707037087	8.129484616	8.086078597	7.684339575	8.001425295	8.083231923	8.057740292	7.961021187	7.932760117	7.880105811	6.831084154	6.705413728	7.656952894	8.011881548	7.76644954	7.107346721	7.094709118	7.000200644	7.654958788	8.057324659	8.130664043	7.692452812	7.964387236	8.105771452	7.82687979	7.011657446	8.03137026	8.043615238	7.974680258	7.353368497	7.968533232	7.970238964	7.011442038	8.046292285	7.774207216	8.153794151	7.894107394	8.012703134	7.490333994	7.757585557	8.463118638	7.690598282	6.920861906	6.973607108	7.812418693	7.815506158
ADH6	7.363003701	7.304824875	7.426014229	7.398809983	7.419232874	7.275944218	7.266541757	7.291393927	7.354662045	7.353270889	7.401461095	7.311441295	7.333817656	7.350845324	7.385009788	7.348370899	7.298571614	7.343706589	7.355989659	7.197717123	7.261262952	7.245208718	7.21685013	7.196148123	7.198896489	7.273972426	7.322430937	7.254090402	7.287111203	7.300620019	7.299772064	7.248266135	7.215693787	7.285925799	7.363702574	7.275672	7.343760766	7.265766744	7.230328355	7.231255606	7.263380026	7.355928369	7.260415269	7.345502738	7.33604518	7.389190175	7.309304991	7.235157307	7.288678625
ADHFE1	8.103210429	7.63504642	7.774634074	8.050929407	7.599381436	7.907382957	8.76268422	7.973734249	7.682944183	7.743452746	7.829108795	7.699474578	7.943715358	7.607997953	7.750092127	7.789372152	8.194522734	8.617002277	7.779186369	8.325093467	8.275565255	8.358126853	8.033473179	8.445322085	8.828807089	7.728667164	8.503751848	7.911555638	7.897948406	8.24775301	8.049361219	7.725067859	7.874131869	8.493765238	7.941376681	8.410162463	8.552478118	8.059858228	8.608389928	8.180137889	8.295644623	8.003306774	7.73838072	7.774212694	7.626629544	9.520289078	8.244086709	8.212928295	8.058895115
ADI1	10.08613655	10.50738687	10.68178477	10.45485692	11.51182675	11.54665451	11.27513559	9.833365063	11.5606308	10.83964171	11.28290097	11.20218033	11.4406092	11.40058183	12.19148178	11.35208019	11.09154076	10.67392893	11.90455589	10.68874373	11.50423693	11.30873951	11.5070684	10.89076738	11.17234586	11.34746435	10.21270767	10.40835583	10.78104552	11.39106578	10.96472599	11.58501161	10.93778769	10.86826002	10.2535161	11.3606089	11.28336902	10.76171117	10.89227867	11.13179771	11.13103155	10.54169686	11.38928377	10.60745931	11.65367021	11.52455455	12.12861374	11.10944466	11.11438268
ADIPOQ	7.203750001	7.25940002	7.248343511	7.384728952	7.285964053	7.266494414	7.709865124	7.212323808	7.275915988	7.187142933	7.251385343	7.315353575	7.233406823	7.219561141	7.315845275	7.24506009	7.220855988	7.300976127	7.164348437	7.285306271	7.212860152	7.161585345	7.207861546	7.177092093	7.188727348	7.180494917	7.242778371	7.185501293	7.188617902	7.231467003	7.209752228	7.219278814	7.262931769	7.218803084	7.214694324	7.188216242	7.23563241	7.233901332	7.276842028	7.19363641	7.228131466	7.187706626	7.250993718	7.225224864	7.27869068	7.218301961	7.151757399	7.166293366	7.183985569
ADIPOR1	10.7156357	10.50809318	11.03883605	10.31790685	10.94453473	10.79323224	10.91373866	10.74207236	10.10036629	10.62806447	10.66321512	10.94179062	11.1796503	10.60059476	10.39843377	10.6277178	10.11465607	9.744750085	10.83336336	10.77698363	11.24019356	10.15991235	11.3885018	11.01126107	10.67180515	11.38658048	10.41636545	11.10474633	11.29846984	11.76261139	11.02494097	11.29917363	10.50675176	10.59850786	10.409917	11.05810312	10.88013634	10.76054851	10.85320314	10.77495963	10.85401134	11.52729446	10.60774632	10.71525579	10.50304879	11.08994668	11.4037387	10.69906454	10.74217064
ADIPOR2	11.35674148	10.71756417	11.1280664	11.00044715	10.90056298	10.91453343	10.73226242	10.64631416	11.29733071	11.53109514	10.29442495	10.33704948	11.37145559	11.11510699	11.38417136	11.47678678	11.01701623	10.77223965	10.12728861	9.899724541	10.86922559	11.21814202	10.00629106	10.49290941	10.28362312	10.25643539	10.90502777	10.94446401	9.732601137	10.5206408	10.94891395	10.38639176	10.29179018	10.44327179	11.10197135	10.09404188	10.63648613	10.79768874	9.985463945	10.34612147	10.49958788	11.05389307	11.40348321	10.83118227	10.78980308	10.31851459	10.31317626	10.55918947	10.57493546
ADK	7.61057064066667	7.81412259666667	7.98201858333333	7.58633049433333	8.39991033166667	8.14785191833333	7.68529150866667	7.82495115166667	7.78787392766667	7.86325486966667	8.17972221533333	8.09021841066667	7.67743610833333	8.03206970733333	7.975778129	7.77680740766667	7.84768642966667	7.371909738	8.188935379	8.01801444733333	7.82682411733333	7.87985375866667	7.858002167	7.92616406933333	7.738435405	8.011100332	8.012646926	8.07420385	7.62439668166667	7.67855042933333	7.97817732666667	8.25728288966667	7.73070671833333	7.84909959966667	8.128304788	7.77861927266667	8.095356689	7.93467128833333	7.677088232	7.847788469	8.32130186	8.10287642866667	8.50519159233333	7.74171535166667	7.813747822	7.724041875	7.90105227166667	7.69081708966667	7.77490060366667
ADM	12.44084174	12.54185382	10.37010169	10.88422746	11.02365179	12.45237781	9.624813791	11.48746242	9.098249753	10.6749745	11.3715797	10.06752912	11.3473407	12.38731342	9.17875968	12.47454826	10.80156429	12.00873509	10.91797568	13.44221611	9.589481274	9.99222014	12.43736156	13.62278852	11.3285329	11.70393525	10.47397699	11.38008544	10.52696128	10.26655702	12.78600401	9.228467096	12.84868137	11.74891525	10.1929032	11.05458517	11.53680252	11.41764249	10.52096983	10.41551181	10.92164168	11.13071698	10.11564538	13.36323568	12.25218132	12.9851305	10.02428995	12.30959483	11.37406005
ADM2	7.717423618	7.509319083	7.755608112	7.744807229	8.963673527	7.844769348	7.414116939	8.43454698	8.0858447	7.475090074	7.535176657	8.721776046	7.70342728	7.982241069	7.835129211	7.610075039	8.606194137	7.598434833	8.116886081	8.004872401	7.742742447	8.167289695	7.507417132	7.893962456	8.228393842	7.423806406	7.885556837	7.969166278	8.373256548	7.847823782	7.531449131	7.601476851	7.920716456	8.630895534	7.721413637	7.908213723	7.368454799	7.872549731	7.864147798	8.172379957	8.29752827	7.591770333	8.310232173	7.350784487	7.919195631	7.721858218	8.294075977	8.212265507	7.980202331
ADMR	7.824507912	7.640861369	7.797944067	7.878828564	7.772650429	7.901887046	7.773849137	7.820882318	7.806832743	7.64843089	7.574426474	7.676584576	7.720366176	7.670405144	7.648873811	7.781487119	7.731950594	7.693301229	8.011558303	7.985355301	7.792446352	7.624825572	8.091596254	8.082884274	7.840667036	7.787448464	7.755731005	7.927221661	8.011241034	7.820001606	7.950595676	7.655675795	8.319472546	7.85183513	7.72735314	8.030356771	7.850998004	7.697111526	7.746226447	7.792946841	7.848646437	7.746472104	7.687870571	7.642575554	7.664666455	7.679310185	7.881414704	7.756654563	7.584458653
ADNP	8.3938864545	8.9351857035	8.525022502	8.4120528685	8.525813167	8.918424734	8.576931181	8.6036804845	9.11175999	8.923361981	8.1509988215	8.3952725125	8.621803092	8.8023120805	8.597112474	8.850001702	8.5052257525	8.3871859885	7.7437246625	7.5437656785	8.0581211235	7.909024597	7.444453196	7.3000096855	7.48281151	8.013364377	8.375010901	7.8146260205	8.0027114855	8.126437826	7.7642830675	7.686282071	7.9473941555	8.123270613	8.822154953	8.181395787	8.501847075	8.404115046	7.946971965	7.8085285555	8.194866715	8.9061966265	8.896145355	8.3724636565	8.9312467325	7.703160653	7.9741115385	7.658446831	8.0617660075
ADORA1	7.417330677	7.3659207	7.434798972	7.452768458	7.361382532	7.417670806	7.272926831	7.329744294	7.409736293	7.387015215	7.367510473	7.358195626	7.369062375	7.284156754	7.405021869	7.368266094	7.400421596	7.43501523	7.269894427	7.19803838	7.447935869	7.514093901	7.44419946	7.530894556	7.946692571	7.406010395	7.310963659	7.402335525	7.470955248	7.383468433	7.471821089	7.46357748	7.408321329	7.395730764	7.310703225	7.281186118	7.346627029	7.324392467	7.423609364	7.334794413	7.28871869	7.40607605	7.351512376	7.362177981	7.484351543	7.386958685	7.392882554	7.49502079	7.400460162
ADORA2A	7.889836777	7.481883528	7.905009477	7.717473705	9.375326785	7.605348731	7.916837943	7.803928507	7.62561807	7.641378793	7.934066202	7.885245526	7.811062582	7.917489644	7.85595578	7.761111893	7.921993798	7.623402375	7.525506982	7.554248403	7.658981474	7.987053956	7.529021637	7.774239505	7.565082463	7.667102756	7.968940181	7.641781845	7.815133958	7.815589239	7.566387386	7.774421664	8.053856347	7.85183513	8.010914851	7.614501877	8.015841215	7.906718431	7.684661477	8.18938022	7.557380503	7.765282644	8.083522772	7.755309723	7.537430837	7.41711239	7.441496188	7.659651399	8.115976847
ADORA2B	9.929687143	9.179698349	8.094395043	11.35423554	8.076059814	9.708631608	8.008681505	9.248213707	10.61633786	8.481995924	7.860817581	8.744474557	8.553751964	8.579314138	9.772443582	8.835823078	9.403584749	7.489137082	11.62635345	9.612049879	8.9578333	10.29276372	8.188633841	9.272053662	8.263239319	8.367058993	9.071260052	10.03036763	8.461788893	8.370261545	9.611768925	9.775783304	10.00764095	9.955661049	8.64794901	8.349138422	8.416595081	8.603557755	10.04636731	8.154339364	9.486622813	8.964404283	8.27136957	8.215897953	11.64088165	8.733302629	9.512126267	9.222978444	10.42164219
ADORA3	8.192694811	8.077884537	7.4775844435	8.389786826	8.1442092955	7.540218332	7.858373094	8.2600481555	7.903431314	7.719303865	7.9858057525	8.586790464	7.6705300905	8.4069058615	7.659992959	8.70382637	8.143329152	7.312421508	8.458228296	8.115815939	8.1139105255	8.89098105	9.0306123625	8.753985544	8.2241161275	9.005306287	9.1098504745	8.4234253985	8.9872861095	9.0244722735	8.513676426	8.2795812255	8.4486179005	8.543947652	8.0721362605	9.0644935595	10.234750444	8.666312358	8.988306479	9.1023082655	8.5021937755	8.745392908	7.88396186	9.059304632	7.6215394385	9.561866104	8.980354322	8.42908896	9.400762648
ADPGK	9.773584151	9.752925759	9.934884396	9.658392929	9.423586142	9.623937467	10.33522502	9.815813155	9.640178053	9.035996478	9.088261456	9.095084867	10.06405535	9.419806627	9.389313564	9.562471161	9.581500042	9.924886287	9.91286915	9.983898628	9.94970686	9.773785912	10.01209933	9.661020348	9.945263264	9.829392137	9.674408536	10.50816813	9.826339774	10.05148803	9.736854023	9.933214617	9.433960331	9.733390005	9.612193915	10.05255887	9.942434387	9.403846244	10.28314249	10.25245471	10.17714987	9.666347229	9.578047021	9.543525356	10.06808637	9.825240512	9.567106289	9.518226257	9.55072873
ADPN	7.295331975	7.44636669	7.22620616	7.25188418	7.437751694	7.241261696	7.314776805	7.363259762	7.291212878	7.431583762	7.28573519	7.258251194	7.264512614	7.29202494	7.25124036	7.236431371	7.213776128	7.402788521	7.255191547	7.211537885	7.257955818	7.344454526	7.308364136	7.280493119	7.219026887	7.277553039	7.250886799	7.261840691	7.286037444	7.269465415	7.338887494	7.237014434	7.285523667	7.212873983	7.28610259	7.213856768	7.201746656	7.307715127	7.260518761	7.27311214	7.294991362	7.230809673	7.23962106	7.341973642	7.283208665	7.213107311	7.28312679	7.290361707	7.208963241
ADPRH	8.345229774	8.354632031	8.126584602	8.15112219	8.279802516	7.988750258	8.270635196	8.332912248	8.020924732	8.126831923	8.535440439	8.13963212	7.962921255	8.286988563	8.278926069	8.43419402	8.179434226	7.603331401	8.281702057	8.206048614	8.748455527	9.114704529	9.527828368	8.696582239	9.165200779	8.519492821	8.261027246	8.301934302	8.757720987	8.923897951	8.450474228	8.165020314	8.281754612	8.647561413	8.264118485	8.322841145	8.590937321	8.994232786	8.396306102	8.84959596	8.695106262	8.273803725	7.831365018	7.980360693	7.995503182	8.799424488	8.132514111	8.581784262	8.552642893
ADPRHL1	7.288555294	7.30188876566667	7.48740585866667	7.55384599166667	7.40553834533333	7.669452296	7.55000565566667	7.35759227466667	7.490914474	7.277138894	7.30840783833333	7.83681859366667	7.332633533	7.445908138	7.560985871	7.39471970033333	7.42009537	7.60241187	7.364053127	7.23155387866667	7.275780136	7.20618162733333	7.177286184	7.92040135533333	7.26592131566667	7.36405848966667	7.36689173666667	7.37245530166667	7.53204487366667	7.24480118966667	7.54277153933333	7.492038291	7.335685838	7.56385988433333	7.33064393366667	7.58206593866667	7.40760140866667	7.660599626	7.69804024966667	7.47457981466667	7.78230456066667	7.36302586266667	7.30896962533333	7.277984464	7.71957849566667	7.84622428033333	7.890715555	7.67119988033333	7.323813163
ADPRHL2	9.704965177	9.559954625	9.846522613	9.284070652	9.526102037	9.116230162	8.981768786	9.126667849	9.703716874	9.954644981	9.735824934	9.870251508	8.85128067	9.604762235	9.411992396	9.622151765	9.073194754	8.931269638	9.454953962	9.375901866	10.03828847	9.663012384	9.92507795	9.63191609	9.970028167	10.38034856	9.985508608	9.872326173	9.726180614	10.16896238	10.30816664	10.0792808	10.56646917	9.929923501	10.19889039	9.723372924	9.747780266	10.40930888	9.747179044	9.69101627	9.738034572	9.281206094	10.01084584	9.62495303	9.723484517	9.518200794	9.272593562	10.20880429	9.906486761
ADRA1A	7.4708559444	7.4582423022	7.5862840628	7.4862806902	7.519667008	7.576592182	7.5143435892	7.5113145728	7.7912538166	7.471501109	7.4896131126	7.5074659522	7.5089654116	7.440470999	7.4329622632	7.44959495	7.4657425684	7.46646383	7.5651289644	7.546365959	7.498670383	7.4718239098	7.515346211	7.48858476	7.4917999328	7.4831953846	7.4652280386	7.5296598002	7.5159932552	7.533153412	7.5293192962	7.4963896478	7.5887419018	7.4593773222	7.525823463	7.5154809298	7.531518059	7.4801342488	7.5007337276	7.727601555	7.4723396548	7.5229401404	7.4703013052	7.4902106828	7.4479315014	7.4997336084	7.5563567314	7.4662424664	7.3995294782
ADRA1B	7.868925488	7.301285478	7.374649949	7.573612239	7.604142158	7.26113222	7.493181635	7.747728636	7.63980923	7.263056984	7.851623976	8.007332777	7.310828146	7.270339519	7.592283508	7.194379911	7.381963069	7.455676505	8.166922166	7.488180508	7.233757272	7.612870136	7.197899547	7.160913173	9.870970744	7.455939363	7.206975807	7.630599379	8.188294829	7.347352253	7.240755406	7.2351578	7.321453957	7.283266715	7.319300184	7.278409672	7.330710817	7.289502414	7.376409464	7.625264078	7.199415569	7.510408139	7.336181342	7.206624909	7.772080795	7.394773761	7.204504972	7.576705234	7.339627721
ADRA1D	7.515924468	7.633986045	7.667419743	7.831722165	8.018432617	7.471936501	7.5098862	7.440777064	7.919663318	8.229623419	8.010466915	7.997920354	7.510441001	7.617585898	7.544133397	7.793296441	7.883356512	8.17446428	7.733476317	7.818113076	7.788789622	7.684236512	7.697132366	7.824105621	7.669799556	7.803387895	7.528202695	7.458271547	7.758815896	7.532621844	7.332413115	7.356150012	7.447236225	7.342601411	7.745554659	7.605310631	7.511130175	7.578715605	7.423609364	7.30295191	7.335796035	7.57765835	7.674001379	7.79403527	7.695247155	7.561952598	7.891742096	7.338781708	7.511598714
ADRA2A	7.666901706	7.762435554	7.819927356	7.832600445	7.788874066	7.636525627	7.815518473	8.504926036	7.736898253	7.706501189	7.861580519	8.056503455	7.700990242	7.660654033	7.680879921	7.617592024	8.143357257	7.984150396	7.374448696	7.506072946	7.758038777	7.454476419	7.808843989	7.489428701	8.157705799	7.540955581	7.55248901	7.620553548	7.623449387	7.484745065	7.483661208	7.394736305	7.424633803	7.967565885	7.555649165	7.505645807	7.66934873	7.485366457	7.477404839	7.452137773	7.479451379	7.601093469	7.730488666	7.582925864	7.669427723	7.576558723	7.54309553	7.672129085	7.598793513
ADRA2B	7.67268742	7.670024417	7.681071362	7.593910441	7.64820375	7.588224658	7.582259098	7.574082864	7.595504	7.534077557	7.675487925	7.542668786	7.554472745	7.483967561	7.504741621	7.509750951	7.691384384	7.588580256	7.887239209	8.155686288	7.716328992	7.693810318	7.818228527	7.958274991	7.649722926	7.776945806	7.566466026	7.720136016	7.831625238	7.595961694	7.688881976	7.658381455	7.789953344	7.611191612	7.558081804	7.588779287	7.524366611	7.573548114	7.673639699	7.586142472	7.641039161	7.53228005	7.617746536	7.520881301	7.514863652	7.691419102	7.798350296	7.627224729	7.527003745
ADRA2C	7.24729638866667	7.231543793	7.23067911833333	7.40452019366667	7.232808009	7.31931077633333	7.22998482966667	7.324475174	7.26309451466667	7.24876563366667	7.22523024133333	7.55831130333333	7.202588175	7.29063800433333	7.30156465766667	7.27220339533333	7.27810168133333	7.28361663633333	7.581308538	7.34547495033333	7.41674647566667	7.34833387166667	7.39066287766667	7.41854432533333	7.33000736233333	7.239154128	7.25668017266667	7.293515454	7.602680676	7.214677459	7.22342223066667	7.284850588	7.214442112	7.22095990866667	7.233269236	7.33846473866667	7.32076824533333	7.19482441566667	7.30648674766667	7.22097462233333	7.198583993	7.234600837	7.261968754	7.227975899	7.26456744	7.31507642133333	7.709458954	7.523409477	7.18927698
ADRB1	7.247495279	7.394896382	7.315310168	7.338518396	7.322345859	7.266494414	7.240393768	7.274629312	7.277901336	7.341911086	7.294573647	7.334102569	7.275000234	7.333711472	7.272310685	7.319567777	7.253213054	7.256546505	7.507542808	7.476106706	7.270133925	7.285584431	7.22319782	7.447464443	7.507543739	7.259941454	7.317848542	7.373321012	7.241769646	7.324059204	7.260771698	7.25402953	7.320357298	7.322103295	7.277334336	7.312949662	7.237302463	7.334545128	7.296634325	7.262402775	7.280101302	7.302277476	7.286280942	7.26565244	7.253683441	7.312548444	7.240794153	7.265520837	7.273859633
ADRB2	7.640220771	7.47279884	7.674502411	7.989785678	7.711698846	7.491623621	8.178572217	8.151257768	7.729129774	7.637242851	7.593598739	8.388500621	7.924227118	7.660654033	7.972089526	8.060632003	7.981248466	7.825954158	8.033247446	7.9435886	8.001855884	8.757069894	7.677166114	8.411392418	9.246841852	8.033621762	8.517833542	7.9050253	9.283770739	8.270757167	7.837582353	7.836133133	8.374782887	8.70326975	7.802368104	8.175655285	8.525073944	8.175581503	8.034355386	7.983522304	7.938999737	7.790698933	7.623042767	8.171162207	7.577782728	8.357578391	8.313785939	8.293139608	8.258928891
ADRB3	7.18303092	7.299866347	7.317317826	7.254914155	7.313269879	7.212764184	7.190832022	7.257648441	7.232100567	7.215097011	7.266672503	7.365153133	7.1546334	7.203437542	7.252248704	7.276679852	7.211820309	7.311119803	7.200261403	7.191508487	7.273908442	7.18886222	7.148869894	7.171084688	7.180115536	7.23750366	7.224268798	7.23087038	7.167339656	7.223665353	7.240755406	7.244484462	7.187419785	7.144795145	7.207850868	7.230636272	7.250564542	7.198380978	7.202424263	7.235809323	7.174986282	7.252529907	7.211185735	7.211288639	7.235496196	7.220944608	7.207152969	7.214384358	7.221475498
ADRBK1	7.220041974	7.151109687	7.205800653	7.180035252	7.209527748	7.243889824	7.226911298	7.224580245	7.173765156	7.287225962	7.214162099	7.298132473	7.24536839	7.16905214	7.136563933	7.164652108	7.220855988	7.11669161	7.252051803	7.358925226	7.264710859	7.312797311	7.207861546	7.181509952	7.263369089	7.239238648	7.325863609	7.186585586	7.273670786	7.178058011	7.194623033	7.188718929	7.149731355	7.217616173	7.244799555	7.325722808	7.170620871	7.158691944	7.256187032	7.238091246	7.234818549	7.212197851	7.218739559	7.217802373	7.16411862	7.247987791	7.299162901	7.224191198	7.124210395
ADRBK2	7.29656267	7.243328273	7.360853232	7.476018858	7.317810171	7.300639231	7.372424977	7.40315911	7.38432608	7.283325069	7.36020274	7.323172758	7.315816428	7.226601811	7.25124036	7.286951979	7.313588564	7.201626267	7.20374938	7.200915105	7.217094895	7.421026886	7.226534831	7.224005375	7.203343476	7.303854538	7.204676364	7.396483147	7.252999649	7.281602845	7.301267225	7.510882863	7.295262868	7.186768704	7.302061605	7.199295259	7.373294749	7.381660847	7.267032053	7.281604969	7.210447886	7.209509022	7.326259598	7.225224864	7.242303336	7.168034164	7.148648563	7.149728657	7.293595278
ADRM1	11.12881074	11.47091561	11.24995668	11.49388993	11.68662736	10.93927999	11.13983026	10.9240007	11.50879382	11.26909143	11.15663835	12.33263412	11.05024261	11.49027928	10.85905565	11.09938414	10.55316298	10.83392242	10.76429111	10.41944953	10.7152214	10.4160199	11.10095442	11.17806243	11.07890672	11.18143948	10.91115351	11.55330843	11.33841441	10.77357058	11.12378237	11.13030648	11.16572992	10.48405269	11.07571811	10.72954824	11.20495861	11.25161025	10.91491027	10.70532504	11.10409894	11.6517854	11.65270298	10.88003954	10.91141748	11.09052176	10.75592821	11.10242176	11.80592516
ADSL	11.33794974	11.42787082	11.12105331	11.51747002	11.03742858	10.74654186	10.9394557	11.58057328	11.10306513	11.76457177	12.0718615	11.84889963	11.03007293	11.93391918	10.93056535	10.64368588	11.20332198	11.25143853	11.254674	11.29786365	11.35904848	10.90706826	11.26872712	12.1019453	11.11842469	11.69191532	10.674102	12.30945407	11.04993241	11.35247163	12.04667933	11.91901261	11.95594497	11.47435316	10.92645045	11.3567278	11.09582517	11.4711622	11.54810762	11.07940632	11.94248238	10.8154912	11.66963432	10.63107758	11.0735493	11.34270443	11.58689456	11.34445465	11.92209444
ADSS	7.984508285	8.580336322	8.024804737	7.849993721	8.110133076	7.873012257	7.700508864	7.687971449	7.987952438	8.280089718	7.977734082	8.344881541	7.882240319	8.771769259	8.034379425	8.05496533	8.061271785	7.597032066	7.531849553	7.506072946	7.386553017	7.403372414	7.804791111	7.66598951	7.454420679	7.852689256	8.584400921	7.589801713	7.453786345	7.665059933	7.505333585	7.618449805	7.501597806	7.313512678	8.480006653	7.33006673	8.590937321	7.920381516	7.639982927	7.407854217	7.624083255	8.403069171	8.696385269	8.066416096	7.871052866	7.45133756	7.535870197	7.398371684	7.897565195
ADSSL1	7.59405115766667	7.97651729433333	7.59034817066667	7.37849090633333	7.345859134	8.522663571	7.88772780366667	8.305979135	7.740763355	7.91194882433333	7.47211737666667	7.62626073566667	7.590339519	7.9353781	7.47272253266667	7.800038792	7.69636138433333	7.505910905	7.58243583366667	7.70404230533333	8.19236435833333	7.46225278	7.44888116466667	7.67111240466667	7.371861877	8.081938901	7.74224263	7.78015880933333	7.54785691833333	7.906547512	7.39881777433333	8.20122454266667	7.97617232566667	8.00498978366667	7.497885429	8.20359791533333	7.52382559533333	7.572027344	7.66118124766667	7.62892863833333	8.046119165	7.59368486266667	7.48839059133333	7.71249099333333	7.80050470333333	7.66192326766667	8.13795041466667	8.46353793066667	7.990567613
AEBP1	13.49678435	11.73222345	11.6549283	12.62488509	10.47673369	13.13344279	12.47784338	12.87198197	12.0638819	11.26067988	11.34565728	12.02279203	10.87243285	10.83763947	11.44223842	11.97398625	13.74652205	11.50188653	12.25923926	11.478499	12.1657111	8.753918953	13.91744432	12.99848107	12.64930533	10.16705629	12.78553281	11.07428457	12.25030808	11.67544846	12.40496828	9.435057246	13.40622624	12.54283573	9.680634271	12.91743302	12.27797139	11.17730035	13.72009139	11.62706322	11.15251756	9.493678175	10.15003213	13.50367388	10.74482807	12.28456928	11.7955049	12.64443363	13.10355089
AEBP2	8.121949635	7.966617035	8.113397191	8.321920696	8.435816391	8.094911276	7.968528362	8.389083429	9.070272718	8.261896512	8.448583875	7.959288782	8.383594823	8.572258273	8.553003288	8.2869609	8.365859432	8.763654932	8.494837575	8.034899315	8.621737293	9.455826897	8.361179425	8.022598116	8.441767604	8.061576069	8.394659093	8.528880728	7.70089153	8.367579647	7.967471282	8.09364136	8.291431066	8.433043152	8.187982361	8.099916006	8.255921767	8.216523286	8.209844125	8.935402278	8.216582222	8.057663726	8.232504526	8.396862601	9.005133348	8.265261171	8.611915055	8.265844572	8.010286575
AER61	8.630813897	8.828215072	8.929536462	7.583245718	8.419997632	8.203698468	8.673296098	8.32472771	7.905642131	8.23283521	8.503350839	8.228735565	9.909792465	8.162655673	8.031885938	9.400205602	8.939035805	8.5165555	8.295910733	9.099158991	8.348421934	8.535783533	10.36370175	8.049361427	8.189881098	8.3034454	8.786700367	9.708892696	7.977028257	8.729968697	10.11581117	9.10304279	8.883761561	8.248182986	9.5562591	9.14395528	9.252265431	8.975459872	8.500064904	9.091491276	8.288074919	9.149373033	8.381341268	9.039132877	7.579503942	9.835424511	8.68636082	8.460791991	8.292834261
AES	9.3303026025	8.9725332695	9.0575485495	9.416011953	9.251472736	8.805753426	9.4076589505	9.0154697955	8.772486986	8.521663414	9.2052957125	8.9454027885	8.9919836905	8.890035967	9.0463323395	9.1044453045	8.8906724105	9.6791270815	9.3143432485	8.8795984875	9.0521825465	9.164933029	8.6866792905	8.9423723005	9.1655823805	8.7530887305	9.057831366	8.877748228	9.6567121975	8.83295509	9.1294378175	9.4060965185	9.1199738885	9.3230992965	8.679103556	9.061614028	9.3165585255	8.70925341	8.7464043105	9.5534027675	8.996216433	9.0445351505	8.782352289	8.6317770025	8.7549225795	9.1536936255	9.2588297915	9.168029334	8.974897461
AFAP	8.14523235	8.08787595233333	7.81172411033333	8.06729797633333	7.56142457166667	7.956731519	7.90170899766667	7.961276831	7.810174071	7.51532301533333	8.07871588466667	7.71694346366667	8.11647505666667	7.81283137966667	7.88233097066667	8.05776857466667	8.09540160433333	8.213106156	8.25151647	7.90239014866667	8.09468848533333	8.80497129533333	8.334859193	8.24968363233333	8.45109924266667	7.926983934	8.123472202	7.88774539066667	8.10676942833333	8.01124667533333	8.341296412	7.58100258	8.375770679	7.869214677	7.81881959166667	8.209122786	8.032725458	8.17888245566667	8.20489707733333	7.96784693566667	8.023565756	7.58531701666667	7.61320576966667	7.95258310366667	7.81152249733333	7.923118388	7.93706064033333	8.09135620833333	8.22381202433333
AFAR3	7.570045896	7.295597307	7.527147697	7.412053113	7.457352335	7.452059849	7.357262229	7.253988888	7.753287191	7.336269207	7.194002184	7.197203383	7.329893921	7.640888687	7.577383035	7.736769738	7.278872709	8.037270055	7.183638548	7.443552694	7.262111961	7.217936578	7.191459832	7.194711276	7.204435526	7.646031052	7.367869757	7.299893465	7.168427043	7.448480253	7.268672181	7.168046332	7.398481234	7.472586405	7.640109458	7.305695785	7.26767924	7.421156045	7.729572667	7.326674848	7.380292745	7.441020095	7.41978474	7.383022631	7.733975306	7.199933005	7.617376604	7.30144527	7.300945971
AFARP1	7.211368141	7.209612802	7.228339571	7.254914155	7.246387212	7.257128318	7.213393965	7.155489101	7.27657753	7.265552901	7.230671863	7.207413731	7.252349872	7.238434679	7.295888085	7.252898175	7.237169482	7.254352809	7.28886761	7.265551583	7.294484281	7.328313032	7.23333499	7.388355628	7.363665984	7.274864224	7.318994719	7.257934781	7.368487766	7.260568627	7.278191718	7.212549292	7.233984454	7.31493542	7.185624211	7.182573033	7.213702149	7.323117516	7.29884937	7.31468426	7.262208946	7.291470872	7.25004821	7.264740775	7.308853146	7.336529296	7.305884492	7.330884999	7.287447544
AFF1	7.365618907	7.387723289	7.324634257	7.319304052	7.322345859	7.37302168	7.380076331	7.385002857	7.346390033	7.376927412	7.332657656	7.390475296	7.380264651	7.308294392	7.364460727	7.366420014	7.351950258	7.418145301	7.674626631	7.79794529	7.521527874	7.597299941	8.013992835	7.527967164	7.649722926	7.58405313	7.512810099	7.591101822	7.445772985	7.600274399	7.647671438	7.401065682	7.405045181	7.403442225	7.839671661	7.686303985	7.428619584	7.490936156	7.659725258	7.39642543	7.464068315	7.47361207	7.394388073	7.373500175	7.369870789	7.674947833	7.550274714	7.436883764	7.427621778
AFF2	8.421732268	8.006942121	7.137919793	8.55271181	7.098197374	7.861772207	8.028376825	7.349992305	8.363082471	7.650186447	7.723487234	7.891722682	7.595861745	7.43570447	7.597212458	7.638899049	8.19175703	8.424997326	7.254395645	8.209520337	8.201737268	7.735779246	7.180632872	7.204732264	7.196835377	7.16743717	7.728579473	7.431779475	7.363146001	7.23049569	7.37724855	7.088004531	8.126372642	7.619256995	7.321442448	8.127687797	7.545727324	7.298641582	7.881464276	7.612782297	7.512358267	7.221105356	7.257595988	7.967281335	8.385019019	7.611705677	8.08304799	7.468247949	7.861448222
AFF3	7.208933302	7.187120322	7.313580817	7.55428676966667	7.36586465366667	7.67292160966667	7.39387278133333	7.43721502766667	7.29185180366667	7.16773051666667	7.223593355	7.45282363566667	7.29069246966667	7.268434203	7.31657188166667	7.243014674	7.554704198	8.332698334	7.227463508	7.258122886	7.22095868666667	7.290832267	7.22889257166667	7.167791336	7.180990464	7.216018751	7.64124478433333	7.19732683233333	7.45098182666667	7.22854408233333	7.34796511033333	7.22821769366667	7.420865006	7.35497126633333	7.25332418733333	7.204856766	7.747052987	7.252380608	7.30437066766667	7.24218054066667	7.20847183266667	7.298493118	7.25507036033333	7.36229012166667	7.50301242966667	7.23705112266667	7.22201241233333	7.42510408966667	7.45936042066667
AFF4	8.974044556	9.110235821	9.215064697	9.430688847	9.530687407	9.941519051	9.610782435	9.895149914	9.136123603	8.997060822	9.261537343	9.191339778	9.395253443	9.128821435	9.266864207	8.977125234	9.225837859	9.650903957	9.620320801	9.337191607	9.021581683	8.703175065	9.943966614	9.131724133	9.008293286	9.881804651	9.259189043	10.06993341	8.652788245	9.756702482	9.956209905	8.409702686	9.557029513	10.01451164	9.20431801	9.439210469	9.532603427	9.484583163	9.850502296	9.661461733	9.449055805	9.643986913	9.303860714	9.65231631	8.865320629	9.279266839	8.986097826	9.274432702	8.821172299
AFG3L1	8.138161613	7.933707744	8.3076762155	8.016283699	8.128067166	8.027027168	8.1135028825	7.782481432	8.5457514225	8.339642271	8.0676367785	7.909502115	8.29456558	8.4242027	8.174128485	8.6515310975	8.209723118	8.6041991835	7.710634927	7.6999056915	7.945219433	7.704451781	7.6121294515	7.4716896735	7.677012577	7.5632033495	8.3327243355	7.841552459	7.60905936	7.902242166	7.839840477	7.5262368555	7.9296167095	8.2099668895	9.0138063165	7.8637806985	8.0378041945	8.144887594	8.051721153	8.009466662	8.0595347105	8.268750716	8.296919517	8.4653311005	8.199032447	7.697834972	7.7520259835	7.5857039355	7.778500639
AFG3L2	9.725747211	9.556847385	9.379844015	9.712217089	9.745365091	9.59418978	10.10741286	9.883667968	9.147133973	8.885073183	9.57647845	9.10913245	9.988436462	9.901269978	9.232628625	9.637226079	10.03825679	9.915366306	10.05020553	9.991540729	11.56938624	10.06199773	10.06962338	10.3675782	9.878998334	10.80088017	9.329213176	10.17576753	9.423381497	10.14328935	10.4776062	10.38241519	9.669162435	9.695779263	9.384405483	9.428587157	8.952641937	10.00934006	9.990698882	9.98709833	9.675493952	9.468048176	9.177736785	9.273452044	8.473865156	10.8492065	10.05762295	10.19411256	10.03097109
AFM	7.070489529	7.148787324	7.171541618	7.20972758	7.093262732	7.159002132	7.111722571	7.168677574	7.069620595	7.196567268	7.183932569	7.175919341	7.08290339	7.140054841	7.169467986	7.119091462	7.148838639	7.078807543	7.138986558	7.169718843	7.184028774	7.11528281	7.155066368	7.155204993	7.170457023	7.116298222	7.069733247	7.091948565	7.188233437	7.120643334	7.146782337	7.042782869	7.106618177	7.168851099	7.216969766	7.149605382	7.189706316	7.112610791	7.091473702	7.05955238	7.120798601	7.154990138	7.135286336	7.294660789	7.159043718	7.146613378	7.173384479	7.068710669	7.117984816
AFMID	8.664882933	8.700138276	8.702496471	8.113098746	9.144981318	8.615707784	7.809275631	8.436315462	7.871585564	8.566775695	8.959887623	8.385463539	8.945799073	8.895841084	9.070620007	8.388218395	8.293876755	7.602633137	9.240659807	9.126284945	9.412801931	8.702711122	8.625048408	8.23574876	8.482559244	9.107967153	8.23867472	8.518023757	8.841407885	9.054650409	8.358060274	9.308316795	8.399022456	8.931901698	8.933393239	8.599216469	8.284942507	8.868937738	8.39943161	8.841240468	8.872322364	8.795484988	9.214699159	8.117710416	8.979773731	8.747434146	10.14869148	8.790526556	8.864474979
AFP	7.279570009	7.43324115	7.312624978	7.720438906	7.265442954	7.266494414	7.30495804	7.423141283	7.331949907	7.370453877	7.251385343	7.549948768	7.24536839	7.23369125	7.260301804	7.245775491	7.521716002	7.279548285	7.206894	7.429242619	7.235869217	7.188013893	7.214372002	8.117613981	7.277864554	7.222507446	7.42891051	7.277188128	7.214917574	7.394471503	7.255629847	7.24260748	7.904720029	7.380365814	7.307107979	7.265129658	7.414284035	7.253823066	7.607348337	7.199391663	7.261040683	7.271302187	7.287185607	7.363924572	7.308853146	8.1086491	7.192814607	7.330884999	7.863574967
AFTIPHILIN	7.7482507905	7.78121766	7.849297032	8.0953092615	8.3835839655	7.821970391	7.6519677605	8.0336891555	7.769237366	8.324754011	7.61553838	7.8168797045	7.728223503	8.1264542255	7.8419770405	8.3753199495	8.0945884965	8.000665303	7.324101467	7.1826722855	7.5062050755	7.8256860625	7.23163538	7.466681906	7.293721894	7.588227697	7.960412514	7.2345496215	7.2984140335	7.549609001	7.357119593	7.50045661	7.4816689565	7.6440690075	7.760027478	7.410569236	8.1252825255	7.68526283	7.4405816755	7.3215918875	7.461557842	7.9878700845	8.4321222375	8.2386032905	8.377665489	7.5070998025	7.2404856785	7.385455475	7.4958887655
AGA	8.209027987	8.703279652	8.039172344	9.029047854	9.236963756	8.385707677	9.481773619	8.166589814	8.558243531	9.167127172	8.189870188	8.589116006	8.397469576	8.941191868	9.33367323	8.838278119	9.253924254	8.938364141	8.331168227	8.018361393	8.534708656	8.981123935	8.32973097	8.876442296	8.796394911	8.67601531	8.706362643	8.342768619	8.625893171	8.981669668	9.190655614	8.273270083	8.168950578	8.233586793	8.822703964	7.971340712	8.755516308	8.499405091	9.066161625	8.344488944	8.608936358	9.19176127	8.761164045	9.430468657	8.604898372	8.525428445	8.427812707	7.870006032	8.419024795
AGBL2	7.206552325	7.155223906	7.163841583	7.211210964	7.248677782	7.125058243	7.185715174	7.117367587	7.246839693	7.209066856	7.210043128	7.336441391	7.190226244	7.191200198	7.162942742	7.210813146	7.213125473	7.292484169	7.243307451	7.314079267	7.257955818	7.304487914	7.192270624	7.226952233	7.344228068	7.241834116	7.172654192	7.221620742	7.399625863	7.23340713	7.271357928	7.205608223	7.193985497	7.184385694	7.200981681	7.222300974	7.205171627	7.113842309	7.221740287	7.224441895	7.200520472	7.179395907	7.158130813	7.160417722	7.251405497	7.351617583	7.412594419	7.137518679	7.100541556
AGBL3	7.165449947	7.191124244	7.22905136	7.198695322	7.244095405	7.233415591	7.241622641	7.236850132	7.221177051	7.20428055	7.269060513	7.259032274	7.27715065	7.27844407	7.218997052	7.242192833	7.192908865	7.26094857	7.252051803	7.202144976	7.224706502	7.197076074	7.250374901	7.178291532	7.233066688	7.211501733	7.228891565	7.232708295	7.335727946	7.158905146	7.209752228	7.230518943	7.155325702	7.2199907	7.297724042	7.261767681	7.359381778	7.180311707	7.180911604	7.221038433	7.189450225	7.196855011	7.215902529	7.233547931	7.235496196	7.232569579	7.249249499	7.2132966	7.166536653
AGBL4	7.494030717	7.509319083	7.449280257	7.446402502	7.424961956	7.44063306	7.474762225	7.461272207	7.458964398	7.51697845	7.438968709	7.401870012	7.405877695	7.391021644	7.398406112	7.471137382	7.381963069	7.43821212	7.470679162	7.382615274	7.316227682	7.723531102	7.565862035	7.376847749	7.570161486	7.390486493	7.554494204	7.521217706	7.509589977	7.431327812	7.439239067	7.415406043	7.604896397	7.421981507	7.418322766	7.582516062	7.435713309	7.337070334	7.445787286	7.400707925	7.415828185	7.419095457	7.398807883	7.494974585	7.533850978	7.580418359	7.438879619	7.379185025	7.501199143
AGC1	7.92876131	7.8326217	7.539277714	7.9000816635	7.3508597	10.585455096	8.3457268635	9.9665917505	7.616595109	7.2069192875	7.5924926695	7.460007973	8.429555535	8.7479456225	8.158594159	8.3716832675	8.519665145	7.276771254	9.8459029355	7.554468114	8.0882545005	7.510322576	7.5303988405	7.3698375335	7.2659550135	7.3144270615	8.2638040095	7.2502583775	8.080977943	7.2147543685	8.379736571	7.2501998635	7.391724477	9.40145267	7.2393702175	8.9271135075	7.395177865	7.738406507	7.6674964565	7.4896232765	9.2523318505	7.24979612	7.2457872655	7.231244571	7.543435327	7.2714165445	7.9467226065	7.9675026905	7.191572089
AGER	7.4694326525	7.344581579	7.326652486	7.3602644935	7.3084537905	7.407243825	7.355754724	7.354648102	7.3634428915	7.2901361535	7.394840151	7.3493137795	7.3543795195	7.2880839195	7.32214437	7.3316688715	7.339632039	7.4666362715	7.325453945	7.2884325615	7.3390588045	7.3269608805	7.3045867455	7.4112728635	7.3189244935	7.31404799	7.245336396	7.400329271	7.35265563	7.2943689625	7.3620300835	7.330880439	7.3454277685	7.3976567845	7.3066259555	7.331036539	7.293980083	7.2588125355	7.357592384	7.310915448	7.3459165555	7.234134629	7.2597119695	7.3458981815	7.280438457	7.326690457	7.304648852	7.3960669785	7.2931970735
AGGF1	7.508672753	7.821248183	7.785717681	7.947905942	8.069175023	8.223690787	7.754536853	8.03319121	7.861521244	7.723514634	7.93478347	7.852648055	7.807684467	7.874795722	7.869651946	7.655013384	7.793385294	8.047581666	8.070078741	7.913638734	8.0460355	8.160256197	8.198874609	7.726486882	8.239061711	8.100797324	7.919063623	8.149861519	7.943633762	8.168765997	8.191083666	7.735139157	8.140947779	8.401937514	7.905754357	8.135378146	8.002554632	7.95887452	8.144313216	8.047634734	8.023507425	7.944476248	7.69336567	7.7482993	7.849164882	8.229738877	8.253954727	8.143665549	7.746954911
AGL	7.4499314586	7.5753195712	7.5711532638	7.5500673254	7.5147373526	7.5137087424	7.5376579688	7.4179212426	7.5552643866	7.6104287556	7.515715209	7.4358871158	7.4858895648	7.4544856108	7.5333235338	7.5345409338	7.5634971042	7.4032768426	7.3053120554	7.2638857142	7.3219888152	7.2895242778	7.3338346876	7.2685905486	7.3154447316	7.448996831	7.534628489	7.3231870352	7.304787233	7.3618252866	7.3134484666	7.332583187	7.3787295502	7.33825043	7.5903637856	7.3690534384	7.5116524072	7.4134409002	7.282714615	7.3143144712	7.3689405092	7.5132425954	7.5708661336	7.5593734406	7.5051240324	7.3273119306	7.368170128	7.4495381602	7.3210316874
AGMAT	7.722452832	7.64769652	7.452153886	7.441925225	7.711169468	7.44063306	7.369376559	7.462290535	7.607183357	7.447904117	8.606316385	7.684083916	7.465031101	7.75163235	7.952043467	7.965317595	7.755427096	7.287891115	7.856508658	8.133982773	7.866799352	7.929458375	7.84707698	7.678888772	7.335611152	8.23952649	7.274051765	7.308456614	7.89626859	7.584014813	7.638939018	7.721264639	7.454697332	7.310678505	7.709458879	7.647555961	7.401061289	7.569397426	7.520829014	7.554961854	7.667154247	7.508271972	7.729960313	7.39506254	7.549869467	7.853953606	7.685836786	7.68557792	7.736363341
AGPAT1	7.82031021933333	7.701700963	7.648745208	7.62284495133333	7.861407488	7.73020923433333	7.699419578	7.739821916	7.65393063033333	7.644937985	7.649685815	7.64724750066667	7.59017708366667	7.607173558	7.70152521333333	7.65602318733333	7.647086388	7.72565489866667	7.605932769	7.56326696033333	7.74988525133333	7.64930292533333	7.58151867666667	7.68107529233333	7.68857387566667	7.583673616	7.52191606166667	7.767399607	7.61182562233333	7.63531303333333	7.70473632933333	7.61572880433333	7.62238846866667	7.57920211166667	7.59897946733333	7.58559822133333	7.573369098	7.58834277266667	7.60923148766667	7.606191971	7.581670512	7.606451717	7.59556874066667	7.48546429133333	7.66096247033333	7.511670045	7.58721123433333	7.53741847	7.63220398033333
AGPAT2	8.272628311	8.2802766625	7.6517297665	7.9147706535	8.296359461	8.291391053	8.3316499445	9.1573616145	8.238827288	7.542312639	7.696113345	8.898081052	7.8682956065	8.6279918765	8.8191927895	8.045008171	8.1935136595	8.483614482	9.520907624	8.3719801245	8.7778467555	8.474550192	8.683259923	7.979898025	9.106611821	8.4027417895	8.1167690255	8.5656453935	9.287411547	8.1497588845	8.3739745765	9.1748201805	8.165235419	8.4159533075	7.646243033	8.3236679575	8.7169488435	7.812474677	8.70500713	8.44049197	8.1797242105	7.951400258	8.0705668275	7.6975537025	8.255846236	8.6428515365	9.305273497	9.1629214515	8.9381966705
AGPAT3	8.904640919	8.261816019	8.70929155	8.687046482	8.763112606	8.899411257	8.643180346	9.078947051	8.888940402	8.628911584	8.296095231	8.350898219	8.629100333	8.845552184	8.796417392	8.582577038	8.611119099	8.550324368	8.670963317	8.982866185	9.312797816	8.615664735	9.514406863	8.403614264	8.820865055	8.664006868	8.753929849	9.006739216	9.025490071	8.904340264	9.26994339	9.226084746	9.428737326	8.570105069	8.811783859	8.799160996	8.839953203	9.093882432	8.888577175	9.119775009	8.473198007	8.883914593	8.372337268	8.649723767	8.338961217	9.139292163	8.698688109	8.69593763	8.985634673
AGPAT4	8.2743506485	8.102391485	7.9113978895	8.021068603	7.78761854	7.873942185	7.9313483355	7.597102264	7.770036111	8.1559394605	7.851389091	7.8645696005	8.195802544	7.898389671	8.0891786365	8.3613220145	8.213198179	8.4482771585	7.6694005745	7.9988703805	7.823134996	7.866728308	7.898759418	8.2037833565	7.806014268	7.647239218	7.690848823	7.905098946	7.649347759	7.763418263	8.283072981	7.424403488	7.9064524105	8.104670347	7.613354425	7.9795475675	7.8246248315	8.1472293035	7.928758563	7.8900524115	7.7776488185	7.855246931	8.342034055	8.108795356	8.12902641	8.153735188	7.9750231965	7.809676717	8.091938538
AGPAT5	9.353895312	10.43405691	10.76211306	10.85133653	10.00159086	9.803878289	9.377866107	9.868737905	10.86973398	11.17922804	9.987813882	9.655593478	10.89705904	11.23564601	10.53146825	11.20067592	11.00406222	10.78422115	8.328892533	8.038164818	8.215969964	7.71112644	7.355425068	7.9675619	7.720382148	8.073464443	10.24596587	8.553934884	7.921112146	8.066315695	8.168851499	9.137127524	8.4674944	8.877792344	11.43059392	8.071230228	10.40566445	10.2799267	7.870472408	8.179364401	9.162359689	10.59631363	10.7818474	9.895737624	11.98272147	7.775964736	7.739159934	8.169600007	9.042006856
AGPAT6	7.963304187	8.313863332	7.933355358	7.73074743	8.016899542	8.423502512	8.146644581	8.073203857	8.36045711	8.601183822	7.750564812	8.089148882	8.453058744	7.634638758	7.897717429	8.283383123	8.037726111	7.594924781	7.450450469	7.558007906	7.477783199	7.407284891	7.265589609	7.224005375	7.356528193	7.506669875	7.83247172	7.729219824	7.258835084	7.578541754	7.622740249	7.85398731	7.767006294	7.567212754	7.989605352	7.390508593	7.808536377	7.885883386	7.421378136	7.788626185	7.676494379	7.957065919	7.740997643	7.818936408	7.939095875	7.399243703	7.392882554	7.789461575	7.861448222
AGPAT7	8.052163083	8.165474616	7.816226718	8.154163923	7.772154398	7.390303315	7.654260031	7.790252159	7.703890574	8.019599525	7.737947638	7.505448953	7.732338123	7.805954695	7.724257443	7.73449213	7.934276004	7.853701951	7.614499702	7.583944999	7.641918862	7.442684642	7.555459972	7.743469316	7.698402859	7.571206293	7.695458735	7.469958962	7.846917106	7.529186811	7.72717014	7.605745298	7.695874653	7.696938758	7.539733944	7.585652071	7.777759696	7.667943993	7.760081282	7.74227485	7.83276921	7.451477428	7.481912742	7.783547648	7.683587311	7.629281751	7.668864089	7.751434248	7.862157736
AGPS	9.085659399	9.277569408	9.213588991	8.348471086	9.271145934	8.35279535	8.181532342	8.513928095	8.78272635	9.392565434	9.270106043	8.928861706	8.376237227	8.942806798	8.892344904	8.608925751	8.815528048	7.770075214	9.268278765	9.945884387	8.926947511	8.488046232	9.01999829	9.451734153	8.565868623	10.24666386	8.68540884	9.229252543	8.806395739	9.173698195	9.212289284	9.999106987	8.948458597	8.664535584	8.848791427	9.207386811	9.27428551	8.903947789	9.142107599	8.573957166	9.362764246	8.859644073	9.352832985	8.634046031	8.625891531	9.308445154	9.876680943	8.857732404	9.529117813
AGR2	7.273021592	7.271806302	7.316649198	7.231444526	7.282926315	7.318817735	7.230585747	7.214772403	7.287203104	7.240700268	7.215533054	7.265281479	7.323432509	7.167024032	7.243166197	7.283543175	7.316363426	7.212460604	7.210127026	7.165892002	7.182021159	7.191271513	7.712218821	7.178127677	7.20209202	7.3641601	7.272894354	7.264815941	7.167701714	7.227575756	7.192496942	7.223055615	7.270446883	7.177225639	7.289742828	7.134468561	7.310637974	7.191898203	7.25186283	7.210817786	7.250643946	7.255107458	7.330417146	7.240001869	7.394560045	7.164089893	7.197822929	7.258646393	7.438759217
AGRN	10.19054673	9.613574849	10.06969718	9.447764764	9.416154614	9.325184149	9.522147786	10.64670415	9.963210626	8.873296843	8.936908411	9.266279665	10.65540049	9.376095165	9.154485238	9.704768591	9.385474027	11.87151406	8.902782923	9.044554395	9.387651141	8.974399006	9.872142031	8.481230926	9.945783703	9.606285372	9.196563346	8.357476469	10.28450946	9.96889666	9.278554598	8.713903085	8.362233151	8.503377208	9.126266103	9.206866166	9.488164597	9.830589965	9.409232445	9.476994734	8.646289206	9.200015879	8.822468204	9.893692015	9.309472459	9.043190614	8.970296207	9.618402376	9.148604184
AGRP	7.253977972	7.2224608695	7.1953109365	7.293824941	7.2492575545	7.2020722055	7.2155406835	7.28662973	7.2268953925	7.25250227	7.212500333	7.2910921425	7.219091987	7.1932209795	7.203526369	7.255504302	7.2448899915	7.2207093095	7.164353994	7.177439518	7.181510156	7.147854506	7.154560622	7.122421137	7.1729098605	7.2702187445	7.1946222435	7.1580148275	7.1884782335	7.250455635	7.2020678695	7.1857221005	7.2643035585	7.1296552195	7.1967375395	7.140682687	7.3359194225	7.1709298395	7.2481249245	7.1444417245	7.178258821	7.148315393	7.339096537	7.273115391	7.2374583835	7.216083263	7.1874444365	7.1628006135	7.512203431
AGT	7.592798327	7.815817025	7.79836314	9.445765824	8.382853431	8.275217077	8.005374626	7.937710797	8.152711461	7.837077289	8.322307974	9.673251657	9.67699631	8.323310345	8.080846982	8.277998636	8.022830885	7.771883632	7.726174411	8.250809171	8.349402871	8.193841947	7.727072973	8.13636964	7.928876033	8.783279629	7.638124399	7.490181029	8.190004574	8.003475802	7.603273819	8.019651383	7.45363392	7.640494053	7.371329585	7.683446516	7.563831581	7.579746334	7.532230976	8.004390309	8.310617164	8.171749293	8.406843592	7.743815598	7.925454254	8.07818733	8.089294314	8.692470907	8.443302821
AGTPBP1	9.539751418	9.113451089	8.973728341	7.781642339	8.653890967	9.189012145	9.025594598	9.286480955	9.087577709	9.367002538	9.328953493	8.780525677	9.143756976	9.308719091	9.067502479	9.161699961	8.337262888	9.725448267	8.844974474	8.875900491	8.616348898	9.376342174	8.824927799	8.994816352	9.089484941	9.317519788	8.711227498	8.551180305	8.784667617	9.366604495	9.161519624	9.115457777	9.566897325	9.276439825	9.301781016	9.115285697	9.251941439	9.208457409	9.065841644	8.751458635	8.79498768	9.903498822	9.351267528	9.659415672	9.002367696	9.284771667	8.278457779	8.965120055	9.051725087
AGTR1	10.09762354	7.56966401	7.774634074	10.15662537	7.43350431	7.843629669	8.068096847	7.612172663	10.12680789	7.361128943	7.621813506	8.155068347	7.972918841	7.565475645	8.900675831	8.490861466	9.646785419	7.424587388	7.821937482	7.76528897	7.849856944	7.988185697	7.675613454	8.451638418	7.428237358	8.474889194	8.233182535	7.759259073	7.635853987	7.591632198	8.406668173	7.557845477	8.359072942	7.93610734	7.815081554	7.667106475	7.343760766	8.122458668	7.82306048	8.125531022	8.386416152	7.542733159	7.316990336	7.629186337	8.804990044	8.52478251	8.789029958	7.903062604	8.369568808
AGTR2	7.383307408	7.392944653	7.460732003	7.447678519	7.429240954	7.497209227	7.468582215	7.405277202	7.485810908	7.425868729	7.532182875	7.350443555	7.459272593	7.400001925	7.395911428	7.376831574	7.446026129	7.48452231	7.494522604	7.605660002	7.482883016	7.434808865	7.346644242	7.673748025	7.54278472	7.512984517	7.366743313	7.685293785	7.568669515	7.550766578	7.659203178	7.518590723	7.552498677	7.50101286	7.395349397	7.727338766	7.425379417	7.340848498	7.487064925	7.529698163	7.516404831	7.404536156	7.472484059	7.465251368	7.423662553	7.497193309	7.626316991	7.47902645	7.408444284
AGTRAP	9.044462705	8.392174519	8.601758485	8.550315536	9.160444984	8.642038679	8.734803951	8.491894742	8.452113414	8.473890277	8.013825	9.197085949	8.408328339	8.624913819	8.280572346	8.511294495	8.850707161	8.523927712	9.074675937	8.446194927	9.028705093	8.393255009	8.590240212	8.87403069	8.667610559	8.760652348	8.376564172	8.438542637	9.099209426	9.021436273	9.059137951	9.047395385	8.601126478	8.327404782	8.174693798	8.378776543	8.958618382	8.116866873	9.206606595	8.235271911	8.761479126	8.689206056	8.21183893	8.602491001	8.538985653	8.896841617	9.05551885	8.932911461	8.923600431
AGTRL1	10.0573903	8.797236621	10.15749042	8.363606722	9.44126237	10.30625639	10.82093272	11.28996262	8.935874246	7.568116423	10.5536687	10.23248503	9.776345981	8.733054515	11.33564555	9.096649561	10.5106619	9.612721508	10.77563363	9.922225599	11.38683664	11.51794512	9.223567495	9.771614889	10.04340689	9.005220101	9.484127191	9.463715339	11.09452116	9.930313702	9.250202878	9.414245748	8.618615442	10.06654773	10.52624202	10.28433623	10.63329094	9.304185553	10.19991474	10.57044419	9.504034732	9.253123798	8.72648689	9.206448512	7.420687675	10.04031267	9.351120743	11.19459435	10.47736897
AGXT	7.200192242	7.238232965	7.42953714	7.174413934	7.228780586	7.335799261	7.110318241	7.202551252	7.172216362	7.234432075	7.239087231	7.124156826	7.117899139	7.246748524	7.154645659	7.269756217	7.18005736	7.212460604	7.29425078	7.197098381	7.223925071	7.214258541	7.229426523	7.179021746	7.268469962	7.15266837	7.13861846	7.159305426	7.236424976	7.18244107	7.23596555	7.236085852	7.19616845	7.160453436	7.162344347	7.339981206	7.16625527	7.153651012	7.201350296	7.203975051	7.179445693	7.265360906	7.206486749	7.254691101	7.216387377	7.20240061	7.262826879	7.447842902	7.136658158
AGXT2	7.138898961	7.171066809	7.185345675	7.291640109	7.209527748	7.223041531	7.127037957	7.180720454	7.133518285	7.136193503	7.195420755	7.207413731	7.167849808	7.203437542	7.148262325	7.217463495	7.222129443	7.134196283	7.151650074	7.166272644	7.190045754	7.174207072	7.15553041	7.178519055	7.196835377	7.208675173	7.168102336	7.161676826	7.148733506	7.151946533	7.127737935	7.103815145	7.123763312	7.165254954	7.218485142	7.127094071	7.163630947	7.085652968	7.165802378	7.159681809	7.142403426	7.082589103	7.150165263	7.232624552	7.146054732	7.171449725	7.192814607	7.165191996	7.174012026
AGXT2L1	7.289824964	7.18648332	7.280328891	7.247337425	7.238742702	7.316004754	7.272926831	7.279444527	7.269970586	7.297791041	7.248442709	7.229342096	7.26761732	7.269173054	7.240137033	7.32152044	7.251979772	7.213181082	7.208496726	7.220807047	7.310329277	7.306130746	7.212995042	7.233229467	7.225418307	7.292302377	7.331576578	7.229950658	7.338284301	7.325203845	7.263379612	7.245426144	7.287684254	7.36663938	7.228304222	7.25058432	7.26767924	7.25780718	7.316671709	7.27071313	7.24381683	7.312182164	7.270685047	7.255606341	7.356257545	7.316633075	7.226361505	7.300200256	7.315556393
AHCTF1	8.15094240066667	8.360937686	8.34215757366667	8.42631187966667	8.30836108166667	8.303321586	8.46394946833333	8.08723077033333	8.47451452533333	7.89023207733333	8.21589623266667	8.09098626033333	8.177312214	8.964486466	8.45438367033333	8.25530354766667	8.33741323266667	8.279585615	8.58097558966667	8.24831179666667	8.468646965	8.36507367066667	8.29631224133333	8.25963292933333	8.128558482	8.259356537	8.05855347366667	7.905621194	7.80189448933333	8.06855212433333	8.07761686866667	8.093228568	7.92650283433333	8.262714815	7.943477007	8.189933015	7.91898864533333	7.88149068366667	8.14082650733333	8.29598000066667	8.522829805	8.30798629033333	8.54758415066667	7.947807996	8.42755384033333	8.246943993	8.61030925933333	7.96727404866667	8.051226181
AHCY	11.34580174	12.14005768	10.96810311	11.61136538	11.6821919	10.63761346	10.82628299	11.40718895	10.75868105	10.7134007	11.64761809	12.24127985	10.87799257	12.15354293	11.619472	11.1629982	11.17106583	10.49881822	12.03185725	11.32040015	11.38785773	9.833979793	10.94073828	10.45853825	10.34762341	11.74478137	10.64456036	11.71411307	11.72465145	11.21564319	11.6198096	11.25697175	10.97566844	11.44713284	11.3960025	10.97925927	11.20364769	11.1318819	11.6394128	10.88105339	11.06104794	11.09905611	11.65011833	10.53426508	11.72978752	11.35186228	12.25011016	11.22949143	11.50807479
AHCYL1	12.59523484	11.59915208	12.21379183	12.34821281	11.40530032	11.46121694	11.59255231	11.08461934	11.34126765	11.19471036	11.50731865	11.19603076	11.56130012	11.5486897	11.87066061	11.92758554	11.78485171	11.36525412	11.04929972	11.79463206	11.79647104	11.57801391	11.69650501	12.05753844	11.36860159	11.37310241	11.41989445	11.44043767	11.39905554	11.72474152	11.62215522	10.62369109	11.31049752	11.35065343	11.33140895	11.9300997	11.56696951	12.39409272	11.52627288	11.03646647	11.53010469	11.46051551	11.05854478	11.29189312	12.08159236	11.14479507	11.42564353	11.26303619	11.41949629
AHDC1	8.55454459	8.970193792	9.384992244	9.003254347	8.191224735	9.355619074	8.331847576	9.410752203	9.066538524	8.423201223	8.27848453	8.013420468	8.537317084	8.177686013	8.792969758	8.695471858	8.332670976	8.928185687	8.351987601	8.200810938	8.546593239	8.585660924	7.848365393	7.48344457	8.055726987	8.072873746	8.088891805	7.784122374	8.743282599	8.493856261	8.067316677	7.804034878	8.414174567	8.487501201	8.548680284	8.690272764	7.811382174	8.952307616	8.377923496	8.524720969	8.063994475	8.469004277	8.112445806	9.430292093	8.643565088	8.225691148	8.836066899	8.899200522	8.337910743
AHI1	8.493149398	8.508270326	8.728936283	8.597082095	8.362994566	9.008978882	9.031510391	8.334167791	8.768690095	8.571477884	8.618836228	8.740338692	9.505150388	9.726573697	9.080648226	9.178969566	9.092397651	9.538324378	8.692883552	8.484055022	8.785002547	9.580300366	8.772705969	8.875478046	9.223980758	9.00470973	9.218149418	8.532630492	8.123816731	8.588890026	8.661936023	8.512979805	9.202943	9.99146745	9.207450342	9.826854982	8.580646001	8.522310661	9.087748781	9.031155115	8.902574317	8.798222868	9.029848033	8.881745172	8.972584187	8.957424244	9.570185242	8.305309605	8.639928145
AHNAK	10.021585269	9.49601721766667	9.61880257066667	10.3219846406667	9.50626787666667	11.055003258	9.742770908	9.69505481266667	9.67216572933333	10.499489361	9.68708884933333	9.44199145166667	9.81945115533333	9.75012018266667	9.81394353466666	9.54034455566667	9.98924678733333	9.53758663566667	9.89875021366667	10.2791849453333	9.80927830633333	9.723051826	10.2621247816667	10.099877958	10.6116970793333	9.949337371	10.3954593363333	10.20165179	10.4713208876667	10.090210909	10.1397397136667	9.889346972	9.77262629233333	10.645128051	9.678441567	10.122835732	10.4435541783333	10.704728184	10.169472883	10.2707107553333	10.58208768	9.72431401133333	9.871045613	10.0105590463333	9.26153859733333	9.77028788633333	10.061226564	10.794403674	10.3726246986667
AHR	13.23453622	12.50242911	12.99528283	13.11642482	12.02705774	13.72727885	13.89966889	13.20592422	12.67626887	13.32709979	13.81846039	11.97100389	13.6692788	12.70823273	12.72311102	13.60053882	13.30888571	13.67923943	12.39129752	12.53705872	12.33229114	13.72264528	12.50307151	13.17312518	12.67452007	11.46800542	13.67406554	11.60700708	12.39149313	12.05887458	11.58799477	11.42336154	11.75963401	12.77729977	13.61471183	12.981716	12.93938449	12.4121774	12.60860949	12.51109751	12.68686224	13.63145291	13.26977008	12.75934235	13.10504862	11.66941718	11.99290054	12.27960112	11.67181256
AHRR	7.138010134	7.292026324	7.199578823	7.203087143	7.09737601	7.210209527	7.139383749	7.273422677	7.18671394	7.131056593	7.103588652	7.196417015	7.167849808	7.202307217	7.141938407	7.138922182	7.122729257	7.10517886	7.160112248	7.166780884	7.190797216	7.131578383	7.172956579	7.131704188	7.137133956	7.064864454	7.062945046	7.139720878	7.202322263	7.166893477	7.179910801	7.09380612	7.120347602	7.143587234	7.139555669	7.146052174	7.114863383	7.112610791	7.102530846	7.083748883	7.677656147	7.098582185	7.13094893	7.144169718	7.137229047	7.149284256	7.223212603	7.19260756	7.302168171
AHSA1	10.68920719	11.54796751	10.52665426	10.58972853	10.51764714	10.19595693	10.66683687	11.34720086	10.75372919	10.93855232	11.84298087	10.3158679	10.52300503	11.37108128	10.78997466	10.40381966	10.70019924	10.13148812	10.57178867	10.90182927	11.06815179	10.24316291	10.00116774	10.50559328	10.34177305	10.65464069	10.58650758	11.92963823	10.21167702	10.67669681	10.54572108	11.07718973	10.75148168	10.21013094	10.53984057	10.56857143	10.55575957	10.79664845	10.55608852	10.55014253	10.87217413	10.56232715	10.68958127	10.42110167	10.25229873	10.20810001	10.40125384	10.59081599	11.42040519
AHSA2	9.624271234	9.14967592	9.688945003	9.501080369	9.874869056	8.974467589	9.235822537	8.710673357	9.640664979	9.806251252	10.04622754	9.535158931	9.356646704	9.588532542	9.031057537	10.78971373	9.92126152	10.65210276	8.06490156	8.372271367	8.510150779	8.292247998	8.189427854	7.931640904	8.367425971	8.434671745	10.100071	8.574821733	8.160952193	8.378270809	8.096761442	8.365700736	8.382332496	9.600932502	8.657016295	8.664082346	9.567409812	9.178673507	8.996954881	8.697984668	8.921632708	9.651686438	10.28752062	9.387283212	10.32497599	8.122158398	8.665052207	8.228052988	8.550291428
AHSG	7.24205513	7.27107825	7.248343511	7.360151039	7.306452058	7.271883943	7.214628081	7.196465477	7.234801004	7.229367376	7.247712178	7.233251462	7.232403329	7.269173054	7.269318703	7.229179601	7.319849491	7.342903466	7.242622337	7.243353829	7.19955233	7.199342905	7.203258429	7.176147015	7.196465249	7.261676036	7.179491632	7.275067892	7.272685717	7.27447884	7.276811045	7.234230092	7.264004688	7.261335755	7.254475204	7.174555785	7.26767924	7.220665739	7.172283601	7.261225707	7.277672503	7.312182164	7.201809437	7.204756807	7.27075552	7.309511809	7.223212603	7.285525049	7.256464191
AICDA	7.308369638	7.25428235	7.276107161	7.360151039	7.284445258	7.365832891	7.354255524	7.30670528	7.267991146	7.404319195	7.482253967	7.433306376	7.320876606	7.350845324	7.329717519	7.384110597	7.359222341	7.334891405	7.383820431	7.214148853	7.378569821	7.462310856	7.338008861	7.280493119	7.318869597	7.344817088	7.414656864	7.251241973	7.372512799	7.219730307	7.299772064	7.291684988	7.417036412	7.278001987	7.328563182	7.445958206	7.350193256	7.265766744	7.354940221	7.410714922	7.322317833	7.328540757	7.342691123	7.342856504	7.355203192	7.375827954	7.291535938	7.220917716	7.340821849
AIF1	9.36489679466667	8.87850063566667	8.10900749166667	8.98492873833333	9.135193611	8.56002045766667	9.928024363	9.45801176	8.90204804433333	8.35396827666666	10.0976827096667	9.76024919933333	9.465769158	8.977500818	8.8711933	9.627700093	9.526684614	8.14593520833333	9.25492505666667	9.41353431166667	9.54148679066667	10.8197433593333	10.4233314336667	10.3649266976667	10.826575829	9.83897911566667	10.348782185	9.45694165933333	10.6856571846667	10.0974155086667	9.38363363266667	9.29506023966667	10.324653692	9.77562316466667	9.43700987733333	10.576962968	10.7704583376667	10.0589968863333	10.3237961916667	10.189208149	9.24582080033333	9.56233632	8.711713652	9.79093567533334	8.235157467	10.495022684	9.70316262366667	10.1704376686667	10.2530759666667
AIFL	7.436125941	7.371909893	7.403404739	7.386751809	7.373264369	7.308997146	7.298071863	7.390372205	7.407683901	7.435146557	7.284006218	7.362836132	7.37324727	7.385195336	7.310209117	7.342690888	7.415933599	7.326918899	7.230188998	7.192191563	7.224313255	7.251923692	7.200224995	7.245394755	7.428237358	7.417131272	7.255521131	7.427353698	7.2285757	7.377380524	7.279579481	7.297838382	7.398481234	7.322103295	7.28610259	7.226724694	7.353741398	7.255151322	7.402334006	7.300383478	7.408701614	7.310536069	7.319535396	7.326906513	7.266208918	7.218959641	7.213183314	7.509488248	7.32160747
AIG1	8.021150779	7.659692423	8.142310428	8.286795861	8.136646397	7.817201389	7.896856061	7.900139081	7.874768098	8.01315779	8.080326232	8.073347615	8.20942418	8.153148895	8.174351199	8.277698867	8.364133556	7.564300717	7.876502741	8.279789125	7.925228353	8.165538456	8.402624509	8.287742407	8.16650397	8.38566827	8.265215814	8.009228463	8.161545112	8.080263696	8.263625982	8.400457269	8.134806618	8.113049899	8.093500407	8.10602921	8.378481534	8.031133468	8.035738839	8.154339364	7.800253533	7.942956982	7.934898077	8.374213441	8.295846367	8.208366043	7.959453833	8.116307719	8.323703339
AIM1	8.204793975	7.933894102	7.759092914	8.895831771	7.761676679	7.499995424	7.937720079	8.287062228	7.651590179	7.986112662	7.765533333	7.766604592	7.848765633	7.530955866	7.539733151	7.889690921	8.24820847	7.367920715	7.389208518	7.451722375	7.490483281	7.489435621	7.873726171	7.815240632	7.987359604	7.776945806	8.401182467	7.970908307	7.353878041	7.634185591	7.820631655	7.578423382	7.917952249	7.756615571	7.898138872	7.671938601	8.853273918	7.537785396	7.655988606	7.666757039	7.74403041	7.69634182	7.469096788	8.450351197	7.624981069	7.623765278	7.412594419	7.701057597	7.890055077
AIM1L	7.247495279	7.209612802	7.193426567	7.222410909	7.280647591	7.275944218	7.225686058	7.286630416	7.290543576	7.314030651	7.261202783	7.281695855	7.24536839	7.244372846	7.2441759	7.307747955	7.276318412	7.307987104	7.249026957	7.2837114	7.332061198	7.304487914	7.263102402	7.441478571	7.277864554	7.220702745	7.208126156	7.191936784	7.347330888	7.263518352	7.276811045	7.221172272	7.213534023	7.231922711	7.187165748	7.266839679	7.215402412	7.188024495	7.229254352	7.206259873	7.24381683	7.267910645	7.2688267	7.289245593	7.357310864	7.243448319	7.334224131	7.255240226	7.198963514
AIM2	9.823433522	10.71612174	7.600007145	10.19941843	7.887793737	7.824135861	8.301993478	9.642492414	7.33813145	7.289189306	9.966528602	7.928338027	8.590590936	7.856093921	7.608408548	8.413161588	8.208259686	7.258744994	7.270829353	7.201725335	7.272953273	8.823681324	10.21585673	11.13859342	9.904417685	8.382311633	9.734915237	9.524141933	9.416885582	8.286414764	10.56405904	7.750055984	11.91219942	9.562759731	8.470753697	10.0533178	8.315835672	8.390631701	9.904255257	8.935402278	10.59565476	8.446449344	7.520122333	9.392367036	7.651866638	11.48156824	7.522502483	8.949650445	10.35232628
AIP	10.54543862	10.32947082	10.48866005	10.52484227	10.3595746	10.10091787	10.1211989	9.826000758	10.02070959	10.22080424	10.25363179	10.20409964	10.16689988	9.606022235	9.91617254	9.817431822	9.805214665	9.908091772	10.7403692	10.3044836	10.41204551	10.2701241	10.17858509	11.61860591	10.2718837	10.2852344	9.944750435	9.832736243	10.76437828	9.705091005	9.793409647	10.65818042	10.01725501	10.08244942	9.716954028	9.601379169	10.51670489	9.995844016	9.850864125	10.46167271	10.35695696	9.881225617	9.3403907	9.496221675	10.25123078	9.821872665	10.61761717	10.34289046	10.40662535
AIPL1	7.439988097	7.439509692	7.426014229	7.419923144	7.364359686	7.421984822	7.381611401	7.453104323	7.422691232	7.359697739	7.460241524	7.44434348	7.31331307	7.351771262	7.342399023	7.308409377	7.394510005	7.419757391	7.546917808	7.816687909	7.482883016	7.489435621	7.599836674	7.704217439	7.646596944	7.363074757	7.337278957	7.522606962	7.40508009	7.407972182	7.430601804	7.625443143	7.403952238	7.448183224	7.391941061	7.335551762	7.365675003	7.418798531	7.379797396	7.410714922	7.451375675	7.338267231	7.376394902	7.33666833	7.288834924	7.39253964	7.404698831	7.395623852	7.364509149
AIRE	7.196153035	7.233163604	7.2650517455	7.284836392	7.214040175	7.250812006	7.251769523	7.1953447255	7.235133939	7.286638154	7.2182744165	7.235587251	7.2323846715	7.2129389445	7.2401385995	7.2562832945	7.2223743925	7.2221776755	7.2115663515	7.192447799	7.2274629415	7.2893270145	7.208181628	7.267750275	7.2251171805	7.2523019675	7.169258263	7.196075415	7.2313470575	7.22706448	7.1817886415	7.222827581	7.2666886215	7.239830907	7.230900763	7.284032978	7.1926443645	7.3061786225	7.245102522	7.1865034985	7.182495978	7.2678347115	7.2693004425	7.2545224425	7.2555278685	7.228301625	7.2396623895	7.224410848	7.2458460895
AJAP1	7.147679186	7.148209979	7.181358263	7.190726491	7.275328858	7.384539868	7.298071863	7.632805815	7.1651819	7.417985505	7.0968034	7.298915466	7.225318913	7.247936087	7.21200805	7.131024269	7.11513128	8.256498951	7.142052876	7.173719022	7.179510381	7.188013893	7.138230638	7.172899254	7.183376193	7.1348655	7.116022107	7.13082042	7.176140368	7.162345991	7.150683712	7.903438935	7.139615904	7.131480693	7.260403099	7.31190404	7.204316036	7.335808376	7.12996212	7.159681809	7.376057399	7.12710811	7.17788647	7.056221198	7.195556463	7.20488546	8.199856386	7.202419719	7.365683583
AK1	8.919593563	9.298696604	8.543516007	9.552367374	8.930002255	10.1618356	10.01525927	11.09477737	8.862265428	8.923907893	9.186287589	9.253795246	9.275329765	9.242203239	9.352848789	9.497430331	9.943112621	8.666243336	9.600419374	9.237966794	9.323382818	9.364443638	8.404813752	8.850222202	10.13159283	8.780283783	9.818800093	8.775946985	8.982576732	9.576859108	8.947890585	8.859557979	8.578171835	8.560491648	9.054769634	8.672737867	8.666828718	8.729663439	9.236913628	8.773089578	10.14445839	8.935364285	9.031001515	9.726820694	9.297269968	8.897586965	9.674173792	9.316282602	9.068971297
AK2	10.5174825463333	10.281011235	11.1470197723333	10.027106703	10.2996501706667	10.0448829603333	9.57140196933333	9.79975618633333	10.4030919583333	10.859478365	10.422130521	11.087130852	10.047348071	11.091247163	10.0892511686667	10.6612046236667	10.0660942243333	10.0756071626667	9.74661322533333	10.57533493	10.4225187813333	9.84744886466667	10.7840796296667	10.453993271	9.84641608533333	11.1532037866667	10.0254059393333	10.391835707	10.210303863	10.3531157196667	10.2633029806667	10.6842536603333	10.528131626	10.549448834	10.401415	10.251518794	10.1393546736667	10.6017464706667	10.0885087986667	10.0771899443333	10.5431717753333	10.119697099	10.4836946026667	10.5004844903333	10.832756449	10.269119697	10.369667668	10.404422525	10.2274908943333
AK3	10.38754398	10.58489086	11.03332597	10.44586864	10.56955141	10.56327317	10.89264353	10.81015129	10.1882922	10.66382471	11.52453949	9.861659495	10.34726418	10.866649	10.71887777	10.41614317	10.30353556	11.44383797	10.54573897	11.06833372	11.2287335	11.7905274	11.13408948	11.51193842	11.58912934	10.88563151	10.80687476	11.1241994	10.89754711	10.32038679	10.62246099	11.47167295	10.1028523	10.87119241	10.95255248	11.03732804	10.87852243	11.85162902	10.78098842	10.96374073	10.30745111	10.45036108	10.83916229	10.86852913	10.83247837	11.28567141	11.26916668	10.90621139	10.47909069
AK3L1	7.618805428	8.0168085285	7.354710154	7.2978784415	7.4987507755	8.09024627	7.4923476625	7.847040454	7.390103356	7.370963869	7.5030107005	7.536825535	7.650634236	8.8457527865	7.6063401275	8.530477767	7.4568918225	8.388297252	7.517844541	7.728934555	7.3385871235	7.6480487435	7.5130472925	7.7346592955	7.411942962	7.412925821	7.6517366075	7.793145092	7.3829456735	7.411257836	7.678645097	7.536485158	7.642863787	7.734459437	7.5607909755	7.4816116255	7.790562143	7.8782908645	7.34711067	7.396586998	7.6119586755	7.5234888105	7.6950282175	7.840629801	9.4420229255	7.311117021	7.467378	7.704073805	7.664957433
AK3L2	7.329938394	8.037704389	7.127277043	7.177217681	7.254780358	8.360261915	7.174065533	7.941661833	7.232100567	7.167327728	7.142080301	7.281695855	7.440499305	8.793432269	7.343295494	7.986076779	7.259392562	7.860391026	7.490585313	7.196227234	7.441332959	7.207045825	7.166532872	7.185702211	7.16525214	7.363074757	7.589132004	8.200867064	7.136105521	7.3082972	8.061685495	7.316071973	8.071282035	7.928086746	7.48577534	8.057171491	7.567305319	8.303774781	7.16147627	7.295291987	7.632594586	7.374946203	7.358623478	7.695980217	8.760345743	7.297615063	7.437570104	8.382237376	7.677114003
AK5	8.0249093665	7.653671169	8.327141799	8.5101552345	8.197617771	7.307017413	7.8171195005	7.3469030075	7.6740424555	7.868966979	7.6184563145	7.8297275145	7.936150061	7.290900255	7.8057733705	8.2574176035	7.9948284025	7.311350626	7.6769763935	8.4120239735	7.8929055935	7.413312326	8.3791032915	8.4155211325	7.486604696	8.4808326315	7.759063831	8.999864602	8.330044623	8.0200149815	8.429660373	8.2963152365	7.5859073095	7.4040911755	8.387487388	8.290417407	7.815250298	8.673662698	7.8281144875	7.988883985	8.378127204	9.266781174	8.020295043	7.4765151335	7.565975556	8.340540052	7.772645333	7.5776041825	8.012086435
AK7	7.441915202	7.460577449	7.442353305	7.429035002	7.467010057	7.611890278	7.506861846	7.456171788	7.447647676	7.402878133	7.368558888	7.500611038	7.524347659	7.43944811	7.384164834	7.393730158	7.49815686	7.48220841	7.580050064	7.550475153	7.319820652	7.450550138	7.511046289	7.612786023	7.520009348	7.389381041	7.355450159	7.352135242	7.441745007	7.337939943	7.362041751	7.405832129	7.451504603	7.412709595	7.449498709	7.451819117	7.487315118	7.302538333	7.32788537	7.426455128	7.41155191	7.438017179	7.447166167	7.435621146	7.447175993	7.320756594	7.448021244	7.381917697	7.228983948
AKAP1	7.406991788	7.4294130615	7.390308784	7.409428768	7.4257902545	7.334079661	7.4140334635	7.3013906235	7.437945033	7.6671957235	7.3349526415	7.424706854	7.4430389145	8.0426314245	7.50574872	7.547071671	7.4687313455	7.564389807	7.2687130865	7.3432992105	7.2749370585	7.440778144	7.406995409	7.3082987885	7.3707251625	7.3218577225	7.3957592475	7.327167305	7.2463550675	7.259262638	7.29090562	7.2674347815	7.264241146	7.2952817185	7.4940782635	7.224187251	7.37990193	7.386045978	7.2840173275	7.2894721435	7.351856149	7.3822417185	7.9659810095	7.556877347	7.623393509	7.256838841	7.2361073275	7.263776572	7.3953232075
AKAP10	8.876667399	8.110380758	8.247299264	7.725361192	7.849735877	8.598832828	9.40258782	8.630620305	9.359916941	7.834160556	7.79894872	7.79258876	8.211921709	7.75163235	8.652702589	7.861942394	7.86589254	7.903959845	10.1332903	8.608125501	9.466534277	9.489083004	9.155819032	8.526618674	8.844564509	8.67569211	8.287147875	8.967018354	8.441982995	8.94701402	8.743315054	8.17479726	8.504621882	9.008296959	8.244057506	8.919170827	8.192677603	8.637691568	8.996618527	8.645114046	8.58839726	8.354238535	8.122013491	8.687336827	8.04295953	8.976827675	8.950642097	8.286383985	8.169962992
AKAP11	8.15173592633333	8.10981155133334	7.77512728933333	7.81835587033333	7.65697098733333	7.93393749666667	7.884478101	7.927628498	7.92557171666667	7.886464568	7.78441472066667	7.605857614	7.94241629566667	7.751437863	7.95621826	7.91581129266667	7.98884259333333	7.966526339	7.69082458	7.703021272	7.718138801	7.784196712	8.166622213	7.73402857433333	7.68260093533333	7.684333189	7.97053914966667	7.675311652	7.65251106333333	7.731739565	8.10365187233333	7.69587083233333	7.65038124333333	7.79109100133333	7.97055334833333	7.75038219433333	8.12245788833333	7.78915679233333	7.87753378	7.66945078666667	7.80991015	7.86874143966667	7.849473966	7.89057990333333	8.015099124	7.78337433366667	7.72369582733333	7.64686988	7.67757786933333
AKAP12	7.37825157533333	7.77673424533333	7.53939883666667	7.444437624	8.08982376966667	7.411928578	7.52217293566667	7.713379179	7.55245511766667	8.177171872	7.74919806066667	7.62255600633333	7.537091195	7.83719881066667	8.00130684466667	7.542563891	7.492463123	8.12302217333333	7.76170205666667	7.917675435	7.66272802	7.61277400633333	8.008158461	7.63697065966667	7.795097424	7.83033483666667	7.71539391833333	7.52710791466667	7.76132512433333	7.697637923	7.46431375466667	7.369898115	7.58486303366667	7.53164328433333	7.49347735866667	7.357283906	7.551765194	7.69737767833333	7.64178683966667	8.19380903733333	7.425523504	7.465038662	8.17126150266667	7.77162154333333	7.42554807666667	7.48319563033333	7.68922317433333	7.68740457633333	7.70013898233333
AKAP13	8.6403560905	8.9175274075	8.1551685685	8.2734937115	7.8900759645	8.195051423	8.7823974885	9.1626465335	8.1416453435	7.9313038885	8.494301615	7.911666886	8.3835800545	8.056031556	8.343565385	8.613800994	8.616162588	8.3034745175	8.143650088	8.416735674	8.6706823015	8.973100956	8.661283317	9.052083181	8.6826455475	8.0460221375	8.9339834745	8.2879985475	8.5566360425	8.475528506	8.8326708085	8.2768451505	8.523635635	8.889041746	8.2586257265	8.676478954	8.301192908	8.5382474915	8.9684022945	8.606991058	8.511340667	8.072374929	8.206182155	8.848165787	7.805306449	8.578476173	8.280623381	8.9731097285	8.650774902
AKAP14	7.268053624	7.26594492266667	7.31403513066667	7.25944398966667	7.28454778133333	7.27490449266667	7.29206789066667	7.27215469266667	7.219020727	7.27606924533333	7.31956847333333	7.222457827	7.24165811333333	7.31750757133333	7.236804016	7.27051846766667	7.30818760433333	7.261534861	7.266175211	7.22261458466667	7.24728156933333	7.33738931433333	7.254934475	7.25054541333333	7.28746158366667	7.27588265433333	7.28940545433333	7.28207196133333	7.342166605	7.26738456133333	7.217165022	7.26449021	7.310146197	7.25913061933333	7.26219970733333	7.25057736733333	7.27624321233333	7.31698279566667	7.296668552	7.309873576	7.270872946	7.31162968566667	7.26136120066667	7.22262365933333	7.309737597	7.33514311	7.247550622	7.30800165966667	7.26277110166667
AKAP2	7.174377888	7.173583175	7.16895997	7.208986887	7.276088841	7.154110637	7.197174712	7.142351327	7.256113974	7.146291204	7.223764224	7.181448185	7.197258087	7.17418346	7.135672237	7.183035141	7.186550704	7.333293524	7.219819565	7.33599344	7.266485774	7.172247745	7.183980497	7.165883343	7.19475274	7.205813761	7.213883767	7.19299288	7.207581951	7.209747955	7.228922223	7.171609761	7.208124994	7.216429886	7.146658449	7.183081624	7.194876482	7.117540721	7.273566308	7.200539242	7.192776291	7.148321915	7.149284114	7.208491516	7.208633272	7.317660394	7.232975919	7.210034179	7.130434663
AKAP3	7.455322989	7.423140759	7.440034565	7.356691926	7.357655145	7.462019278	7.381611401	7.42105206	7.416564603	7.308569899	7.420756881	7.375934725	7.413063445	7.309350552	7.47188839	7.340788906	7.379016324	7.445382251	7.538154221	7.492181219	7.366681814	7.421026886	7.357197349	7.429538854	7.370873255	7.479960918	7.342970292	7.488748409	7.318244732	7.506014692	7.647671438	7.533851279	7.492370589	7.417345659	7.349038191	7.623616721	7.346627029	7.427029869	7.383183942	7.462064269	7.562558963	7.320384665	7.256654748	7.354297591	7.29889125	7.33759641	7.369473006	7.575473715	7.398169756
AKAP4	7.243714687	7.29821403366667	7.30543434933333	7.31604486966667	7.26066714	7.25938324766667	7.32954653	7.29729264	7.279208572	7.26082189933333	7.24196775766667	7.25380869866667	7.31307627333333	7.299567436	7.29833632566667	7.274232172	7.26628590733333	7.25829959433333	7.29893357833333	7.26173491066667	7.27728808766667	7.39600026333333	7.329866033	7.33166743766667	7.38486396	7.287018268	7.297711608	7.295318615	7.26495132366667	7.31911173166667	7.27338422866667	7.333830343	7.295941479	7.28632941133333	7.21507203833333	7.272140489	7.24548140033333	7.309982617	7.29430497133333	7.32352580566667	7.29665050066667	7.28401499566667	7.26433323466667	7.25633162933333	7.25406411433333	7.33785609833333	7.301087085	7.296863048	7.30543731033333
AKAP5	7.245688886	7.187802619	7.19751985	7.223161602	7.14913512	7.296483196	7.184430079	7.174692125	7.224613665	7.233170685	7.205214973	7.192483033	7.172983145	7.218393866	7.160165622	7.221873187	7.208533796	7.15824563	7.27464333	7.201315431	7.253265915	7.196882726	7.209687832	7.280493119	7.195527516	7.164085356	7.171515762	7.182220541	7.249840763	7.170273626	7.210852352	7.203576666	7.204872298	7.234325317	7.241064008	7.211531748	7.215402412	7.184162422	7.212084148	7.124736761	7.188340571	7.214878931	7.229171867	7.234470961	7.227589281	7.325962374	7.232975919	7.146404056	7.21521839
AKAP6	7.949076465	7.345034632	7.837025755	7.267760529	7.632786248	7.16883493	7.500796067	7.261301602	7.340882453	7.252502513	7.376981725	7.28091372	7.884371415	7.350845324	7.268319701	7.987573536	7.494654435	7.347726907	7.255191547	7.861159976	7.653683066	8.287933914	8.102636304	7.447464443	7.19832308	7.442684985	7.477292577	8.419319494	7.430942873	7.70492339	8.460218818	7.484282711	7.462117195	7.320662696	7.855009738	7.598108508	7.534499325	7.848600595	7.447990039	7.692857807	7.432924535	7.612324619	7.288088689	7.322454606	7.32850111	8.120095248	7.58549294	7.398371684	7.38550013
AKAP7	7.89208135166667	7.724171339	7.648885321	7.68661113733333	7.64612852166667	7.69407548266667	7.722331008	7.679813028	7.97028098233333	7.72641221033333	7.800453288	7.828869932	7.82401915766667	7.90170373266667	7.77243865766667	8.17522222233333	7.82061071133333	7.69948357433333	7.634087946	8.54357473566667	7.803356587	7.68498299866667	7.757149148	7.56903928133333	7.77271767733333	8.171892378	8.01244963233333	8.08391991766667	7.889176892	7.698390973	7.89435101333333	7.97690913166667	7.73020136133333	7.647421586	8.18445104466667	8.11163547433333	7.93004252566667	7.77764209833333	7.73358319633333	7.644991225	7.712811186	7.73025156566667	7.66752136666667	7.89006147666667	8.02594857533333	7.82229756733333	7.71650815433333	7.66959588166667	7.740348101
AKAP8	9.024241824	9.193840001	9.038102487	9.066870122	8.845090228	8.544096384	8.632773768	8.771109503	8.635154524	8.609422908	8.857972518	8.861023317	8.822500114	8.822694621	9.545078422	8.761569326	8.828598317	9.849430156	9.146131228	8.983754044	8.935800473	9.232711077	9.087273363	9.306249493	9.143748752	8.678275615	8.862786037	8.876367947	8.968153733	8.783650487	8.91063523	8.515333021	8.581157545	9.528671151	8.729540204	9.30362877	8.762364332	8.466671537	8.884936439	9.065828957	9.332503685	8.803956886	9.020087293	8.340186009	9.217303456	9.027396579	9.029346351	8.625355426	8.692269638
AKAP8L	9.434919972	9.505168782	9.322867747	9.478958183	9.06877983	9.306693247	8.75714403	8.653342623	8.961478957	8.787109733	9.289200948	9.934375128	9.167176962	9.313851045	9.776173607	9.012188385	8.546681454	9.722712458	9.574307943	9.726657067	8.992417721	9.480905178	8.955365729	9.833886892	9.20016801	9.182900768	8.4798077	8.952058826	9.248791972	8.798012428	8.951229371	9.190110133	8.94674909	9.409853355	8.477459911	9.19248245	8.340765792	8.601144287	8.919855726	9.70607164	9.388584323	8.59340376	9.438504651	8.335245359	9.470061811	8.704900749	9.45876397	9.446770941	8.871372706
AKAP9	7.381340268	8.106851218	7.380847395	7.42838661	7.344936154	8.127849634	7.73235923	7.889606881	8.231844777	7.52226845	7.617155456	7.223866327	7.995630577	7.295344457	7.638705998	7.525415407	7.324057186	7.282569961	7.940065015	8.600025092	7.741777773	7.357373061	8.047486933	7.402924241	7.532333066	7.358744952	7.370121036	7.402335525	7.20553572	7.478765458	7.375549043	7.331311354	7.413772072	7.381897735	7.714905455	7.966362244	7.340161002	7.663167317	7.313317624	7.439317449	7.348129423	7.48308967	7.467059365	7.498935837	7.482475049	7.736711826	7.351618955	7.581617666	7.190223523
AKNA	8.8443044	8.457770821	8.66747032	9.162889274	8.026441867	9.053052373	8.813104223	9.188696358	8.270352894	8.130050437	8.666681864	8.795113633	8.897852807	8.868263101	8.730144695	8.758342061	8.523218696	7.96768204	8.328322834	8.285301109	9.084936861	10.04437849	9.051683759	9.17695085	9.224844588	8.901422768	9.161783717	8.799435646	10.0194184	9.368666454	8.653230462	8.589899737	9.729364224	8.950632055	8.538319905	8.683852557	8.957027087	8.761068447	9.534626636	9.742153762	8.895264459	8.501851667	7.986641661	8.942591798	8.623875146	8.921968754	9.127512977	9.4786244	9.110993884
AKR1A1	9.9923395725	9.8092168555	9.8269772115	9.7741811715	9.334595348	9.791995458	9.7305480675	9.6661988015	9.1727749045	9.7724921635	9.7523545525	11.004380592	9.7745239025	9.5787923355	9.715115229	9.645934265	9.7181476045	9.6752747305	10.0976304015	9.841074199	9.512466472	9.863305773	10.349881275	10.017445538	10.0433219985	10.018789396	9.809669742	10.3132655665	10.1681299745	10.1882602825	10.1918287085	10.143364577	10.415826405	9.638008267	9.972546735	9.865287675	10.056136511	9.896360994	10.0862537	9.9515802735	9.931016765	9.57191296	9.6311021985	9.707999114	9.2835394085	10.1609676325	9.7273232735	9.9332182605	10.0927148435
AKR1B1	11.36495132	11.82421962	10.98929369	11.81770867	10.69516991	10.82978044	11.90377957	11.59671511	10.98237132	10.38152498	11.7441811	11.25920911	12.10831656	11.05890124	11.38973052	10.94200637	11.44633825	8.258414843	11.38283475	11.55688774	12.27317947	10.98141851	12.95757344	11.75707602	11.76460484	11.49932338	11.59779938	11.33649334	12.35000813	12.24542438	11.62649979	11.53200231	11.95439543	11.41710846	11.49783283	11.97883691	11.86791221	11.5607251	12.16759167	11.61339343	11.30270367	11.16895819	10.90370661	11.59660855	10.26811881	12.02171036	10.82496433	11.66218546	12.29552207
AKR1B10	7.34801564	7.371909893	7.29009659	8.423832961	7.37622323	7.267839221	7.326229514	8.110165382	7.315538787	7.276265805	7.298194995	7.377470509	7.265544008	7.209136242	7.341501332	7.264874208	7.549544328	7.239828692	7.252825828	7.207996144	7.236966767	7.211523755	7.232526357	8.348009591	7.267175937	7.41156918	7.286771286	7.497315276	7.160183689	7.564184844	7.695824855	7.302902526	7.37431109	7.339638441	7.181764695	7.23742338	7.420825839	7.297339956	7.487064925	7.301665847	7.350892801	7.359115941	7.341881835	7.502884126	7.195556463	7.412650522	7.194309493	7.988758252	8.106672296
AKR1C1	7.174377888	7.187142302	7.212082194	7.15787438	7.121026776	7.114268518	7.209682161	7.213547886	7.150801268	7.115307058	7.134093092	7.173547404	7.186628387	7.190109623	7.155562511	7.183035141	7.147249868	7.169394113	7.197167088	7.266992066	7.197803145	7.201120577	7.24719883	7.2435686	7.201855238	7.156132389	7.157877741	7.180010278	7.251404659	7.205681972	7.210852352	7.115019827	7.155325702	7.172442997	7.126859916	7.224811033	7.090473222	7.166285066	7.207791926	7.179705388	7.173870161	7.188625556	7.176979236	7.143210419	7.225339007	7.209915855	7.200875798	7.130835272	7.203961819
AKR1C2	7.20712292225	7.18360377725	7.18249606025	7.179480231	7.19186406075	7.1730101385	7.21809719025	7.2067838215	7.221958958	7.18299800825	7.1597234635	7.148248719	7.2160652665	7.223799815	7.22600753625	7.17894265125	7.185782173	7.1768152865	7.1860567915	7.18337798825	7.2001790595	7.198866532	7.18083232025	7.17673531	7.16733655575	7.20427076275	7.186746807	7.205226118	7.19164759675	7.214782039	7.23823409925	7.18880978725	7.1860870765	7.226939804	7.2231371205	7.15917584075	7.208157213	7.275815092	7.2285681345	7.24170323275	7.2629371885	7.1948567255	7.223690432	7.200667336	7.21432850525	7.15600915725	7.15383017975	7.193784072	7.25561309525
AKR1C3	7.875502761	9.316584385	8.287017237	8.958460902	7.891735255	8.628931963	9.658152738	12.12195504	7.586071337	8.165096214	9.656183754	11.38257253	9.835450191	8.610988195	9.665561432	8.994941953	10.40568859	8.371183387	9.344720014	8.824709327	9.258377035	9.325332948	10.81591847	9.737808784	11.66444476	8.449303206	9.90403063	8.250956384	10.06602087	9.253048109	8.85820344	9.402904711	8.366731835	8.828915285	9.36852599	8.864584615	10.05621375	8.870286055	9.636475085	9.305518914	9.730580887	9.122968233	8.751114185	8.908453123	7.948298403	9.195246973	8.552939096	10.70993578	9.495412606
AKR1C4	7.205855292	7.187142302	7.160672685	7.140479212	7.213389648	7.245206308	7.189556351	7.1928223	7.172991419	7.138740149	7.216218367	7.212902868	7.276072966	7.131932284	7.150079999	7.190610823	7.182236671	7.202350571	7.14473788	7.175279339	7.184530532	7.078759069	7.115916888	7.08520529	7.11724995	7.180494917	7.09570927	7.143474512	7.139699235	7.149604412	7.145811851	7.123251699	7.132839511	7.086236439	7.150592548	7.119609366	7.13006898	7.133641134	7.143037158	7.142936356	7.163801801	7.17567918	7.17245665	7.239080913	7.199882625	7.105020216	7.165875319	7.123016295	7.109265764
AKR1CL1	7.23468537	7.238232965	7.214187625	7.161964623	7.248677782	7.223041531	7.214628081	7.284240327	7.185963078	7.261811512	7.181743252	7.223083786	7.227355429	7.140973355	7.19818478	7.200384251	7.205211117	7.191447474	7.175530519	7.185302718	7.194051744	7.167732477	7.146902695	7.15982985	7.182509134	7.16743717	7.282148885	7.214068799	7.189388018	7.251791235	7.216400148	7.226798196	7.154208277	7.211689403	7.225288661	7.180547517	7.263636547	7.227275594	7.17875598	7.19363641	7.282544565	7.256822602	7.305807982	7.224298309	7.289956981	7.228388518	7.143387199	7.208946806	7.265174164
AKR1CL2	7.564863221	7.681794191	7.514169773	7.918038682	7.60946928	7.417670806	7.640396624	7.49559731	7.481921327	7.607823092	7.627380087	7.498530497	7.656368476	7.342391565	7.467238283	7.464963232	7.859667717	7.49907658	7.681215544	7.916177133	7.705344055	7.708000555	7.80207881	7.629020663	7.8895717	7.622627362	7.517959489	8.058656734	7.41326298	7.513016501	7.782014208	7.594325064	7.42138123	7.639178136	7.463211676	7.47846252	7.477412191	7.340848498	7.558779996	7.569352398	7.773054236	7.538561966	7.337816456	7.457091665	7.346730826	7.419340986	7.553847131	7.439627276	7.465043526
AKR1D1	7.184573889	7.117926772	7.1488378	7.119125067	7.103116619	7.091603647	7.087586312	7.147123563	7.058612828	7.085199132	7.143664196	7.098341257	7.073442188	7.072146023	7.066774374	7.090858059	7.110006913	7.1005527	7.179004413	7.168438247	7.161148887	7.158816024	7.15319209	7.132801775	7.118901735	7.071688189	7.075385338	7.098868905	7.151811933	7.100494976	7.126805721	7.088004531	7.12148691	7.080065785	7.137973518	7.158731914	7.12292803	7.095429317	7.106939262	7.114920513	7.086225994	7.109474557	7.110347027	7.116188977	7.120905164	7.167468024	7.123612252	7.13195035	7.156574263
AKR7A2	11.48805345	11.28995407	12.07316273	12.03064572	11.50625244	11.00090164	11.60195052	11.95202531	11.55980749	11.35465674	11.01652245	11.76030745	11.33877599	11.51833667	11.25400835	11.98610222	11.86344948	11.29839616	11.72720637	11.44004236	11.42833497	10.66298363	11.65235637	11.6952891	11.24878137	12.07244033	10.83834566	12.02806153	11.41266248	11.29393286	11.92693989	11.98256402	11.48285351	11.50958532	12.03341415	11.26544671	11.45364297	11.8415418	11.76004261	11.1350395	11.61000462	11.36449614	11.26948396	11.4294941	11.00117029	11.07638965	10.93276644	11.65327277	11.56233719
AKR7A3	7.627731852	7.392293318	7.752111818	7.434208729	7.45248716	7.613195637	7.327677082	7.304367455	7.556677396	7.496909349	7.383335375	7.700604846	7.358008324	7.823986877	7.492612941	7.662271405	7.322651751	8.217454911	7.206101281	7.219230099	7.210031499	7.169406754	7.18332706	7.102810248	7.144344461	7.61693105	7.257838307	7.284818579	7.227451289	7.3082972	7.233599518	7.299092912	7.356676286	7.313512678	7.738088412	7.341094035	7.412970298	7.35584653	7.49665216	7.560214495	7.533772484	7.358319723	7.347520878	7.362177981	7.527558107	7.196259677	7.217782277	7.265520837	7.332443851
AKT1	8.6179468895	8.485258142	9.021832039	8.6131525115	8.2646673365	8.364112351	8.2290817225	8.3970122155	8.594676874	8.1964623785	8.314113108	8.323582762	8.39972782	8.088698691	8.2565472365	8.4531899785	8.368236269	8.792767702	8.337643512	8.2414573375	8.5184683205	7.9906908975	8.090432951	8.120438323	8.143455651	8.0536821775	8.2566548795	8.3852063535	8.402865249	8.007971781	8.0711239415	8.7435779315	8.4213138615	8.1168534625	8.202525924	8.3209987725	8.2506751075	8.0871580435	8.145478577	8.3623664925	8.5308637835	8.101135515	8.326896089	8.200633455	8.4098441285	8.121739021	8.5759641465	8.3712799055	8.333899059
AKT1S1	9.067567476	9.190157187	8.833554792	9.270283163	9.334322043	9.18430485	8.622302903	8.883764107	8.412467515	8.585716717	9.338148957	9.008902558	8.770957171	9.223789586	8.769492575	8.599158704	8.791864196	8.852357238	8.661148748	8.567757397	8.283474925	8.368359612	8.680909838	8.419773979	8.378170632	8.767025073	8.529301331	9.018552284	8.400821478	8.926720201	9.338018146	9.059726192	8.754092734	8.927288657	8.590893122	8.002020547	8.565328079	8.336038563	8.45893753	8.721432545	8.966354277	8.805591328	9.328365781	8.335245359	8.985140117	8.315543659	8.561201957	8.904065956	8.670727123
AKT2	7.340887138	7.502815718	7.359587529	7.298259865	7.41419825	7.528987871	7.395488031	7.5224379	7.497400595	7.251882794	7.373816115	7.390475296	7.439053365	7.311452562	7.288111315	7.299096858	7.297228714	7.312689795	7.546917808	7.457839883	7.479060642	7.201757047	7.273350139	7.198472131	7.258474198	7.528612951	7.438708977	7.35632064	7.324400485	7.844384779	7.378950235	7.598621809	7.667270006	7.563004618	7.412276033	7.476168772	7.325566044	7.468500023	7.285607913	7.439317449	7.452789877	7.394484482	7.258536507	7.300964448	7.219734168	7.76888139	7.951452571	7.496343641	7.462877523
AKT3	7.34621289933333	7.447379545	7.333074977	7.38186022333333	7.35187582333333	7.28988760866667	7.337663516	7.31128102033333	7.35069995166667	7.352334625	7.38571586933333	7.325209728	7.341044383	7.31646548266667	7.31054613366667	7.325028584	7.37112728366667	7.31457121866667	7.34594623166667	7.364952645	7.34940081366667	7.44527980433333	7.482948348	7.44207409366667	7.42675428966667	7.30083753266667	7.36909191266667	7.38444469866667	7.30612449866667	7.33503890133333	7.314548976	7.38878023833333	7.37033971166667	7.326415452	7.35495329833333	7.42440015066667	7.36055014	7.30554309766667	7.327278022	7.36648060333333	7.34420740533333	7.449410062	7.33041074133333	7.34695452566667	7.29563842733333	7.42852627233333	7.34911458866667	7.379310038	7.34228842466667
ALAD	8.232499782	8.545816359	8.254142574	8.100831893	7.93505502	8.6537715925	8.3576960675	8.837139725	8.041149349	8.4412007955	8.115977859	8.117777544	8.1209816135	7.723390398	8.2463003605	8.0470869075	8.2112654705	8.259918636	8.865611156	8.798389983	8.632502305	8.26339732	8.238356093	8.2799760855	8.422306935	8.4838736335	8.552365205	8.35320496	8.461454802	8.39955432	8.534136775	8.710981336	8.3610382075	8.351708242	8.203896391	8.2554760885	8.384915313	8.1649162725	8.741338306	8.2887737475	8.540560744	8.2210345365	7.8785447405	8.4222290145	7.9758687115	8.350812333	8.653683712	8.570059278	8.2782925695
ALAS1	7.5764897385	7.466656568	7.5638928825	7.4291476155	7.7797802505	7.525527465	7.509811301	7.4256521205	7.4631716235	7.5195419635	7.486454812	7.4820792895	7.6141080055	7.3865226605	7.388420279	7.4542720255	7.4370880005	7.463361531	7.2706590275	7.4626344395	7.4357407035	7.382574171	7.595134891	7.270170581	7.4014866155	7.564110149	7.408246771	7.5061550835	7.3786941025	7.527090598	7.5371101175	7.445893263	7.5000340745	7.338645214	7.4250519655	7.3643926755	7.4441808135	7.3219563205	7.351177494	7.6922961805	7.452702177	7.50116239	7.447289028	7.4107247835	7.270304572	7.3434261365	7.352727194	7.4790707715	7.3860817815
ALAS2	7.428372316	7.47765261	7.500491814	7.467277167	7.524273452	7.457755803	7.473218861	7.38822749	7.413153041	7.460533657	7.549054233	7.442144752	7.381674054	7.243184913	7.308318915	7.44454857	7.49325071	7.472130976	7.476023208	7.368718431	7.268293701	7.448585186	7.425351764	7.346056963	7.376319594	7.311768202	7.347515108	7.417032944	8.641228825	7.281602845	7.268672181	7.337026379	7.296347806	7.384964994	7.406880351	7.38230719	7.356567152	7.330747628	7.646598159	7.304241616	7.311736437	7.342300456	7.371811771	7.315313047	7.356257545	7.386958685	7.255838494	7.341430481	7.282515939
ALB	7.243875719	7.243328273	7.264056911	7.235977979	7.25173005	7.28138233	7.334964274	7.264947589	7.312136505	7.346159997	7.246983615	7.31848222	7.377451621	7.268004683	7.293952844	7.360858602	7.2958898	7.617210177	7.230757239	7.207447702	7.215617857	7.344454526	7.243172454	7.228473713	7.219026887	7.268663514	7.339556841	7.288194996	7.216759248	7.263518352	7.260771698	7.25402953	7.337941039	7.210505051	7.280262062	7.253690042	7.26767924	7.271063384	8.2966208	7.218769378	7.352277309	7.275528949	7.310138967	7.314418783	7.320903279	7.199318533	7.299162901	7.267832072	7.5177885
ALCAM	8.942031323	8.772867945	10.9405929	9.82201373	9.995745	8.54849136	9.851382158	8.156151124	10.42149147	11.63164186	9.066609394	9.935906019	8.791530679	9.424117999	11.31333455	9.583546159	9.958156006	10.94192743	8.114069374	7.360873933	8.364483674	9.279004145	8.295775619	8.570279594	9.39389883	8.628673011	10.2692307	8.316145202	9.004838429	8.018979539	8.181272114	8.532075975	8.592290644	9.558056531	9.24586671	8.362017464	9.713225438	8.810872378	8.886393878	8.942797917	8.311855014	9.524860676	9.09724632	10.67941513	11.04801113	9.427595631	7.701502515	8.256369543	9.183403836
ALDH16A1	10.04841242	9.803612486	9.428795315	10.37702583	10.2178609	9.372250918	9.866603136	9.62032538	9.883774287	8.893373915	10.03900344	10.25606578	9.583130958	9.757965135	9.704409594	9.700830031	9.814597334	10.15782002	9.936442772	9.681980467	9.62515318	10.25472405	10.08958271	9.149957639	9.999878343	9.14374936	9.494036837	9.814480458	9.977184729	9.91797203	10.12347312	9.93897587	9.696446901	9.395704415	9.103582099	9.717154461	9.821175232	9.168152997	9.71139599	10.02216159	9.489919802	9.460949836	9.166735398	9.411989929	9.682632527	9.836323353	9.724535238	10.16560609	9.606175195
ALDH1A1	8.111380559	7.693950298	8.005785972	8.011252422	8.62850809	7.355788214	8.267838204	9.151793829	7.911360447	7.47302224	9.590187446	8.575342523	8.323621195	7.83912703	8.111219843	8.620516492	8.261372008	7.241998056	8.631691173	7.988834956	7.391893456	8.166414667	9.864006559	8.414460979	8.25299679	9.350114094	8.31509513	9.255522897	9.483079496	10.39636099	8.982561116	8.524677403	9.75565083	7.847489885	8.933863203	8.581845268	10.51453527	8.658322627	9.188566863	9.893714102	8.37250829	8.78338115	8.200202533	8.401919591	7.467347897	9.747721837	8.324027186	10.16046892	10.17308277
ALDH1A2	8.505753743	7.384447444	8.05366836	7.923219199	7.807692913	7.39894998	7.620782408	7.509560118	7.573568511	7.309930875	7.585965211	7.58492977	7.925259982	7.692032699	7.438975501	8.367038819	7.810301115	7.354981149	7.237367875	8.334743482	7.894062005	7.346281985	8.608606692	7.989378588	10.37001261	7.335325057	7.667086701	9.162892779	7.90296743	7.691135141	8.229269817	8.270652361	7.942566775	7.440496128	8.278434998	8.267367177	7.724502157	8.472934539	7.971199064	7.713795203	7.532446078	7.868322804	7.471807446	7.653732603	7.495544344	8.6469522	7.619618646	8.30288712	8.246983879
ALDH1A3	7.252880277	9.611899084	7.310604796	7.42253413	7.340431612	7.817201389	7.575022015	8.703749434	8.591606432	7.149603732	8.764071467	7.842982782	7.234408679	7.342391565	8.550979196	7.25005596	7.890981284	7.601934459	7.758115074	7.589417865	7.366681814	7.405327705	7.208936761	8.763529327	7.47666883	7.127527184	7.757464495	7.568771819	7.508323858	7.61311295	7.124946947	9.174513651	7.185225581	7.480130473	7.499142703	7.921040234	7.282842603	7.244522813	7.384312432	8.632252668	7.872967599	8.466289345	7.520769368	7.225224864	9.866813106	8.240431854	8.934798932	9.564679307	7.316768352
ALDH1B1	7.696563739	8.748084436	7.694552696	8.217878636	7.454575157	7.407594386	7.244083446	7.773878917	7.44630953	7.788826293	7.547081078	7.396562388	7.384498383	8.344208761	7.663642502	7.669488396	8.478899144	7.232613724	7.130949807	7.163869831	7.153341387	7.154513007	7.103811708	7.11643448	7.096382543	7.106102725	7.73387646	7.080699416	7.149755939	7.144886646	7.141949259	7.159554561	7.207041402	7.097308944	7.604698191	7.141688616	7.948756833	7.116307262	7.095902939	7.124736761	7.083899766	7.295636718	8.099538472	9.002927025	7.950129464	7.170307638	7.118776815	7.072142852	7.758223057
ALDH1L1	7.336367899	7.198549225	7.218413722	7.15448802	7.259352444	7.338644667	8.184486889	7.345529924	7.325781837	7.177393125	7.98874611	7.26996942	7.218087884	7.138227479	7.343295494	7.293723476	7.281442686	7.669151152	7.183252277	7.193340778	8.272382598	7.82976595	7.196042112	7.200138139	7.748888775	7.281172122	7.287926284	7.304751176	7.198357644	7.332119055	8.032984216	7.348702052	7.307230275	7.285925799	7.325006688	7.304672324	7.338715747	7.360805564	7.442477648	7.28406095	7.315681717	7.190460701	7.329588357	7.144169718	7.348855206	7.802228958	7.541894524	7.492370473	7.231486227
ALDH1L2	8.606945751	9.481899113	9.74612366	9.440979842	9.530229542	9.600189415	9.386466218	10.28679464	10.09388604	9.378147824	9.145250389	9.870162288	10.16519267	10.11441126	9.804653822	9.126393124	10.92419521	7.398737665	9.536180962	9.554547368	8.626338552	8.073513102	8.48870588	8.390838459	8.838956093	8.198372731	9.489491845	8.997728494	9.460620501	8.475336908	8.864864149	8.748874496	8.197793907	9.433543348	9.590315832	9.337356013	8.451656447	8.574303395	9.401724294	9.244257508	9.602113338	9.977974317	10.29887227	8.7234557	9.680833686	9.07580124	10.15724413	8.650186938	8.802987796
ALDH2	9.528473457	10.62419669	9.134752478	9.078801063	8.899456848	8.902283293	9.90418652	9.822998253	10.08020473	9.338347565	9.442927328	10.91460376	9.352980438	8.979060633	9.595638876	9.264972491	9.235005631	9.883463673	10.0442348	9.610923487	9.989938412	9.630218545	9.903109422	9.842587342	9.292333264	8.81815286	10.01524797	9.512844362	9.910751552	9.828984569	9.803362242	10.12725964	9.826205805	9.086788582	9.566420951	9.732747766	10.21863665	9.50879598	9.695885289	10.67134516	9.234290613	9.013297528	8.479958694	9.089486425	10.24899497	9.701173917	9.3979171	10.1256688	10.57346321
ALDH3A1	7.187631354	7.297734018	7.209982315	7.656769216	7.211845623	7.201313099	7.188278315	7.467373694	7.293893971	7.293802543	7.154623128	7.402626778	7.176773948	7.17626058	7.364460727	7.242192833	7.285329696	7.338892911	9.086760561	7.23053971	7.319820652	7.497078191	7.36793372	7.236555707	7.202828727	7.18155731	7.246253001	7.16983858	7.215831854	7.196353351	7.206469247	7.183149331	7.207041402	8.149065286	7.198686226	7.218015888	7.241465986	7.151136628	7.185220264	7.205118016	7.199415569	7.164445415	7.193453376	7.327795805	7.284335926	7.277005873	7.237881137	7.249604919	7.284983171
ALDH3A2	9.243092959	8.1402687615	8.9334849825	8.573584238	8.1705392935	8.654219971	9.060561458	8.9691694055	9.9597249545	8.3154504125	8.319104938	8.388414134	8.5285469895	8.0930063395	9.1019810455	8.7047988945	8.752284024	9.4209791545	9.6885009375	8.81525754	9.727490369	9.921933385	8.6725949685	8.47780055	8.9215867535	8.8649602855	8.9839313785	8.581622841	8.625564447	8.6423613765	8.493464834	8.3973687105	8.6452827455	9.8532860915	8.9080932955	8.97782052	8.8603231915	9.1902966115	9.051802972	8.487364874	8.624873625	8.956694045	8.420571447	9.5578694935	9.4547708365	8.925007592	9.122025094	8.803325688	8.488780686
ALDH3B1	8.387594974	7.7670004885	7.9966939835	8.2119962905	8.167780234	7.768052344	8.3697537355	7.7776053855	8.3647545475	7.623588477	8.254344103	8.280380871	8.5643322785	8.11123511	7.9550796165	8.2687901995	8.083667335	7.295135636	8.1999727905	8.275460277	8.3038149155	8.236255738	8.5086715695	8.9396020265	8.670999399	8.05914589	8.298115979	8.145660361	8.9650451085	8.299866118	8.5286849535	8.008752957	8.030242629	8.080893879	8.256669507	8.2877887535	8.4925581395	8.3441988095	8.4332415325	8.567607424	8.236572773	8.179915189	8.1137270475	7.922494561	7.998040641	8.641093956	8.764378517	8.1389810485	8.328015769
ALDH3B2	7.316027197	7.264162284	7.2141216005	7.279482202	7.298673654	7.300411093	7.255574708	7.2998201715	7.385689288	7.296467483	7.2992908595	7.3431464205	7.2980731655	7.3157755685	7.2955446105	7.281602285	7.288038113	7.292846575	7.3170328745	7.336460644	7.4482448285	7.214730461	7.251901671	7.341110786	7.298859072	7.3005220115	7.2549651205	7.2889395115	7.2885647205	7.284515861	7.275478356	7.262881402	7.228384959	7.3000071	7.2663105535	7.2577017045	7.243489833	7.308200647	7.200742415	7.374151082	7.40661892	7.267132621	7.241179838	7.281296023	7.297155474	7.289225389	7.2995970235	7.2815853395	7.3997948905
ALDH4A1	8.304938879	8.318772871	8.192040165	8.3485537675	8.173730336	7.5940607045	8.2534999155	7.845022463	8.326973017	7.574873996	7.544324462	8.179028255	7.8084636155	8.222762243	8.023669798	8.342475361	8.170786952	8.1994969435	8.145137331	8.267566451	8.280628155	7.8004304165	7.917375854	7.7398481705	7.8943149075	8.255836115	7.820470886	8.4797440885	7.9889094905	8.2137716495	8.254398066	8.2157687875	7.933614479	7.992731165	8.319210129	7.8120106565	8.150729418	8.349364162	7.8765168995	7.9166232205	7.6780348275	7.748323737	7.844855393	7.7966136835	7.8372974355	8.090293408	7.999899863	8.5146904715	8.1326587365
ALDH5A1	7.322269965	7.539588862	7.279626615	7.924410444	7.812458165	7.678496246	8.420743823	8.272143432	8.169757198	7.788826293	7.931192774	8.044451352	7.466468763	8.201287739	8.571094069	7.661306049	7.635101476	7.91246643	8.431948548	7.181318136	8.01328924	7.67618806	8.251148221	7.157188311	7.783285291	7.251311906	7.593036952	7.530904014	7.615474953	7.556377092	7.280974399	7.320154581	7.834393662	7.234325317	7.51927191	7.402282802	7.809485716	7.779387796	7.397835765	7.686975817	7.875847222	7.7006468	7.420497684	7.830887029	7.896356923	7.560971351	7.900263774	7.797504433	7.866402263
ALDH6A1	8.721978475	9.14339741	9.343171319	8.915157479	9.024177552	9.493820837	8.68128661	8.713630962	10.98788207	9.56782746	9.507441669	8.485042928	8.901588807	8.744917833	9.725384625	9.543931941	9.53070138	8.356897687	9.518888701	10.6352691	9.914905326	9.100780764	8.967599051	9.130056943	9.0491273	8.623979083	9.177958394	9.39608928	9.115925294	8.99918498	8.929808546	9.769439387	8.815590359	9.287439005	10.17812949	10.10302655	8.753226426	9.858414538	9.192952947	9.203594051	9.21410956	8.63673803	8.421859446	9.013999787	9.535517283	8.885614701	10.40800042	8.49376441	8.776487913
ALDH7A1	10.502797175	10.50042064	10.524577365	11.232152335	10.886624295	9.9305602355	10.406770795	10.22606735	11.014254835	10.310727225	10.8990812	11.63744825	9.957484843	10.687338545	11.110654395	10.200249305	10.478780155	9.061720214	11.021484365	10.800492845	10.87025608	9.963179795	10.76157237	10.1098122625	10.514715675	10.41963871	10.2575331745	10.55049672	9.8828120605	10.472932965	10.55621354	9.754248207	10.08767891	10.62943833	10.414326815	10.35075484	10.32517292	9.9792152435	10.72017451	10.140640655	10.62143687	10.1161251825	10.197454865	10.439180165	10.33323507	10.38392891	10.845198955	10.868109045	10.671972335
ALDH8A1	7.2163874605	7.2986524565	7.215142818	7.216575331	7.2344160765	7.244766355	7.2061150755	7.2411386375	7.2380470515	7.2551420975	7.24594405	7.2240767615	7.2520896225	7.2356249975	7.223581206	7.237649217	7.2347971095	7.2317474465	7.26392886	7.2766167115	7.3127152045	7.3025440495	7.1912475855	7.3811692535	7.36451119	7.3085120605	7.271007204	7.2433595975	7.2425087215	7.2670267695	7.270091788	7.2231087005	7.252209097	7.283893386	7.2768630455	7.232535854	7.2059610325	7.243429037	7.1694490905	7.2673869175	7.221470081	7.252045986	7.2535819755	7.194924082	7.2522005665	7.3503176865	7.2201340265	7.2318703555	7.2836716265
ALDH9A1	11.35955915	12.0692194	11.71416592	11.9489383	11.76994922	11.59519477	12.29292933	11.96555703	12.41043708	11.12456509	11.87790373	11.74606854	11.72212512	11.41210654	11.74387331	12.09289364	12.00593305	11.90125991	11.83568888	12.54410617	12.57028681	12.36106291	11.91919006	11.91131311	12.34616936	12.14907372	11.58222354	12.10091876	12.30529372	11.78213808	12.08049136	11.89100619	12.32079243	11.67427471	11.97478745	12.45042177	12.195603	11.65857914	12.16684842	11.8135602	11.74777101	11.63721174	11.23176116	12.17156364	11.56392838	12.55187645	11.9961288	12.08451748	11.93389209
ALDOA	9.876299998	9.754887336	9.62368135175	9.63512938725	9.89292178275	10.116929725	9.46243298875	10.08784100675	9.14976995775	9.1105670255	9.23763165575	9.86652447425	9.57253224725	9.92055511675	9.042044598	9.76611944075	9.6361354895	9.30505184775	10.12205340975	9.877475056	10.02825232375	8.899282726	10.26785498125	9.84498744975	9.45039107225	9.94978500025	9.73437840975	10.3283206885	9.6639725475	9.63619447575	10.25155895775	9.688517153	9.88978939	9.90139819975	9.6549381065	9.71963347075	9.757181716	9.754579894	9.67469919075	9.86584801875	9.62867202175	9.70589338125	9.010421187	9.75890949725	9.2091316835	9.85445760775	9.69791558375	10.075763523	9.630507257
ALDOB	7.291654854	7.278343725	7.270450834	7.310648314	7.37622323	7.390303315	7.361789337	7.338797183	7.258095401	7.403598706	7.305574902	7.443611063	7.415943588	7.263313881	7.210019451	7.35775362	7.291897612	7.369541007	7.419110118	7.200524203	7.2481925	7.209894096	7.19743932	7.194025521	7.200515191	7.217975032	7.298308694	7.207274538	7.292573004	7.157752476	7.21306179	7.223993982	7.274747179	7.221179097	7.300616992	7.2144437	7.261200998	7.252494643	7.307739431	7.156112989	7.247221017	7.365469509	7.366418526	7.316206966	7.253683441	7.420454602	7.308160551	7.224191198	7.82370817
ALDOC	8.670600424	10.88974591	8.472659072	8.317668664	9.789124095	8.101747919	8.712171788	9.329953272	7.91530143	9.654286744	9.014697552	9.125517836	9.440335923	11.1478717	8.432761121	8.418313905	9.570329428	8.274377389	8.834896657	8.449455287	8.58670152	8.436444021	8.53331832	10.45545579	8.68474615	8.991631479	8.73489795	9.830168241	9.862479036	9.279084761	11.51748966	9.00630066	8.448054064	12.0154157	8.427225885	8.726546843	9.017819718	8.950069208	8.605718024	8.613278987	8.17137815	8.460161752	9.470350386	8.466205061	9.724210352	8.351038762	8.326704288	9.319065613	8.564897006
ALF	7.28884928933333	7.257858889	7.58241249233333	7.36047064366667	7.21654489733333	7.31159896366667	7.376892014	7.22916154233333	7.29915623566667	7.788111803	7.248214289	7.29983832333333	7.36652238933333	7.29487410966667	7.262243847	7.35882641333333	7.238693446	7.19803981766667	7.25676005633333	7.29302505366667	7.244676311	7.21418838866667	7.205623521	7.30031312766667	7.22531298766667	7.20627439266667	7.21495469033333	7.197026262	7.20958837766667	7.225603939	7.22798068466667	7.182589482	7.17483880166667	7.23848435066667	7.22766556333333	7.22568555666667	7.26849692133333	7.18547584133333	7.22719752266667	7.14381308533333	7.177314713	7.341340821	8.28118484333333	7.24084069466667	7.26437442466667	7.31988017233333	7.24647034266667	7.194753091	7.24519515466667
ALG1	8.091023864	8.382326516	7.845470956	7.935844341	8.733823822	7.956043529	7.781508106	8.315233046	8.095124865	8.421604206	7.552991261	8.481498125	8.143669225	8.268008772	8.183691366	7.964175567	8.051553575	7.43821212	8.985093735	8.239238635	8.062967319	7.840685433	8.434672347	8.005312961	8.260525079	8.921619898	8.129716851	8.79416831	8.327050274	8.321020586	8.348571094	9.026388955	8.595611354	8.139376222	8.137700941	8.435958442	8.067204147	8.432991464	8.356592554	8.972431869	8.374256863	8.381220456	8.159698018	7.852083958	7.552516687	8.624306626	8.159797053	8.50437866	8.558788846
ALG10	7.239614997	7.634516352	7.696860117	7.467903811	7.621200194	7.307600126	7.204706765	7.412662602	7.376742562	7.926947976	7.188997807	7.333322678	7.252349872	7.440194437	7.365328677	7.387127028	7.493952769	7.229013034	7.427299994	7.191673836	7.764650192	8.144147853	7.36793372	7.212263065	7.214721951	7.608327842	7.495161706	7.661357131	7.266932382	7.609917206	7.421956365	8.266048388	7.654012341	7.804155369	7.33069336	7.272974129	7.517765955	7.632106283	7.49665216	7.719546193	7.595636412	7.571562957	7.480570782	7.210356635	7.580363536	7.810562444	7.571539547	7.250728038	7.613856188
ALG12	7.92509019	7.803961444	8.063111634	8.004759541	8.248558703	7.743828034	7.853678552	8.286416369	7.825056773	7.518303363	7.802960845	8.102484734	7.7489241	7.693221755	7.600020588	7.768679887	7.911578902	7.848096144	7.904875751	8.025019051	7.94001997	8.087450064	8.226342489	8.427981065	8.08253348	7.940776035	7.636235064	8.082749184	8.090570919	7.843523322	7.849510187	8.436756845	8.100067128	7.882806715	7.627440585	7.86864434	7.723484219	7.892874502	7.958030791	7.924362387	7.760254885	7.665162131	8.013478449	7.849748356	7.661480625	7.851079485	8.146907489	7.857800318	7.829624419
ALG14	8.706682953	8.469979926	8.763660092	8.260962212	8.645846961	8.647522587	8.402840042	8.506617851	8.508320951	8.765932403	8.240267533	8.68168909	8.693378087	8.500282196	8.876362112	8.33866714	8.44161065	8.011525565	9.171505009	9.871280732	8.868110058	8.431838595	8.913776712	8.777338771	9.011961994	9.260788062	9.074422439	9.07759606	9.291542972	9.102425737	9.231545568	10.31532609	9.046560507	9.157852615	8.750128549	9.780424636	8.427326505	9.041698828	9.319250161	9.123223713	8.896035694	9.082036872	9.23771421	8.612983011	8.455469545	9.141807553	9.033476156	9.071220064	9.043428274
ALG2	7.5380070415	7.650118037	7.4677513955	7.3587606865	7.570163947	7.8330929015	7.382285511	7.8773863385	7.448305159	7.5224781085	7.402877959	7.516154424	7.428960422	7.568335151	7.4942113135	7.3749241385	7.479352582	7.344237101	7.561156579	7.5824003125	7.403272132	7.4601675195	7.433870215	7.5356966425	7.319752547	7.817273116	7.4864975575	7.883563747	7.4695813635	7.7145039385	7.5603142675	7.887262734	7.484987811	7.6350790095	7.4904157425	7.4305749925	7.5533107615	7.5016787935	7.6184325975	7.5664616625	7.6558357055	7.5427390325	7.720473346	7.5876585635	7.4943916925	7.7536418225	7.459632936	7.6406443425	7.758584834
ALG3	8.7432116	8.966727603	8.693148348	8.832964123	8.8977835075	8.547680919	8.333516978	8.780871637	8.623215918	8.403827548	8.4469366335	8.590643044	8.4681918665	8.6436131935	8.5753389465	8.86186226	8.6406813415	8.3493138595	8.874343906	8.58189356	8.8072938955	8.561564076	8.7644477	8.6019716675	8.4007742985	9.0240551085	8.3993419355	8.9716938255	8.889694636	8.7905505235	9.019138188	8.613958288	8.827799361	8.7437209665	8.3374569945	8.7331604825	8.3283711715	8.4675226715	8.6139849315	8.791891618	8.9919380215	8.5778990785	8.2499097755	8.3242820465	8.618348241	8.743222208	8.754170863	8.661315254	8.8350789145
ALG5	9.863265375	9.592972076	9.522941299	10.22270335	10.12173573	8.834132085	8.803002583	9.722727366	9.65977415	10.23214349	9.303618228	10.18420499	9.656156631	10.77338801	9.939274396	10.40403801	9.763353542	9.413045417	7.933297722	7.603868277	7.695241754	7.510334042	7.810190809	8.166743445	7.671326692	8.390681313	10.01374729	8.570766777	8.388887465	8.074009111	8.801451783	8.967781594	8.580411791	8.714370987	9.763039634	7.924779224	9.809533823	9.358143666	8.769452493	8.266584233	8.482722501	10.03064654	11.05190902	10.42426937	10.75658061	8.42363039	8.048266623	8.56229556	9.647260192
ALG6	8.746260305	8.909424163	8.55715842	9.325299024	9.209861983	8.405123281	8.281773924	8.32472771	9.314536117	9.017781464	8.313457774	9.090793885	8.727889957	9.516154742	9.165547263	9.486514338	8.877104336	8.933874562	8.798801914	8.95324937	9.044246776	8.684989156	8.714671571	8.479275243	8.581977699	9.373379827	9.006262897	8.55622494	8.83910036	8.707496883	9.006414611	8.922865187	9.183613239	9.313775953	9.433230913	9.949718725	8.925843639	9.731283584	8.97423701	8.73452015	8.967820972	9.461305544	9.078278118	9.290073789	9.22092992	9.455591259	9.356989683	9.257103176	8.924042332
ALG8	10.51434507	9.945582888	11.3289423	10.36455203	10.82277572	9.53275647	9.106577421	9.968051	10.52706631	10.91610903	9.661866394	10.02099015	9.882473257	10.56891912	10.12641297	9.841931884	10.0527787	8.979370875	10.30377493	10.37645728	10.73970892	9.420061588	10.13339321	10.29393564	9.736073649	11.03808724	9.558824749	10.48026715	10.24418016	10.02939287	10.34326598	10.40337492	9.366155715	9.941679755	9.822489339	10.07994234	9.704187582	10.51349715	10.04558337	9.719962581	10.07301887	9.813453795	10.8933991	9.561860435	10.30843626	10.57196697	10.45627539	9.861492297	10.196154
ALG9	10.08950339	9.844649016	9.875292636	10.20717653	10.63813722	9.606865011	9.743130993	9.109801521	10.25307116	10.22728364	9.640847735	9.908602666	9.791641889	10.02240566	10.43109956	9.563614436	9.730060016	8.565570374	10.36166503	10.0989832	10.35308676	9.262379289	9.843864226	10.05978767	9.697285021	10.33845794	9.33159205	9.955437781	9.587017144	9.861334461	9.927733226	10.12672113	9.456236207	10.06146824	9.676653486	9.585029159	9.434185139	10.15266643	9.906862122	9.617555899	9.649949556	9.779309517	10.2668065	9.713822525	10.28137963	9.866045222	9.788698252	9.717479504	10.13834157
ALK	7.329938394	7.420601812	7.326617567	7.482840281	7.369559099	7.242574955	7.357262229	7.299672342	7.368462827	7.258082813	7.411103257	7.34267151	7.268659542	7.263313881	7.334275149	7.295070432	7.37607249	7.749372178	7.381134814	7.213476727	7.298902973	7.399468067	7.423469508	7.468455818	7.327152965	7.293249481	7.233517841	7.384844799	7.508323858	7.56640565	7.423685646	7.345754138	7.402858862	7.400355995	7.247037109	7.269440663	7.649497285	7.225952188	7.255105305	7.39927991	7.468279441	7.349531558	7.339446422	7.228927531	7.233232679	7.401479059	7.352880668	7.785416686	7.926936111
ALKBH	8.41379317	8.528412558	8.537808504	8.325904101	8.113616238	8.110495553	8.1047614	8.643056355	8.537580827	8.348288214	8.11653858	8.29935354	8.186734289	8.469065312	8.41092511	8.295864185	8.188192044	7.956559925	8.675207535	8.513356901	8.908445589	7.949925715	8.046495336	8.11907867	7.916378588	8.26468239	8.632942308	9.273447503	8.349618249	8.267833845	8.466863797	8.58124868	8.479326704	8.632418705	8.379642141	8.357437696	8.297134214	8.659867821	8.385833455	8.192444907	8.533726496	8.043239815	8.561516193	8.436052054	8.815191692	8.380270248	8.521159837	8.143665549	8.649379049
ALKBH2	9.044462705	9.694069267	8.705897862	9.126437791	9.450865753	9.053052373	8.805702162	9.389410062	9.131867349	9.368775106	9.598900043	9.016497137	9.192522033	9.304349963	8.944786171	8.498045894	8.895643906	8.772301052	10.18789055	9.738494178	9.653987191	8.942391703	8.889098551	9.912857238	8.820485799	9.314462472	8.626433477	9.170842678	9.060981194	8.938652033	9.300502598	9.051317219	9.061863281	9.400640965	8.95323763	8.987274589	8.558262093	8.476053512	8.947312441	9.025020709	9.709497992	8.717969336	8.57260334	8.391057631	9.311462076	8.978941407	9.937444377	8.969407025	8.775505826
ALKBH3	10.54341177	10.44644177	10.49296868	10.57697996	10.51781979	10.83212458	10.52244614	10.17633302	10.45170164	9.864517829	10.53666854	10.61248581	10.40971609	10.42459253	10.42340765	10.16003046	10.42901675	10.3389678	11.15975342	10.94276532	10.21619859	10.68861784	10.5396025	9.831431278	11.15423547	10.74028215	10.20056791	11.10305799	10.69299822	10.96925439	10.66334299	11.88989948	10.86246427	10.98645137	10.63396249	10.51787602	10.43852102	10.90129753	10.74702589	10.5822395	10.97819628	10.42610874	10.96267873	9.703776942	10.94940527	10.79464624	10.96919016	10.59533756	10.86282004
ALKBH4	8.399710213	8.076780019	8.328867138	8.260426838	7.747012205	7.943206598	8.060659422	8.11660663	8.362499556	8.23026663	7.96312327	8.061127428	8.238277015	7.933234549	7.959994441	8.114624109	7.918036848	8.041031368	8.43659574	8.240902304	8.682559166	8.343782304	8.250433652	8.444614221	8.26930169	8.280292028	8.050304556	8.570766777	8.445184555	8.407183357	8.538416607	8.543958271	8.626192359	8.280935219	8.227880263	8.119928741	8.01943986	8.269421792	8.647422217	8.220421271	8.193889707	7.855350983	7.843219341	7.771083923	8.168502626	8.232872729	8.191860735	8.386723565	8.199456386
ALKBH5	13.45277573	12.78281404	12.64078703	12.75892973	11.51070765	13.56184339	13.58295969	13.26617423	14.57743411	12.11236497	12.09203592	11.8593818	12.43582638	12.08262797	12.9942185	12.84720553	12.51718337	12.41260626	13.50275677	12.63880673	13.46901329	13.74162881	12.26488206	12.91952624	12.0860446	12.58974786	12.89733507	12.35321173	11.74742838	12.22306671	12.59510016	11.5723807	12.3112513	13.3016945	12.50520776	12.62881259	12.07099626	12.86620722	12.49799402	11.85495982	12.39410286	12.67673018	12.58376345	13.5675281	14.73334525	12.52150629	12.29905537	12.68061737	12.2135623
ALKBH6	8.611940341	9.019173163	8.277554144	8.68595123	8.967803066	8.756265378	8.514629227	8.674719149	8.785088826	7.883057103	8.597488307	8.695900728	8.263326623	8.381150884	8.17747213	8.634823502	8.50310562	9.506890956	8.625102454	8.35082332	8.452748938	8.494476561	8.980430025	8.379307142	8.65240091	8.781183213	8.190332427	8.967679287	8.454319075	9.097127287	8.947472683	8.769736851	8.683907301	8.57329303	8.171942511	8.280935306	8.447964019	8.312061968	8.347419911	8.461350054	8.896035694	8.956268315	8.690074715	8.393963543	8.354240461	8.284748237	8.513991013	9.613685292	8.30842926
ALKBH7	11.53479274	11.22322606	11.35936644	11.02376082	11.26315973	11.08842031	11.51506549	11.3579806	11.6410805	10.17809593	11.09756445	11.6979842	11.27252451	11.39951699	11.5102857	10.99769865	11.22657226	10.04311875	12.13770317	11.61903713	11.11814703	10.91752687	11.97572602	12.25625876	11.73703745	11.05520291	10.62706005	11.31814636	10.91264266	11.17895169	11.48717739	12.21270119	11.03557525	11.92869077	10.75663156	11.01459009	11.54009153	10.35347515	11.10186427	11.52817364	10.89568822	11.21014222	10.90885209	10.0874088	10.68303702	11.16861154	11.57455686	11.45571915	10.85594949
ALKBH8	7.754113474	8.408053969	8.005100153	8.106055415	7.820032701	8.484235596	8.29007679	7.887981077	8.528153885	8.607824693	8.779454775	7.779686184	8.244786015	7.909284112	8.43569534	7.973283472	7.99619804	7.525441129	8.350314798	8.593628622	8.456729549	8.271852564	7.787011306	8.421278907	8.281245108	7.581102259	7.783208248	7.974382192	7.90296743	7.878293548	7.644768648	7.828211711	8.938456661	7.690664812	8.451098624	8.025028508	7.785527133	8.465774071	7.713588981	7.706857004	7.676494379	7.941943117	8.20280043	7.874605285	8.661976959	8.012884445	7.893452534	7.686691077	7.721490026
ALLC	7.240845171	7.258780815	7.28984893966667	7.311559746	7.332351937	7.31794995633333	7.23276938833333	7.253193472	7.29709059266667	7.23362418533333	7.317966016	7.275446808	7.32396873133333	7.29224997433333	7.29428585066667	7.31525006066667	7.30607967066667	7.27420418533333	7.26045661466667	7.28569498366667	7.288185173	7.29140026066667	7.22878171166667	7.30305442466667	7.340911057	7.245783181	7.235502223	7.250854916	7.23478848166667	7.272574101	7.23756230666667	7.26565912933333	7.25767099366667	7.293406727	7.25865529533333	7.27925478666667	7.27371494833333	7.27515113033333	7.28184602533333	7.27865372933333	7.29877758066667	7.24350771366667	7.273497486	7.28088825133333	7.28311537366667	7.26708906733333	7.242206336	7.19934815133333	7.26766683133333
ALMS1	8.152739766	8.116006269	8.33037773	8.532808494	8.285707628	8.237178681	7.943471417	7.879012937	8.291609198	8.732956315	8.035752146	8.191264172	7.865067849	8.182895222	8.526808833	8.545137912	8.183024457	8.217852403	7.699654917	7.494176569	7.707351181	7.200710798	7.261878089	7.278232939	7.280652612	7.816732775	8.164223062	7.64301665	7.424156435	7.75373271	7.872929094	7.727595286	7.982973414	7.745894478	8.049168036	7.599140261	8.077527756	8.143311485	7.785653752	7.710331174	7.784649379	8.26201759	8.572373346	8.509986474	8.585282835	7.495103533	7.693176767	7.827120836	8.003766616
ALOX12	7.245085281	7.233879357	7.200955789	7.216422368	7.190897612	7.241261696	7.249020164	7.256429261	7.25082119	7.235061688	7.162311467	7.244191593	7.223270437	7.443914917	7.254264436	7.183794949	7.188685236	7.203074533	7.207692254	7.19595138	7.218334332	7.166452688	7.200705045	7.185328821	7.189465213	7.247007804	7.264788976	7.288194996	7.440399319	7.198447993	7.289497735	7.217373671	7.25113865	7.216429886	7.308547008	7.208673731	7.247266008	7.321841253	7.208865099	7.224441895	7.270468735	7.216662075	7.255712814	7.193516483	7.178573463	7.216992368	7.221980379	7.250728038	7.275098141
ALOX12B	7.319091665	7.345034632	7.256924665	7.267006921	7.263920878	7.324459427	7.317617886	7.409502671	7.376052787	7.362561141	7.818085476	7.463208116	7.293989189	7.240809313	7.389220695	7.371946906	7.337539852	7.468233026	7.382476878	7.191842677	7.213126154	7.264353143	7.209687832	7.201007214	7.598480415	7.23226904	7.248569795	7.255046228	7.230888311	7.296300961	7.262072515	7.360669057	7.277975925	7.221179097	7.339891927	7.224179146	7.242296657	7.166285066	7.214229927	7.178536899	7.275257754	7.57427556	7.408286625	7.358679746	7.427616538	7.227014543	7.220159919	7.540426115	7.330042005
ALOX12P2	7.198751575	7.187802619	7.200266884	7.225416195	7.19557045	7.251813165	7.204706765	7.204990553	7.196349473	7.175097986	7.233458349	7.210551058	7.162627969	7.296443533	7.177004699	7.200384251	7.143252219	7.197272791	7.217485384	7.187173901	7.19305067	7.202889191	7.182997315	7.477452701	7.193112304	7.22874796	7.228891565	7.215023576	7.25380898	7.23340713	7.215284027	7.144439466	7.241492678	7.221179097	7.162344347	7.196085081	7.236467763	7.206205618	7.194903103	7.223307326	7.269279605	7.17567918	7.185177722	7.238159614	7.236629099	7.189609152	7.187378152	7.172893042	7.200212801
ALOX15	7.359341584	7.31616394125	7.24538802525	7.30552357925	7.30050120325	7.3191575935	7.285904612	7.3013130205	7.314798318	7.26238474525	7.324282638	7.26106167425	7.320981138	7.276064136	7.31245814825	7.2445014695	7.2795825395	7.2854846675	7.205910485	7.22591034225	7.2324703995	7.21292596225	7.204743049	7.23361893675	7.26871131575	7.27275790725	7.29082485575	7.28009423875	7.257883925	7.3322630385	7.306105812	7.31970343375	7.28011565	7.26399828575	7.2571318315	7.21957221225	7.28291497	7.300381778	7.2673072875	7.30262032275	7.28529491625	7.26408594925	7.26430002725	7.29765628075	7.28136300725	7.2248440275	7.23225924	7.2874844965	7.270819499
ALOX15B	7.341533886	7.310463084	7.214187625	7.18642601	7.186995472	7.197521207	7.307742881	7.325184103	7.256774612	7.199400092	7.183932569	7.220735685	7.249352297	7.315615906	7.301656942	7.198886201	7.259392562	7.1782547	7.189820977	7.194916141	7.21129867	7.198964371	7.618073795	7.26306595	7.243099016	7.328041156	7.220804415	7.322463414	7.221112279	7.298454086	7.318123995	7.275574968	7.292011578	7.192718269	7.2677848	7.159663759	7.444677122	7.215392771	7.340267161	7.25887854	7.265730859	7.297299741	7.232971687	7.26565244	7.105921113	7.245703805	7.28312679	7.336140989	7.333643425
ALOX5	8.090212055	7.76023750833333	7.48863725433333	7.87706159	7.68735654433333	7.708382613	8.302130395	8.259076587	7.65065126666667	7.58388085233333	8.065651142	8.00898553066667	8.137783	7.70036770066667	7.66613984766667	8.06227781733333	7.94760001333333	7.605943557	7.687917841	7.69848728266667	7.947779867	8.84407429566667	9.03861821	8.637199775	8.99306480766667	8.021500246	8.50027378533333	8.18168698033333	8.34929471266667	8.23222123966667	8.191830679	7.91065280166667	8.37932697733333	8.20884213866667	8.072218875	8.25663691933333	8.76689598366667	8.207017323	8.35086736033333	8.71467019033333	7.768673632	8.194254143	7.69741753333333	8.250044324	7.537613072	8.36078068	7.89988720166667	8.24533499066667	8.39216047533333
ALOX5AP	10.19797517	9.684192795	9.229608613	10.32093543	9.716863621	9.529428875	11.44733332	11.21959195	10.49736865	8.608281514	9.885699338	10.20786301	10.38483868	9.339080867	9.646966467	10.03452868	11.28601725	8.600826613	9.916586482	10.64637666	10.8424849	12.42725732	12.89011103	12.45172399	12.94877165	10.30277958	12.24036255	11.02336239	11.89918681	11.5705531	11.26050309	10.95225176	10.69316887	11.16996732	11.01974879	12.80555351	12.6128219	11.58796844	12.24193966	10.79417002	10.89392208	11.85736777	8.766161711	12.01964649	9.477439699	12.28951556	11.28105624	11.74063467	12.02813578
ALOXE3	7.329297309	7.355191204	7.233328051	7.242033461	7.329139546	7.210209527	7.264009201	7.465342106	7.382947899	7.278819156	7.293675767	7.248097352	7.283728929	7.247936087	7.30737163	7.261369354	7.265608965	7.366300937	7.26097315	7.199051652	7.411983642	7.301231889	7.317969371	7.178663327	8.420515254	7.31983504	7.226579702	7.287062396	7.179500281	7.332119055	7.326012308	7.305479699	7.294178526	7.309267194	7.265573572	7.1835911	7.32260793	7.273707874	7.32227258	7.343002686	7.269279605	7.269607561	7.186093369	7.291051871	7.294433528	7.266530942	7.241535442	7.344086992	7.266416556
ALPI	7.308369638	7.347073634	7.367780092	7.417960873	7.453879643	7.282746248	7.316195438	7.321748741	7.422691232	7.405039595	7.324741232	7.531311969	7.446281765	7.281880169	7.31677968	7.381084544	7.438724755	7.543193735	7.324390056	7.378624952	7.222421316	7.203128098	7.193580118	7.17873446	7.235627385	7.192974566	7.375739687	7.256968274	7.230301993	7.27046359	7.299772064	7.262954896	7.258641795	7.267670997	7.337067171	7.168207983	7.380156193	7.273707874	7.246467035	7.319983675	7.296257685	7.380444709	7.372578127	7.575530667	7.364655306	7.215041892	7.288342642	7.286729192	7.302168171
ALPK3	7.257634588	7.345034632	7.368406951	7.373193406	7.466323455	7.318817735	7.378542795	7.286630416	7.420651139	7.407920195	7.255865369	7.336441391	7.312068274	7.499608227	7.213003827	7.458194031	7.353401507	7.315049178	7.227424027	7.200524203	7.272953273	7.185024371	7.198589756	7.164949431	7.190422562	7.506669875	7.291389693	7.243759968	7.196390043	7.24791444	7.208655057	7.281138327	7.184127421	7.246452784	7.208612522	7.209241248	7.270094704	7.247180075	7.235701324	7.226711644	7.201624909	7.245627264	7.283557717	7.388193679	7.359414405	7.269958027	7.242282051	7.391505623	7.231486227
ALPL	13.16874545	13.72703161	14.45970038	13.55895197	13.93249801	11.57113877	13.73474931	11.46463176	14.27782921	14.58176516	12.8301297	13.80331034	15.00532557	12.95953882	13.9252211	14.05878499	12.79159119	8.205461437	13.21187428	14.67781112	13.41855304	9.49489942	9.406254236	10.02445549	10.8389491	14.22807438	11.2540325	13.90385166	12.86154282	13.72559603	11.73392363	14.03661187	13.02765107	11.11993143	14.18953619	14.25223985	10.96428656	14.52574932	13.05838825	14.81299599	13.75535358	14.87235499	14.37645757	10.05328568	13.98291765	12.31090988	12.73588345	13.71611172	12.58004343
ALPP	12.34836902	12.0058715	12.72961451	12.02684036	11.44801898	12.86053519	13.50764429	11.70883474	12.09602719	13.15909563	12.96938969	11.03572472	13.14622082	12.64704323	12.49300157	13.30821747	12.48336941	13.29254133	9.535528542	11.31192436	10.54869084	12.23473012	10.14466368	11.26263126	11.15209683	10.23202991	12.98980045	10.08765918	10.80174807	10.75647703	10.19406442	10.2809728	10.34777488	11.84125088	13.47968566	11.61402103	12.08884254	11.88605877	11.16154088	11.24543932	11.23419721	13.31860532	13.295283	12.21842064	12.80107586	10.28058091	10.97827509	11.13488678	10.77083809
ALPPL2	7.205155912	7.299156056	7.275401735	7.274526556	7.276848766	7.237331513	7.202205731	7.250323738	7.312816432	7.310612432	7.307447138	7.275440375	7.202947566	7.194493849	7.196230988	7.283543175	7.264361758	7.230452916	7.409563325	7.412916597	7.264710859	7.282590136	7.316347945	7.691630847	7.339039766	7.10093232	7.165828226	7.205292493	7.435002918	7.206702977	7.204294255	7.253060051	7.205957176	7.196282593	7.238069903	7.333350641	7.238136505	7.23257516	7.224959883	7.24152202	7.209345646	7.180322884	7.173359371	7.280196055	7.293316162	7.308504893	7.352880668	7.134179086	7.203961819
ALS2	9.600675154	9.182441035	10.05010301	9.094285441	9.612065215	9.247485251	9.574729564	9.077021132	9.33434403	9.555874365	8.692222902	9.380515029	9.781044165	9.177872858	9.756974885	9.459011995	9.481137898	10.14009569	8.974708391	8.449455287	9.124979685	9.075947964	8.692104052	8.90702477	8.728156818	9.967838637	9.212379793	9.296544192	8.897356828	9.034228454	9.004408676	8.458315694	9.020584377	9.485654976	9.238224203	8.849115749	9.26676942	9.240592936	8.937869463	9.178407637	8.505155056	9.703746734	9.992489002	9.274435052	9.606461509	8.952890596	8.788656675	8.655989457	9.011406105
ALS2CL	7.677158942	7.30626350266667	7.52897652266667	7.312465997	7.31668253333333	7.51870734566667	7.472771707	7.55676398733333	7.34824844033333	7.39955895333333	7.43448597666667	7.415637738	7.42220693166667	7.32535236566667	7.39002962833333	7.36153905866667	7.42000919533333	7.36858709466667	7.372961106	7.39760392433333	7.61955049366667	7.4650143	7.41695978766667	7.41560575	7.62305223	7.273550063	7.37718982833333	7.33728681033333	7.44558554333333	7.33452718633333	7.39099544	7.53865007366667	7.29616925133333	7.44303399133333	7.39131268766667	7.44348011466667	7.31792722733333	7.44678523933333	7.60510032633333	7.37386320833333	7.461722895	7.32854790766667	7.41961481466667	7.31949407766667	7.37920721733333	7.37711628366667	7.49965794966667	7.493775255	7.28445491233333
ALS2CR11	7.326097336	7.702984837	7.950863702	7.490849088	7.731596638	7.403272744	7.463936575	7.328606394	7.673139489	7.633684626	7.520136168	7.455993511	7.344439854	7.415847499	7.633250112	7.801108938	7.357036675	7.545394529	7.27272164	7.233520173	7.223163563	7.282590136	7.33459886	7.183680081	7.212812957	7.651569877	7.282148885	7.217868033	7.226347321	7.318371944	7.334025047	7.195221371	7.227540339	7.235529142	7.363007358	7.531116571	7.373294749	7.189314425	7.495590477	7.261225707	7.283771749	7.568164203	7.713979126	7.643976046	7.685149234	7.311533619	7.357949914	7.33482375	7.506412005
ALS2CR12	7.508066373	7.398141722	7.530905113	7.361531512	7.465636357	7.357221499	7.324785366	7.279444527	7.425407895	7.657179053	7.413248063	7.28091372	7.407312986	7.356362254	7.347759767	7.434218193	7.44966451	7.409262682	7.303162147	7.242193276	7.29778974	7.16427415	7.238481387	7.178369399	7.201168933	7.542999041	7.216189351	7.434729761	7.500696067	7.504843488	7.498709072	7.341367875	7.522838183	7.483135352	7.335652936	7.356880746	7.479895269	7.429371457	7.487064925	7.382194247	7.410126682	7.349531558	7.468418069	7.562851843	7.507543638	7.259863396	7.293690414	7.414881931	7.427621778
ALS2CR13	9.469704212	9.625962831	10.19023587	8.908689823	10.01435228	9.588164677	9.920941789	8.715107571	10.00405191	9.433035128	10.07384546	9.547562011	10.09170387	9.757513604	10.27282791	9.884336688	8.896600743	9.417251141	9.409448213	8.854672301	9.369813618	9.601649019	9.378650868	8.979424665	8.81668789	9.488298145	8.92846942	9.000309295	9.194182373	8.991464682	9.124410646	8.787371747	8.838893057	9.331296959	9.651671121	9.083577198	9.335169675	9.883131392	8.843120094	9.547177034	8.878970927	10.46576548	9.885722786	9.144629716	10.94654821	9.017378954	9.095608081	8.663540194	9.009328381
ALS2CR14	8.379275324	8.535733416	9.068015492	8.74013971	8.604208814	8.965708757	9.132353229	8.190700259	8.808723236	9.25094776	10.12354708	8.622360822	9.061797007	8.711403386	8.308248295	9.03194601	8.843291174	9.855397138	7.233678317	7.76528897	7.467503399	7.961721182	7.313129377	7.618223965	7.737593863	7.575175754	9.02013446	7.484438951	7.876702351	7.62369939	7.404679713	7.624048146	7.5347972	8.055484721	9.007887706	8.057171491	8.371266634	7.809121397	7.810715162	7.744523872	7.723110052	8.98589403	9.168972522	8.511310702	9.160552003	7.550114977	7.652700289	7.645872815	7.602581039
ALS2CR15	7.344123561	7.286287035	7.84747166	7.640340096	7.531995247	7.895267898	7.670737798	7.564442397	7.645995928	7.577556866	7.554955152	7.258251194	7.377451621	7.380976561	7.73377007	7.496641721	7.667232185	7.776691754	7.353390332	7.517838016	7.651555186	7.774531498	7.754669894	7.368316448	7.553134634	7.505613882	7.49933395	7.379066603	7.668916097	7.417807818	7.541087507	7.444311165	7.447236225	7.667784357	7.653233432	7.746362325	7.537463904	7.350867434	7.673639699	7.643747088	7.381706538	7.836742361	7.299679469	7.744457206	7.573467825	7.889087758	7.617376604	7.573006568	7.463961078
ALS2CR16	7.421884509	7.145913558	7.454447601	7.421229403	7.224940732	7.310395707	7.257724779	7.20621125	7.318265202	7.162578525	7.199646292	7.208982628	7.225318913	7.193392304	7.280247348	7.300434231	7.280155662	7.435815006	7.173987073	7.17986604	7.24226623	7.22863428	7.187429345	7.174847738	7.194151946	7.23750366	7.328150038	7.255046228	7.27666934	7.300620019	7.240755406	7.157083614	7.295262868	7.313512678	7.157652677	7.309822005	7.41886792	7.252494643	7.445787286	7.319983675	7.221482421	7.271302187	7.199945422	7.229852314	7.334970715	7.172595381	7.179596585	7.196972101	7.262687895
ALS2CR19	7.427076553	7.368586617	7.391282456	7.347644603	7.368074962	7.358655381	7.291300078	7.302023167	7.297253788	7.341204342	7.300941521	7.422164822	7.446281765	7.281880169	7.337898248	7.362716307	7.372397407	7.41168769	7.307746088	7.253239045	7.28080116	7.198776137	7.489098808	7.271589739	7.327152965	7.310770329	7.366743313	7.34936124	7.367149525	7.278533453	7.326012308	7.22772995	7.269372555	7.320662696	7.35044067	7.33445004	7.330710817	7.324392467	7.282315277	7.325330926	7.374647765	7.355130349	7.382451179	7.341090389	7.437439671	7.319722188	7.391572881	7.354784119	7.370371681
ALS2CR2	10.27891272	9.072825666	9.744346844	8.955397001	9.454374586	8.83292835	9.617400849	8.524551452	8.957656306	8.207824729	9.611553569	8.885199267	9.857947357	8.632701158	8.723236461	10.2489326	9.310171428	8.540068221	9.107260736	10.17417611	9.930116433	9.017837173	10.65509453	9.313381167	8.79986052	10.86482472	9.135007514	11.05938903	10.06242737	9.853498843	10.90018193	9.891198464	9.639427485	9.010288798	9.928622012	9.733495319	9.960696914	10.10868638	9.805998534	9.586954386	8.8719303	9.489843801	9.1547423	8.992247006	8.455469545	10.58737277	9.154657199	8.832804726	9.228453283
ALS2CR4	9.371283607	9.65612683	10.02484698	8.904732742	10.23731955	11.19223235	9.943561597	9.444744159	9.30103253	10.44210581	9.302835554	9.927122494	10.23435645	9.20814749	10.24300742	9.203627627	10.21035749	8.65477328	10.78930521	9.300193891	9.881372725	10.38012443	9.623168707	9.191497565	8.929407102	11.10565939	9.833318939	10.06779015	9.408433922	9.736005527	9.621847695	9.70148785	9.777856212	10.50371225	9.605485267	10.01645495	10.09976329	9.567912605	10.02265058	10.08491432	10.01685779	9.921262621	10.15816933	9.718023691	10.05923476	10.04927865	10.00021107	9.277013714	9.763045279
ALS2CR7	7.223940136	7.196508409	7.12903218	7.20824688	7.185432522	7.330120541	7.166195628	7.132821714	7.18294598	7.211091552	7.182474253	7.148148963	7.222241284	7.173150186	7.118071777	7.158462168	7.211165753	7.320573929	7.184797458	7.274398377	7.230788516	7.196291918	7.161834784	7.180815172	7.188226004	7.186808549	7.134095011	7.154510772	7.238380319	7.221701257	7.19997404	7.170427078	7.180828699	7.209320846	7.175572534	7.152760037	7.129177787	7.148626181	7.136506311	7.141731374	7.176101894	7.171013574	7.195303216	7.127807833	7.332818536	7.199933005	7.268344132	7.160782375	7.231486227
ALS2CR8	7.255854472	7.287006189	7.41537041	7.308472955	7.209527748	7.41479315	7.313362044	7.435612009	7.423370774	7.293140822	7.242651207	7.42588984	7.355271081	7.250310207	7.195256258	7.331212257	7.338255506	7.229732917	7.592059005	7.384615807	7.607943001	7.468166768	7.419707819	7.280493119	7.39653357	7.275758211	7.431092957	7.330356211	7.515898502	7.246946691	7.350376778	7.283421244	7.371006527	7.347065097	7.308547008	7.490999401	7.531527666	7.339590393	7.286706967	7.28529414	7.25871239	7.386702195	7.3710444	7.413794585	7.409710024	7.424903875	7.369473006	7.306457209	7.317979441
ALX3	7.453416834	7.478862975	7.466982496	7.479124613	7.519739758	7.844769348	7.539821322	7.798811754	7.445639948	7.475090074	7.631999804	8.927962779	8.138406462	7.430426928	8.142259698	7.518956652	7.477704844	7.498314862	7.584870303	7.48617538	7.601222262	7.527157956	7.725597899	7.760160758	7.753087864	7.506669875	7.51487209	7.614223567	7.288191261	7.691135141	7.725827159	7.719993667	7.66375052	7.653570833	8.054732529	7.472719837	7.491008621	7.537785396	7.606375592	7.588705041	7.664806353	7.390598819	7.423343147	7.53401223	9.205501558	7.505511372	8.241749459	7.671000708	7.499106633
ALX4	7.176765488	7.175484341	7.146998563	7.159915847	7.182302993	7.176256071	7.151557482	7.144736764	7.139338162	7.214433322	7.265095436	7.208982628	7.166552572	7.186859709	7.155562511	7.166194767	7.121050139	7.218220698	7.165889638	7.188246373	7.187289108	7.20050967	7.181996012	7.162991069	7.198512753	7.176205336	7.147673943	7.156916701	7.172812924	7.150776876	7.12960803	7.226798196	7.138488329	7.153236751	7.16390557	7.163426132	7.137183846	7.154909708	7.148469965	7.153727878	7.183897081	7.15023123	7.203677512	7.155650641	7.193405635	7.147679076	7.148648563	7.191515515	7.175258289
AMAC1	7.264144671	7.233879357	7.235469654	7.247337425	7.188557221	7.224332926	7.183142644	7.242979885	7.193409712	7.236318875	7.191864937	7.208198239	7.230390761	7.189022688	7.193311106	7.236431371	7.247049797	7.187794696	7.152803147	7.173589288	7.185533867	7.177585312	7.155992635	7.156404572	7.187200723	7.263414931	7.22311373	7.247483049	7.170978417	7.166893477	7.231251945	7.201522042	7.175316662	7.161654532	7.205564001	7.159197399	7.286777812	7.224629457	7.25186283	7.200539242	7.231469411	7.252529907	7.17245665	7.174660673	7.157026276	7.141337871	7.155346101	7.24736426	7.16902805
AMAC1L2	7.37281955	7.304117956	7.377134315	7.371144716	7.27836845	7.377339136	7.217092261	7.296133851	7.321678566	7.300466829	7.291000489	7.307527748	7.248355261	7.270339519	7.379925891	7.315647796	7.340405763	7.294021469	7.421839926	7.323069405	7.43602736	7.294842675	7.360757061	7.579596907	7.374500497	7.31578335	7.318994719	7.433254677	7.294799753	7.322916911	7.338887494	7.341367875	7.400670855	7.415800262	7.280993216	7.409368553	7.329978305	7.375563678	7.32339424	7.361044405	7.417253683	7.351133475	7.348321569	7.278382478	7.362562012	7.415997466	7.33790589	7.286729192	7.305829721
AMACR	7.5804122955	7.619207251	7.39573443	7.619838658	7.6093516925	7.983447433	7.4839417095	8.084066865	7.51217696	7.5163195225	7.3770710985	7.627423542	7.5143932035	7.466076128	7.560262198	7.463288725	7.929765049	7.334888462	8.5125006915	8.18405633	7.636823085	7.2913070465	8.30939256	8.037283589	7.699496616	7.895475824	8.1774046545	7.7231384265	8.1478580555	8.014371499	8.489837977	7.757501984	7.734122407	7.6299525675	7.683165208	8.0456218125	7.8354199095	7.470244941	8.3756671535	7.4960439825	7.8383760465	7.585418756	7.3621469415	8.178965512	7.3504011515	8.14398391	7.751342344	8.1281863325	7.8167356845
AMBN	7.54053592725	7.21319659075	7.94616306725	7.2475643205	11.7223858765	7.188644034	7.28463211225	7.20097729725	9.4547597785	11.224031584	8.26043679275	7.46049435075	7.59693951875	10.01077671125	7.32930895825	8.75707500675	7.23232164	7.206794223	7.22266409525	7.24011840175	7.467164652	7.2186009995	7.21019823475	7.20157467	7.20629888675	7.81850721275	7.23714846775	7.33662585525	7.21805782225	10.32266929975	7.2209729515	7.79335976825	7.22991910325	7.224457838	8.23830512625	7.21407925725	7.2237579135	7.264727996	7.8421907875	7.82186622825	7.20013242125	8.68599130775	9.85195184475	7.25354263925	8.586925669	7.2044902635	7.227053005	7.35650322375	7.297968064
AMBP	7.352566763	7.411670966	7.338411828	7.376599157	7.242566816	7.390303315	7.241622641	7.781652721	7.291212878	7.272461578	7.282290705	7.422910699	7.304699543	7.27150399	7.289088474	7.313023476	7.331835422	7.280302389	7.192913538	7.202574509	7.252515323	7.206103538	7.311532488	8.101255862	7.467433879	7.352287619	7.373493879	7.364772624	7.224728339	7.330961056	7.520098205	7.316071973	7.358881506	7.225942069	7.347634476	7.168207983	7.360784978	7.449094197	7.382055266	7.469123682	7.516404831	7.31135935	7.169753802	7.210356635	7.390484105	7.172595381	7.186887423	7.497664958	7.48963787
AMD1	8.654754522	9.3631548545	8.865819299	9.2003291775	8.892386541	9.169052289	9.0985274895	9.331048951	8.9862699285	8.989546991	9.9544923275	8.445664476	9.693669521	9.4383850895	9.0860254205	8.891845398	9.221056479	9.1769218055	8.804756579	8.849386878	8.571150655	8.135281311	8.6532038805	8.2026493345	8.2257003605	8.9238698095	9.4628875335	9.3109909675	8.4684156645	8.591894089	9.1216617075	9.380798753	9.158687637	8.478613298	9.5576924065	8.848071711	9.59755923	9.1854248295	8.4649567125	8.9830061135	8.8374162025	9.2693226595	9.4394504405	9.2837244355	8.6019728315	9.057687768	8.5185951165	8.9854949355	8.827603019
AMDHD1	7.400348606	7.381161884	7.311278793	7.414682682	7.405522081	7.297866759	7.434376555	7.461272207	7.347078935	7.359697739	7.498774328	7.461769282	7.42604347	7.305105048	7.868516251	7.468895644	7.404855698	7.675728577	7.264446848	7.182907767	7.656865749	7.234458475	7.202460065	7.190908968	7.254943785	7.421581539	7.595958565	7.299893465	7.32192566	7.844384779	7.244400713	7.957171725	7.448304517	7.326445217	7.378230861	7.167725847	7.691500156	7.453688447	7.516657293	7.301665847	7.532446078	7.480908575	7.36950659	7.6647836	7.286587507	7.461098261	7.230944948	7.506871463	7.680604069
AMDHD2	7.932174518	7.789665568	7.675443277	7.977169431	7.946918231	7.572267067	7.754536853	7.71496366	7.723919719	7.816475241	7.856229653	8.178444547	7.751277102	7.861181578	7.600721668	7.861942394	7.972757124	8.297156787	7.600383353	7.656252964	7.651555186	7.889460314	8.14669488	8.007061195	8.014917679	7.964387236	7.899683315	8.524174354	7.957005132	7.830518692	7.87408506	7.823654606	7.995882108	7.787005518	7.793142777	7.55710743	7.933857038	7.777663693	7.730454712	7.782115261	7.809503494	7.645441836	7.607668195	7.633431125	7.535642362	7.880786995	7.511446978	8.067692061	8.17091768
AMELX	7.250492642	7.282683735	7.237612974	7.300456967	7.226477262	7.258461273	7.200951593	7.250323738	7.1651819	7.207026541	7.208666804	7.244972786	7.269705674	7.355449153	7.260301804	7.288311203	7.226558051	7.247071302	7.268967085	7.206910824	7.291231839	7.196291918	7.2065168	7.183391344	7.217333106	7.221606416	7.261313873	7.216923018	7.189002763	7.281602845	7.278191718	7.2473168	7.252210339	7.372725423	7.293375308	7.258481576	7.324088666	7.284253325	7.232476914	7.166787666	7.261040683	7.161617677	7.375633527	7.209424261	7.276426841	7.227700336	7.198328663	7.272486353	7.280045953
AMELY	7.138010134	7.16609745	7.171541618	7.1900075	7.165791207	7.171304059	7.15824449	7.180720454	7.108808191	7.133632271	7.191864937	7.205059473	7.149198614	7.131045622	7.150990668	7.116692678	7.136780603	7.176781551	7.202583828	7.207447702	7.210535577	7.194829546	7.209308759	7.17155945	7.186676809	7.182615674	7.151073118	7.165201181	7.214015753	7.141319223	7.150683712	7.2559806	7.228615061	7.274098058	7.199451697	7.20310036	7.170620871	7.170096537	7.203498077	7.151338043	7.140139225	7.192292215	7.093415466	7.122973647	7.118068881	7.190810268	7.182497133	7.143075441	7.183985569
AMFR	8.399203532	8.095679819	8.0887060955	8.8398347535	8.734618499	9.179615769	8.985593564	8.71901801	8.8451886095	8.232816429	8.2702423895	8.116853501	8.4919878445	8.413204787	8.7704550275	8.207875626	8.49035344	8.439833579	8.880523336	9.37606644	9.11387032	9.0780996625	9.227404638	9.3138398845	9.4373470315	8.7388074535	8.6512869385	9.0262503225	9.036438256	9.1945597575	9.038195482	8.98627263	9.062380567	8.961152279	8.6295385555	8.9868148005	8.5798237455	9.0555403275	8.5393316945	9.131376833	8.9956134505	8.7472857955	8.2627388765	8.427242189	8.589704598	8.701879856	9.3786863895	8.755068277	8.7012780395
AMH	7.54271721	7.294884093	7.466415663	7.352525927	7.307967814	7.535821033	8.383867451	8.548330785	7.372603263	7.341204342	8.731279581	7.33020178	8.317478885	7.402416421	7.282220727	7.36023849	7.421095577	9.242222018	8.189388575	7.533323618	7.708353092	7.820098947	7.329534247	7.78581302	7.91980738	7.442684985	8.808041004	7.36761207	7.411899484	7.33911006	7.416769182	7.8865466	7.486176951	7.654870327	7.511128983	7.728252718	7.44658911	7.404556604	8.095814571	7.547040187	7.388788769	7.309712319	7.321224918	8.29062045	7.975441291	7.335463979	7.496537983	7.609447613	7.491749491
AMHR2	7.295331975	7.322344593	7.427777209	7.358076934	8.086833851	7.360089836	7.307742881	7.278242476	7.255453155	7.478527904	7.358125557	7.550607944	7.401578162	7.521294466	7.287132794	7.45762833	7.427721018	7.439808296	7.440935894	7.550475153	7.366681814	7.452513926	7.929222916	7.587985132	7.710190162	7.99773859	7.381344372	7.399406968	7.572254561	7.366481194	7.57882231	7.379072953	7.3577789	7.279311658	7.356736525	7.679624458	7.346627029	7.319284783	7.356069978	7.27311214	7.3104277	7.402994528	7.601693821	7.382159195	7.313250831	7.600441683	7.784115724	8.444995931	7.3609801
AMICA1	8.836358327	8.019191907	7.698242199	7.60446884	8.004547035	7.870770284	9.566227129	9.045465848	7.837349941	8.115661487	8.473715038	8.688598624	9.507378331	8.050356058	8.471142608	8.58908735	8.531184454	7.879122623	8.326040924	7.255870402	8.890317189	11.81778664	10.53826423	10.47689827	12.00742054	8.935907219	10.05609886	10.12034932	10.86498178	10.63479595	8.800061599	9.086703016	9.753267324	10.35884634	8.781142393	9.228590319	10.69979696	9.508351067	10.09607709	10.25468279	8.633337803	9.531496063	7.962786101	9.696893841	7.781400008	8.744950406	9.352909449	9.58618911	9.394960427
AMID	7.643456107	7.451947582	7.673560726	7.603915761	8.439160164	7.523502159	7.680271296	7.437680143	7.420651139	7.539284988	7.410031055	7.582380733	7.410186452	7.628353373	7.482675211	7.641353718	7.489734485	7.653878821	7.530584084	7.587596871	7.66319846	7.316185618	7.903161059	7.411747698	7.876418328	7.808905235	7.556496561	7.584584638	7.318244732	7.716605411	7.7743615	8.00493112	7.592734605	7.525901676	7.757207863	7.347814314	7.715310031	7.527055083	7.435839426	7.57583765	7.64703061	7.545506554	8.046856704	7.394205569	7.513951296	7.597605629	7.48649019	7.571770934	7.670094567
AMIGO1	7.414072459	7.46486916	7.415964771	7.410076811	7.502046213	7.423422094	7.487064134	7.362160781	7.389146897	7.700394918	7.31217298	7.363608713	7.440499305	7.395129124	7.432599279	7.392532908	7.393032521	7.41653224	7.37045829	7.337869206	7.234275044	7.346281985	7.231731347	7.21466493	7.48401047	7.436031582	7.310963659	7.35074657	7.372512799	7.306088861	7.262072515	7.362183286	7.393000626	7.291300055	7.451465856	7.415279575	7.444039121	7.37800619	7.3888243	7.329370888	7.335796035	7.57224164	7.53106907	7.384748141	7.259378922	7.309511809	7.403383874	7.40799958	7.34558918
AMIGO2	7.444480361	7.346394397	7.322645808	7.400141541	7.272288313	7.347202467	7.414116939	7.4602533	7.380880047	7.384131485	7.283146764	7.296566504	7.418826503	7.318703457	7.375662812	7.397313241	7.45111736	7.389817731	7.249026957	7.202144976	7.305696763	7.353652937	7.231731347	7.17268479	7.264625357	7.31983504	7.368995666	7.276124856	7.204323693	7.353290293	7.435785753	7.382184827	7.377614154	7.291300055	7.483855356	7.251354254	7.394375023	7.309005971	7.335760079	7.279162471	7.360621071	7.444764281	7.422632717	7.409557992	7.452012182	7.289927506	7.369473006	7.406623438	7.38550013
AMIGO3	7.34801564	7.270349913	7.530369102	7.250368732	7.25325544	7.251813165	7.210921118	7.2710062	7.372603263	7.285271151	7.20243888	7.202704068	7.239399223	7.150337809	7.201126182	7.300434231	7.23344302	7.523203597	7.14550535	7.188112188	7.254793476	7.191271513	7.196277775	7.181144631	7.195336403	7.253034086	7.160147951	7.133383467	7.18555327	7.202600287	7.177841374	7.575507128	7.2350576	7.165254954	7.235821017	7.244575881	7.186251202	7.184162422	7.240004	7.167967863	7.187230432	7.165386295	7.529145419	7.32957329	7.226463593	7.167468024	7.228954619	7.179478366	7.242739022
AMMECR1	8.1653636735	8.2381358925	7.9331295635	8.545231682	8.1311468675	7.961969358	7.764808903	7.961059258	8.2997490645	8.305745445	8.2132447035	8.1827455235	8.0555264155	8.235369036	8.0604974895	8.621644309	8.2954962305	7.9944406875	7.7022975065	7.5934786085	7.821470549	7.4511287075	7.624584353	7.5482674685	7.9578458235	7.7077780885	8.190169006	7.9029434885	7.9327576035	7.614001815	7.96912261	7.8238784655	8.072796943	7.8068920995	8.4566372645	7.835190929	7.8722710315	8.015636526	7.8933495915	7.536319783	8.082436335	7.934772742	8.147024802	8.7270352845	8.29461212	7.7836643635	7.5448053345	7.8436351165	8.084355769
AMN	7.298413249	7.278343725	7.333846404	7.375918876	7.398978833	7.38309933	7.264009201	7.296133851	7.336069598	7.285921795	7.388649973	7.237941015	7.450615996	7.299718704	7.274300862	7.35588528	7.275046762	7.316624947	7.236738458	7.202574509	7.298902973	7.215253419	7.199751845	7.180381445	7.233066688	7.35443482	7.352052342	7.256968274	7.206349851	7.262533514	7.23596555	7.290478816	7.356676286	7.265126372	7.264835871	7.238823528	7.308368375	7.294732635	7.321151398	7.309435838	7.268093618	7.283942176	7.304937175	7.234470961	7.265071263	7.216340387	7.213747534	7.311518058	7.280045953
AMOT	9.367707494	9.486870478	9.547332406	9.532355497	9.682545998	8.989128203	10.08527439	8.976961879	9.737425929	9.139845157	9.428183562	10.07437843	8.911158609	9.07800899	10.00734566	9.576889358	9.475813227	8.704271671	10.30627034	8.534150959	9.857055492	8.65711191	8.367616099	8.598611728	8.33704156	9.317316178	9.666103559	9.671142129	8.034171828	9.203256388	8.913206694	8.604423009	9.265718849	9.920016416	9.173226735	10.13801037	9.243817652	9.054013965	9.782050596	9.276936803	9.803803072	9.580105539	9.576053653	9.610840158	9.698416054	9.214881328	10.48823847	9.971372001	8.61722058
AMOTL1	7.446400882	7.333406294	7.283831566	7.555240587	7.285204673	7.354355553	7.39394134	7.297314956	7.312816432	7.509662498	7.453885574	7.450912714	7.268659542	7.454980837	7.339702267	7.28422616	7.325465414	7.406836058	7.242622337	7.195420462	7.251773442	7.291711945	7.190630296	7.186091023	7.286359951	7.258210581	7.350918757	7.240063069	7.496862093	7.259588435	7.243180423	7.141854069	7.230763614	7.324994614	7.269257391	7.375313443	7.351614661	7.320563676	7.234626295	7.19016935	7.261040683	7.293971801	7.39068193	7.395919041	7.396592285	7.234694942	7.302503291	7.210034179	7.207712615
AMOTL2	7.291654854	7.198549225	7.294932805	7.263989411	7.287482714	7.269185742	7.186997921	7.272214964	7.292552655	7.229367376	7.23979694	7.305962064	7.205179174	7.29202494	7.313972244	7.266272028	7.269993224	7.234055053	7.236114921	7.225004011	7.333305777	7.28862545	7.238481387	7.180815172	7.197947257	7.380559943	7.215036388	7.331687474	7.234525875	7.316114483	7.362041751	7.304187431	7.243636629	7.287262258	7.282454591	7.23603785	7.315152961	7.261788753	7.270296413	7.228982689	7.362017413	7.264509813	7.323748561	7.280196055	7.406696856	7.247987791	7.304752984	7.340105108	7.237739628
AMPD1	7.157103594	7.195154351	7.210681636	7.194335023	7.329139546	7.111876577	9.221129841	7.174692125	7.165968712	7.146291204	7.171381179	7.202704068	7.26143766	7.197820547	7.166663624	7.148338215	8.415284861	7.14626583	7.187888563	7.180789534	7.188041117	7.19416408	7.141862008	7.319448465	7.20139386	7.178358099	7.066339996	7.215023576	7.191707847	7.258609646	7.192496942	7.141854069	7.6803666	7.133906019	7.382356842	7.179540064	7.175845925	7.142366699	7.137595689	7.226711644	7.168281839	7.642232533	8.106730675	7.191637783	7.249128182	8.273367863	7.217782277	8.778736402	7.098047762
AMPD2	7.20365877833333	7.15942518066667	7.19433549833333	7.18093442333333	7.19628782733333	7.20982746033333	7.18636770233333	7.18542235366667	7.15919624133333	7.17531103633333	7.19202651333333	7.24627183766667	7.205855664	7.14751871733333	7.16520333733333	7.17778097833333	7.18616127733333	7.179141205	7.32590466633333	7.24846185233333	7.22745440733333	7.230830421	7.23421562933333	7.17920965433333	7.216268084	7.256889523	7.18979350433333	7.18178809466667	7.23521744866667	7.219231057	7.21009583966667	7.195213867	7.19717573333333	7.15195055066667	7.169850806	7.30730234933333	7.170896576	7.18087557666667	7.21244140366667	7.19222294833333	7.19789651666667	7.191585447	7.14788671666667	7.170209762	7.196513045	7.28178804033333	7.224927659	7.17717948666667	7.16529673833333
AMPD3	7.387681384	7.34374040225	7.33605470025	7.36500920575	7.3494752945	7.33162055975	7.27209994025	7.29712554225	7.3230759745	7.322894188	7.36349784	7.34170419175	7.3397583665	7.3425905445	7.2591811645	7.44511938075	7.29505140075	7.33555818775	7.29410785	7.33583731975	7.27274085475	7.397954052	7.5696225735	7.494232517	7.5209140435	7.2686752065	7.3049481315	7.26531323575	7.3938614145	7.28435822175	7.3020294215	7.19081720925	7.2742669245	7.23198515125	7.29386213525	7.34915280175	7.44547031225	7.248781788	7.28660552225	7.25313784675	7.20962384075	7.32342811975	7.298314275	7.307715409	7.250138298	7.45995683175	7.29737511225	7.26839681475	7.26110748425
AMPH	8.7054192505	8.4673347445	7.5241698235	7.962321655	7.3058259615	8.8109864845	8.2733049865	8.467317927	8.1172532825	7.277708301	7.624885625	7.5998350535	8.003257062	7.592180488	7.9976664795	8.320164207	8.6669575165	9.249344442	8.169210696	8.2450374905	8.3014498975	7.459640541	8.090220449	8.7999709735	8.230389152	7.413127343	8.4290597375	7.5327263425	7.740095767	7.75719924	8.8278914555	7.7839273425	8.620333683	8.263179624	7.861979957	8.109706025	7.4597683045	7.9446435025	8.769334176	7.78960378	8.523929058	7.3486200395	7.2809502715	7.705584128	7.252685591	8.4047672725	7.8238357175	8.599708476	8.6706961655
AMT	9.206842966	7.919049444	8.420775724	8.494101261	9.30679165	9.511548917	9.510274039	7.80477992	8.679538121	8.38695878	9.042446435	8.558092047	8.326682123	9.973877197	8.531607157	9.264354109	9.605808182	10.94702719	8.514737434	8.574268487	8.708010547	9.394339539	8.981120652	8.625958219	8.892299878	7.984804405	8.782482243	8.783189813	9.198442154	9.491431347	8.581505281	8.036793608	7.93033314	8.730164158	8.002961364	9.269930034	8.593498527	8.57758612	9.480012133	8.904098031	8.579697683	8.82883268	8.486645002	8.284673231	8.612387714	8.235103559	9.210591668	8.533690766	8.053891668
AMY1A	7.247183807	7.2644814995	7.2226667295	7.2974009855	7.2866540895	7.31659096	7.350082644	7.225036966	7.23892201	7.265034173	7.337451786	7.273513697	7.2353815685	7.275279738	7.252048515	7.2807027845	7.2634520195	7.2930261435	7.370578823	7.447360968	7.384285648	7.4070709735	7.463965056	7.616389581	7.469461715	7.25508321	7.257780975	7.2590343445	7.440222919	7.307950455	7.2716614165	7.2666810745	7.290732835	7.3556111675	7.2697896895	7.359188467	7.2735681025	7.29380994	7.2732668385	7.3093304515	7.2209477055	7.2930411295	7.262718607	7.321018595	7.279985449	7.33938262	7.3805068945	7.2872587195	7.300631047
AMY1B	8.7538356	9.579194172	9.433313044	9.539786757	9.587438116	8.140267685	8.169658152	8.379956974	9.077359985	8.767572263	9.437238192	8.62439696	8.17652491	9.213825312	8.481815552	9.59478364	8.628945067	8.858813128	7.554371708	7.500141252	7.56454743	7.549212229	7.472377841	7.736227025	7.747484673	8.401454283	8.747898744	8.080446412	7.418713717	8.021176418	8.046492842	7.995595457	8.306256922	7.917970893	9.238798757	7.568824269	8.836711923	7.91433109	7.662520484	7.59381396	7.728656132	8.97543053	9.463751415	9.373577568	9.565504165	7.726836033	7.995398469	7.825172616	8.126181075
AMY1C	13.91420227	14.11065833	13.97548311	14.07952118	13.92193815	12.67751092	13.17674229	13.33064172	13.84589439	13.69140715	13.70868692	12.59291376	13.79228546	13.35365853	13.65178651	13.58927893	13.25804796	13.77354289	10.19062483	10.72017386	10.33592694	10.92584035	10.74158157	10.92107512	10.93297031	12.22080982	13.90759306	11.85176868	10.55885784	11.81825581	12.19753625	11.07551747	12.13410251	11.82754054	13.34116971	10.68543107	13.72313028	12.97299079	11.15686323	11.32462355	11.7686983	13.97418274	13.8992887	14.07906781	13.89618371	10.71227682	10.88485178	11.96171286	13.1071343
AMY2A	7.38265168	7.325120873	7.352590834	7.302649366	7.244095405	7.335799261	7.348271267	7.2552094	7.369152949	7.342618243	7.269862647	7.275440375	7.304699543	7.324791009	7.315845275	7.36023849	7.466993675	7.299425594	7.215236181	7.180261579	7.257955818	7.204395789	7.190066891	7.184297436	7.190422562	7.278454024	7.195495858	7.232708295	7.20675901	7.265493178	7.223171974	7.2351578	7.314879905	7.244010037	7.314290718	7.20530858	7.307610025	7.298641582	7.24108037	7.359645699	7.287476123	7.346322281	7.31271937	7.33666833	7.254822548	7.23756679	7.222594595	7.265520837	7.167782306
AMY2B	7.337012617	7.300576154	7.190717105	7.163334562	7.185432522	7.195000055	7.244083446	7.264947589	7.163604404	7.224244004	7.199646292	7.194057057	7.223270437	7.345233946	7.166663624	7.278057367	7.217654614	7.272052922	7.226352358	7.291801502	7.186536956	7.172247745	7.317969371	7.178519055	7.20209202	7.265158743	7.272894354	7.214068799	7.209670271	7.471551366	7.299772064	7.152083277	7.185225581	7.224749763	7.2677848	7.475020237	7.241465986	7.182877602	7.233551495	7.20967958	7.174986282	7.386702195	7.298797641	7.246439009	7.161068281	7.20240061	7.437570104	7.156366037	7.206462159
AMZ1	7.244480901	7.284847223	7.227628099	7.191446385	7.268486101	7.192484237	7.224460425	7.171081804	7.26073542	7.211763106	7.292780928	7.208982628	7.194938672	7.228960538	7.175112475	7.232812374	7.275682145	7.249978613	7.247556496	7.209128311	7.394567796	7.4328393	7.518270402	7.462455478	7.655944907	7.310770329	7.245094706	7.265817162	7.27666934	7.33327916	7.384067512	7.275574968	7.363291623	7.291300055	7.169359396	7.180043348	7.223872	7.28819182	7.260518761	7.31336725	7.410126682	7.213986091	7.237721718	7.294660789	7.291077888	7.301534188	7.385037779	7.171794104	7.437650324
AMZ2	10.82173033	11.00127549	10.36486008	11.26830902	10.91337331	12.02336514	11.28797868	11.15884442	11.41546154	10.07946459	10.63640458	10.83081001	10.42086869	11.82156227	11.07403216	10.59615947	11.00783897	10.54681689	11.73140462	11.05925857	11.6055637	11.05184453	11.51667303	11.48378846	11.0393407	11.06413012	10.93033734	11.04568078	10.91091694	10.87575821	11.47249819	11.05160839	11.23286792	11.24664044	10.72120086	11.30051253	10.57629539	10.90526025	11.35614447	11.28214916	11.01985586	11.229394	10.38539555	10.72087981	11.09057658	11.16296861	11.93346224	11.15498765	11.04262825
ANAPC1	8.6854065855	8.3869242605	8.708945998	8.5645229255	8.5597488825	8.4963721655	8.338105198	8.441362696	8.3805171885	8.802168992	8.5877180705	8.4694172775	8.5805619335	8.7541763585	8.351961807	8.2492383375	8.574143603	8.40589504	8.680176059	8.4152239415	8.4543672195	8.4958056045	8.31009297	8.365669446	8.329388685	8.7741307335	8.0177262805	8.8364762645	8.119001739	8.5593300695	8.5407230055	8.409291641	8.4832534605	8.4300080265	8.294761347	8.21045307	8.126667058	8.3013188905	8.417801837	8.4879620455	8.514696903	8.7537226725	8.578349032	8.095949389	8.6208495675	8.246137316	8.30389968	8.214045553	8.359901599
ANAPC10	8.786717961	8.814159009	9.726553688	9.048653109	9.308268406	9.18430485	9.023222449	9.196891118	9.500207407	9.467333561	9.180901598	9.57047289	8.980262963	9.42827307	9.137852647	9.056421702	9.132524185	8.669863529	9.706135553	9.443195588	9.355778973	8.768723544	9.208697554	9.48958257	9.097361584	9.06245024	9.283909969	10.12432758	9.858309091	8.891028679	9.597428015	9.515006338	9.38747117	9.547489077	10.24399032	9.912232982	9.467849203	8.973569973	9.815684273	9.375842914	9.600709043	9.342612563	9.617210461	10.5071115	9.58064919	9.948189616	9.623020976	8.91930183	9.490680208
ANAPC11	8.31178708425	8.30100856075	8.51829544525	8.38391942725	8.4181925635	8.1981390605	8.1816127415	8.2671790235	8.47348666675	8.4686870955	8.35092819575	8.473442542	8.50318071575	8.252457359	8.360564325	8.32007557275	8.284385855	8.17297934375	8.50161610175	8.54448511325	8.55085432175	8.30378945075	8.4024652655	8.5868252565	8.4730769125	8.655594407	8.349090323	8.550714769	8.572335297	8.62399515625	8.5331415655	8.73233642675	8.604184673	8.5271711145	8.36325373925	8.519111816	8.31595494325	8.3738192845	8.49991299575	8.502248793	8.47833345525	8.4604807975	8.5531216825	8.3074680025	8.21434577075	8.5667026135	8.64452270375	8.548562363	8.53336050875
ANAPC13	11.11186683	11.83541863	10.99627487	11.50172052	11.25866892	11.38551979	11.12920855	11.2847687	11.8052546	11.21489569	11.48470467	11.08033826	11.01926726	10.80819275	11.16169534	11.32352301	11.2226764	11.15920088	11.28844303	11.11080495	11.29920691	10.79578622	11.4180005	10.52787364	10.4783016	10.72485994	11.19260449	10.4905665	11.45508059	10.68981956	10.95061741	10.72847429	11.25435317	10.79598788	11.37283178	11.21014181	11.57996943	10.65002959	10.84488507	10.55290362	11.47363198	11.52038766	10.91941646	11.19669718	11.71437673	11.01047562	11.24998484	10.65542542	11.23319193
ANAPC2	8.32042438233333	8.198148435	8.226761606	8.42147974	7.92750816866667	8.03028231566667	8.09683672733333	8.28300506	7.91726986066667	7.87400639433333	8.129833346	7.90486467	8.020373216	7.89316169266667	8.13530689533333	7.96208936333333	7.904022635	8.67904802166667	8.36268576833333	8.33447582933333	8.61946049266667	8.47310189066667	8.185051644	8.43815306166667	8.35454270766667	8.085004745	8.128522033	8.14007119666667	8.761710663	8.23400745666667	8.22068741933333	8.605535996	8.185229264	8.305005756	8.00365667133333	8.14839172533333	7.98592814366667	7.975911124	8.48941728466667	8.353570093	7.97655529566667	7.82854443866667	7.96746312366667	7.97636724233333	8.10350454833333	8.26707112133333	8.267623578	8.417427082	8.293449834
ANAPC4	9.952354141	9.941587137	9.322369032	10.100487	9.720670377	9.996326635	9.933136945	10.00009881	10.47936455	9.840082738	10.14865483	9.628665659	10.62869161	9.603627257	9.754406021	9.907986533	9.560446425	10.08793853	10.08163104	9.899951458	10.24688144	10.9586299	10.67510366	11.15423429	10.6877586	10.3842714	9.705550218	10.06248842	10.36270203	10.34810077	9.945094297	9.777013325	10.47358257	10.05381475	9.823648924	10.53401751	9.824530013	10.42952526	10.9010603	10.01769969	10.88954357	9.845181108	9.987984103	9.435403758	9.66892934	10.11006455	9.823673429	10.25901903	9.678652493
ANAPC5	11.60993004	11.89600338	11.48144729	11.58667831	11.46794525	11.34428458	11.39617404	11.86999594	12.03403456	11.70946488	11.89555756	11.47162371	12.03041718	11.9389032	11.60739693	11.31752397	11.46577418	12.01358098	11.2625226	11.4892626	11.6060265	10.96850395	11.35084246	11.35732111	11.17606445	11.42122428	11.45319795	11.47939439	11.10760557	11.18174739	11.49793739	11.72126195	11.31430807	11.67526339	11.59510699	11.75993827	11.12830708	11.1643597	11.39102035	11.4005912	12.02844274	11.55149313	11.62965443	10.96739556	11.40830065	11.74574164	11.9005423	11.47691788	11.22131103
ANAPC7	8.505753743	8.615039409	8.352794871	8.235981202	8.448370635	8.034081359	8.414797975	8.742405874	8.294084256	8.6567786	8.315545861	8.138570482	8.768080437	8.186600035	8.382271518	8.244309994	8.314138369	8.3523309	8.656858344	8.683996361	9.266523307	8.389580431	8.602507367	8.311122262	8.477205197	8.775777914	8.442348346	8.759406502	8.441581901	8.910057857	8.985412333	8.714287993	8.846574611	8.794549401	8.620415307	8.553123147	8.243658249	8.468912182	8.874324098	9.162484384	8.95345555	8.363413995	8.463951743	8.047476829	8.189227667	8.633586586	8.435049475	8.616667203	8.542312915
ANG	9.371140726	10.00221604	9.804746858	9.144433612	8.938454543	9.421412312	8.854238275	10.60488993	9.392971544	9.688682491	9.218742394	10.6071439	9.71265965	9.249859305	9.294360224	9.576637585	9.572146694	9.847036928	10.64948108	10.6369351	9.366707111	10.11152579	9.533406107	11.23115634	10.62415922	9.291625314	9.673935215	9.491728569	10.18244785	9.29518472	9.144905684	11.56599515	9.692795748	11.15283043	9.642520081	9.953287719	10.58263482	10.56354477	10.94670975	9.551715403	10.1077252	9.40828362	8.874357137	10.26056515	10.52641163	10.41839087	10.69581664	10.35121218	10.2072834
ANGEL1	9.433550038	8.792817027	9.175934712	9.444320498	8.495348488	8.577465741	8.868600019	9.444744159	9.171409724	8.62981159	8.217311972	8.347464371	8.899454942	8.718971221	8.747724682	9.219794268	8.807173906	8.684540751	8.680704397	8.683448745	9.64837669	9.020925438	9.045728691	8.804141027	8.951786367	8.565166967	8.664631176	9.718629683	8.595403007	8.929536804	9.251213408	8.972257222	8.983047323	9.014661832	9.143106252	9.226019357	8.733150364	9.263738818	8.88821353	9.145251722	9.016098248	8.077858156	8.325826894	8.672345828	8.97618389	8.97565203	9.551388921	9.202278506	9.227562612
ANGEL2	8.663048702	8.723092984	9.010348332	9.568638188	8.535614612	8.47581609	8.773024393	8.533441907	8.729568801	9.038385501	8.789499225	9.421558081	8.563530186	9.385861832	8.847218872	9.08764692	9.381687056	9.582123074	7.719873121	7.248165426	7.986619038	8.318206034	7.313129377	7.607321536	7.973701237	7.984152855	8.850692501	7.705190571	7.452454726	7.716605411	7.575726815	7.86932806	7.758169807	8.065173589	8.507734574	7.683446516	8.920342005	8.136000118	7.755768057	7.951969682	8.126992513	9.042330638	9.430272472	8.398671051	9.301283313	7.50032026	8.001509728	7.837770626	8.178038683
ANGPT1	8.793250521	8.542013685	8.882317384	9.496359473	11.36142457	8.717005042	9.812118001	8.828276041	10.48655012	11.03197205	9.900443728	10.59681611	10.58188591	9.495992824	10.9712799	9.839711316	9.521642907	7.41653224	8.034013192	8.29775713	9.346793468	8.224946788	7.64884463	8.357836576	7.428237358	9.429506046	8.80346222	9.505404607	8.12444132	9.973772263	7.607797522	8.429428958	7.591793476	7.788157427	9.282012792	9.024089935	8.111696587	10.51738066	9.051042119	9.897483297	8.332066594	10.71567678	12.98349642	8.808889209	9.413547272	8.278445779	7.97916149	8.140108526	8.661962291
ANGPT2	8.244568606	8.798076929	9.343908862	8.763068027	8.538931878	9.490781158	8.827813346	10.22329759	9.258841223	9.17988425	8.837652318	8.357448396	11.14207538	9.842563492	9.449843975	9.29436316	8.506840514	9.047839925	9.912059596	9.154073983	9.339789239	9.127790325	9.330228537	9.595974105	8.425235043	9.049907462	9.446031024	9.028684075	9.261048476	8.550144579	9.217818226	11.43482959	9.476020542	9.320288988	9.305080771	9.820861938	9.016865462	11.24952018	8.983436742	9.693835455	9.472331608	9.808099502	9.097403296	9.318952008	10.16149882	9.384981127	8.718754469	9.866187243	8.136247377
ANGPT4	7.192889362	7.185825672	7.206495832	7.229935489	7.133128859	7.183719774	7.163554207	7.189185103	7.240172066	7.174329226	7.194712097	7.443611063	7.215986675	7.164007828	7.184628182	7.155355678	7.227187402	7.173092344	7.182479785	7.182244729	7.209530166	7.166452688	7.196042112	7.180381445	7.188477618	7.197001745	7.156743024	7.299893465	7.181003968	7.164625515	7.189323061	7.22211511	7.165350169	7.143587234	7.281724059	7.229976301	7.123822073	7.54629945	7.220667258	7.16324003	7.151437543	7.191376913	7.187009972	7.213151539	7.221972304	7.250301088	7.153546988	7.105052782	7.309483646
ANGPTL1	7.344771628	7.391641603	7.345532926	7.179329556	7.257066886	7.365832891	7.30495804	7.461272207	7.216325684	7.20565729	7.366463124	7.284042644	7.376048094	7.284156754	7.563752474	7.333777068	7.339688468	7.213181082	7.246113401	7.193762769	7.313854472	7.184711817	7.168592888	7.198472131	7.190657163	7.112498014	7.272894354	7.158113221	7.278703742	7.246946691	7.164585208	7.390011378	7.244708473	7.146002562	7.297724042	7.186666552	7.255489959	7.366976357	7.415790856	7.345756758	7.322317833	7.778632139	7.243417321	7.61492475	7.185941144	7.224971179	7.559775897	7.707623583	7.368029564
ANGPTL2	11.29119287	11.97195588	10.44998268	10.54150876	9.189985358	12.9374329	11.10379803	12.58441351	10.42729242	10.04861557	10.87544429	10.58804438	11.6195374	10.69584849	11.43596237	11.17496734	11.48206197	9.910903537	11.75398327	10.84168364	11.54570998	10.33330903	12.030754	12.64679861	10.87352433	9.379427428	12.542919	10.34796381	12.66916484	10.29051055	12.49628752	9.894738015	11.02582439	11.78211816	9.413961805	12.25832144	11.3187654	8.612769745	12.28252066	11.40920542	12.98583364	10.19079046	8.873618878	12.05651281	10.96099812	11.30965168	10.6737443	12.58624186	11.15013272
ANGPTL3	7.29717893	7.253551285	7.242618828	7.214930449	7.279887926	7.304810833	7.310544371	7.31252206	7.241509309	7.292479985	7.315038406	7.336441391	7.303488641	7.17007141	7.170405408	7.358996943	7.251363323	7.369541007	7.236738458	7.182377258	7.198802797	7.171044108	7.199751845	7.160194227	7.189947673	7.169652543	7.253203936	7.145956321	7.220613006	7.173627462	7.140988438	7.194151522	7.244708473	7.137540226	7.344823334	7.195554008	7.367066202	7.16374968	7.12996212	7.142936356	7.14466534	7.300620117	7.431118441	7.365669465	7.415711503	7.206135054	7.162177425	7.214384358	7.190223523
ANGPTL4	9.7405199685	9.304811517	8.638742564	8.081521551	9.3725527685	9.2175248515	8.4929188805	9.878120871	8.510968492	8.0965974225	8.7380813575	9.74332007	9.141403166	9.735714914	9.005561628	9.808866397	8.4660267795	10.3765013455	10.2705862095	11.200896707	9.6563425975	8.9268516995	10.386598165	10.0320052965	8.2234467035	8.2114877055	8.872718875	9.0262297305	9.160221055	8.171633225	9.292688455	9.355768211	7.9877626735	11.149080782	8.322370794	9.033075845	8.5858229665	8.719704061	8.9246313095	9.0189358925	9.5609841735	8.358697457	7.9153161235	8.0884117135	10.309020763	9.477194066	7.7682449815	9.9375665645	8.1640265795
ANGPTL5	7.232192705	7.244057311	7.291481608	7.214185347	7.207207605	8.820228119	7.283326917	7.626264733	7.146734716	7.296458128	7.516094931	7.259032274	7.573315191	7.190109623	7.349537153	7.182274837	7.24396768	7.350948406	7.362532112	7.187843925	7.229389422	7.204940629	7.180632872	7.177550968	7.428237358	7.22874796	7.42891051	7.164030782	7.335727946	7.184614667	7.098827685	7.191995093	7.45363392	8.318690869	7.198686226	7.396388747	7.198314912	7.123718328	7.285607913	7.51074325	7.458437354	7.280583156	7.244365714	7.209424261	7.194480034	7.272570645	7.22383446	7.945524038	7.100541556
ANGPTL6	8.29065403	7.576368342	7.633254739	7.466650178	7.64138281	7.597466242	7.670737798	7.526383437	7.784350647	7.31677734	7.513055507	7.624837058	8.374761084	7.921328672	7.500206499	8.220745608	7.619982201	7.627512343	7.782160479	8.080425283	7.979268984	7.468166768	8.694168633	7.935503454	7.61639375	7.68150915	7.695458735	8.231133716	7.689290394	7.707855594	8.174669651	7.74013661	7.654901265	7.708143877	7.808484894	7.966362244	7.668283849	7.857445059	7.811541976	7.882181276	8.266314988	7.709213351	7.488597765	7.67026988	7.603320916	8.04308221	8.309985175	7.52248226	7.548187349
ANGPTL7	7.31466029	7.339578244	7.202336081	7.327887779	7.332908125	7.856123738	7.156911499	7.4602533	7.27922619	7.297791041	7.335658588	7.306744922	7.302282815	8.802362879	7.314909465	7.280119101	7.236549526	7.286366575	7.28886761	7.410881109	7.339579108	7.234458475	7.26433962	7.519147125	11.47050989	7.260808244	7.440878449	7.281506906	7.331919084	7.219730307	7.307312313	7.322907865	7.318165125	8.791804044	7.339891927	7.36836025	7.261200998	7.35584653	7.37753891	7.831132739	9.198938108	7.303932951	7.304937175	7.850916763	7.316537195	7.293745407	7.396816031	10.49625068	7.241489509
ANK1	7.467951319	7.411670966	7.374649949	7.351829985	7.44057425	7.41623213	7.521927163	7.435612009	7.347767928	7.296458128	7.372762728	7.426633523	7.454946665	7.359989731	7.387539083	7.435370282	7.481963813	7.492969515	7.58607188	7.465977192	7.484153834	7.489435621	7.734414166	8.174739856	7.760042544	7.334278949	7.377983259	7.449462291	7.53707546	7.360465381	7.69166474	7.420209446	7.407229736	7.42507129	7.374093793	7.438902138	7.413627395	7.445637004	7.431400686	7.39927991	7.480841399	7.379660537	7.391424868	7.392490216	7.377130297	7.744049627	7.506498829	7.645872815	7.405028693
ANK2	7.4036428875	7.290184184	7.4543623825	7.316212901	7.545661855	7.475375812	7.5608026865	7.615880537	7.3874154155	7.8997449245	7.587659253	7.415092238	7.7291058805	7.6717088095	7.564730081	7.431229582	7.4936017395	7.32782457	7.229636138	7.1991866945	7.2292389535	7.2141381435	7.1869154565	7.172407412	7.21230869	7.2654152755	7.4516502915	7.298496529	7.197875333	7.2531403645	7.275290957	7.225858073	7.328454266	7.292440327	7.4284436795	7.267303828	7.469184584	7.3368009805	7.2940062565	7.277342726	7.374662041	7.8120405115	7.724691341	7.3902551515	7.5728175275	7.26491779	7.215761701	7.459823966	7.2744905855
ANK3	7.626995562	7.57990877766667	7.50056343833333	7.392845563	7.760084812	7.516731459	8.231717143	7.46613168533333	7.46365636766667	7.517751002	8.03857827233333	7.539972505	7.84060576966667	7.62506200333333	7.78871528966667	7.86372235233333	7.633462833	7.45303062533333	7.43399719833333	7.55455393166667	7.786972646	7.919275189	8.05764816033333	7.71678840133333	7.71845960933333	7.68141380133333	8.04220888433333	7.729347422	7.473932453	7.81226392366667	7.68669743433333	7.63972774566667	7.55241133733333	7.57703662266667	7.98311855133333	8.010561662	7.46936473733333	8.08199914633333	7.53737096566667	7.73803465733333	7.673246629	7.76216760466667	7.96822380633333	7.95808710333333	7.57433569266667	7.862788157	7.91778482366667	7.728479771	7.56158824333333
ANKDD1A	8.886577057	8.54801625	8.317471644	8.040573649	7.950623043	9.287082385	8.889276713	8.399967646	8.34901317	8.248105653	8.752714026	7.643594906	8.492380447	7.951072423	8.546922483	8.720179655	8.644583867	7.689419481	7.580050064	8.458530993	8.398654076	9.44269319	9.129952763	9.17126033	9.682931096	8.406796174	9.527563321	8.951724451	8.017038879	8.430329497	8.672617687	8.756734789	8.542919956	9.323534983	8.400609115	8.828919919	8.643042765	8.408241123	8.607944974	8.817774371	9.382310152	8.659310274	8.148443892	8.153921565	7.567398285	8.35604416	8.629418305	8.48356331	7.759821245
ANKFN1	7.278972442	7.284847223	7.207888348	7.394136643	7.166580678	7.146802293	7.262747142	7.238076593	7.279889043	7.283325069	7.244088202	7.496445644	7.314562473	7.388535766	7.441356763	7.24506009	7.278232712	7.207411833	7.440935894	7.188246373	7.222790074	7.227105428	7.199051927	7.180662923	7.183661498	7.234019515	7.320140512	7.258905134	8.166270667	7.244045691	7.250582893	7.177445377	7.128307285	7.754242199	7.247782332	7.352333273	7.357975844	7.311583651	7.267032053	7.17502442	7.679975875	7.184021908	7.222528678	7.253775532	7.353091371	7.421567727	7.625203483	7.476339814	7.223978464
ANKFY1	8.53351448766667	8.46134257966667	8.78039337933333	8.26835090066667	8.10071612766667	8.37827824666667	8.64093281766667	8.30701123066667	8.44318785833333	8.06192916166667	8.21161306233333	8.02841333233333	8.38284300833333	8.39409106666667	8.708613292	8.364703158	8.54864397333333	8.89765108833333	8.19683889933333	8.49741636633333	8.59930268733333	8.848415976	8.57864716566667	8.836297954	8.60545302066667	8.305537555	8.57654737666667	8.610809736	8.41111437366667	8.55387283733333	8.54997873533333	8.170093525	8.536048715	8.40490352966667	8.27836049066667	9.062247679	8.31583928466667	8.741785521	8.83743653133333	8.70349949966667	8.38048453033333	8.09736562766667	8.069905831	8.25619884633333	8.213258295	8.32346048133333	8.51262289133333	8.31445871733333	8.42511415433333
ANKH	7.710406403	7.3792237995	7.5311415245	7.301897998	7.347298429	7.351606046	7.4048805635	7.383776191	7.339862069	7.399254173	7.3246917285	7.3838899555	7.2837019485	7.3567176755	7.3727242905	7.5767624375	7.4225661405	7.520487808	7.5735645635	7.799036739	7.4948504645	7.614496873	8.422345344	7.584069811	7.555859948	7.414672445	7.6547994785	7.9133750535	7.459077605	7.493153371	7.731360015	7.4457507795	7.342910029	7.4276147085	7.6167901145	8.3558290705	7.642329913	7.649632937	7.783902869	7.5675403325	7.51713475	7.5601928345	7.356810555	7.5078270525	7.345072828	7.8171988225	7.5926541635	7.3813975905	7.402026471
ANKHD1	7.8093548145	7.8099972365	8.0050570175	8.114983781	8.1390491815	8.431337431	8.0773954705	8.300388813	7.8931461545	7.763152881	7.916795875	8.067146499	8.0702444245	8.1891811255	8.096617333	7.971133878	7.8335232845	8.21266223	8.0749866085	7.997316029	8.055776871	7.940164977	8.264400224	8.094077307	8.220449625	8.4041265665	8.083865761	8.218122605	7.8642622055	8.0242195075	8.078564708	7.9903461325	7.9400566955	8.4116803655	8.175820421	8.152039873	7.965560029	8.230650438	8.138991306	8.2388344595	8.0446824465	7.900891835	8.0092408675	7.955154206	7.871432925	8.159067721	8.041092164	8.026730311	7.837274454
ANKK1	7.240836957	7.246245804	7.166393328	7.236734341	7.201784723	7.323047111	7.26023098	7.366549693	7.176078415	7.160179845	7.214162099	7.390475296	7.230390761	7.218393866	7.230048754	7.295743003	7.213776128	7.236940024	7.209308093	7.191346448	7.254025279	7.200310783	7.24719883	7.172020165	7.229847434	7.15956323	7.221958933	7.166367175	7.196782779	7.189995972	7.135263855	7.169239261	7.213534023	7.255083519	7.191782612	7.285896928	7.184521147	7.269740125	7.234626295	7.31468426	7.282544565	7.308888102	7.188846069	7.262003851	7.361513834	7.190209262	7.228954619	7.248483676	7.23398804
ANKMY1	7.82063008066667	7.71530503066667	7.71957828466667	7.65415590966667	7.817855648	7.73355258166667	7.77401286666667	7.653580554	7.67859121966667	7.65213666066667	7.845574615	7.719950547	7.81071856866667	7.660419946	7.583377229	7.749477402	7.78091669633333	8.440357204	7.736884231	7.64107117533333	7.78352500166667	8.00916744366667	7.57778953466667	7.60254758533333	7.877579897	7.752357907	7.64234593066667	7.64517233766667	7.688136784	7.533915271	7.513674524	7.461252068	7.617837731	7.81356418466667	7.56300100666667	7.59383280366667	7.63873444833333	7.40353246933333	7.72990560766667	7.781293145	7.902070106	7.72170291033333	7.50301325133333	7.497128593	7.87674142266667	7.61839296666667	7.757456217	7.613304406	7.509554686
ANKMY2	9.470640435	9.17662684	9.791669541	9.350005847	9.406184061	9.417012529	8.979334189	9.082791362	9.914345856	9.261391125	9.100919935	9.68260999	9.030936332	9.249534361	9.52559688	9.505104271	9.625492633	10.00814674	10.05267299	9.282391556	9.40914452	8.745337457	9.947091314	8.912700671	9.070405887	9.900968773	9.501758554	9.376145097	9.358218417	9.244073732	9.354997009	9.448604903	9.642705803	9.881911046	9.425823445	9.518306293	9.572719225	9.15055099	9.828247597	9.474305185	9.410996736	9.334128268	9.896817243	9.183204983	10.18744805	9.802678599	9.66905847	9.436074377	9.281410783
ANKRA2	7.636976113	7.914058738	7.868445628	7.77885841	7.939465303	8.042189958	7.974167408	8.480475093	7.872495826	7.909541285	8.124505774	8.167171407	7.688739703	7.985396564	8.13307278	7.729467015	7.881825738	7.751214425	8.638682581	8.295436495	7.990999589	8.354246832	8.59638526	7.80853376	8.577073789	8.187522519	8.430706491	8.229839318	8.3432427	8.187785771	8.215934378	8.525605914	8.309576235	8.600071891	8.150538199	8.207125995	8.334888462	8.171455232	8.280184743	8.492230773	8.020195588	8.281603003	7.86558366	8.444441874	7.99316233	8.622202869	8.29849135	8.28699998	8.154029701
ANKRD1	7.188389746	7.160607597	7.174789943	7.259455291	7.280647591	7.129869439	8.330951097	7.2710062	7.227347251	7.18492151	8.188134101	7.391237382	7.150565055	7.140054841	7.15281569	7.223338797	10.01847817	7.201626267	7.155110132	7.17986604	7.179008065	7.661537921	7.060568338	8.026003037	8.555032178	7.186808549	7.625797848	7.211182142	7.158772029	7.181349779	7.266012924	7.117780475	7.167569941	7.114446123	7.398750057	7.121939871	8.541634431	7.20489806	7.144124397	7.116151736	7.185008689	7.988244064	8.012688164	7.225224864	7.195556463	7.67319728	7.123612252	8.040495189	7.210214023
ANKRD10	9.27769403	8.655432857	8.974359259	9.236214268	8.361071775	8.326798709	8.596599846	8.63995685	7.978106716	9.507191795	8.63042639	8.678003687	8.624101236	8.537731633	9.13647737	9.504048101	8.778468125	9.133088226	7.812382108	8.146326911	7.759932711	8.0592924	8.015031632	9.012306652	7.849442289	8.01742999	9.695553227	7.916191526	7.929227952	7.811158874	8.156252741	7.970820724	8.158607048	8.882121636	9.147999254	8.02836242	9.350219329	8.688167986	8.083892929	8.459509955	7.978699589	9.143471326	9.178920877	9.670821865	9.45518032	8.223885423	8.000748031	8.123580421	8.315517813
ANKRD11	7.236542248	7.215243446	7.278220414	7.160597958	7.161047476	7.171304059	7.176670552	7.189185103	7.18821155	7.195138943	7.172876026	7.224648792	7.215986675	7.140973355	7.134781685	7.162334493	7.179327644	7.189987463	7.379794294	7.301873101	7.225104894	7.38202856	7.386164777	7.225462896	7.257283745	7.247868785	7.152206624	7.206285965	7.225802809	7.24307918	7.174752291	7.22211511	7.252210339	7.171246168	7.113273192	7.231299544	7.195736716	7.21407695	7.268119576	7.180872711	7.14466534	7.121257166	7.256654748	7.167075284	7.128532461	7.268236519	7.198328663	7.212209021	7.154084306
ANKRD12	8.5090781	8.265540668	8.938771097	8.784633684	8.758108077	8.799425884	9.079824105	8.858514734	8.931791329	8.676085843	8.27093627	8.179123535	9.077259868	8.824449044	8.798138296	8.947912732	9.551417449	8.88584653	8.579385793	7.937439736	8.422181666	9.388155677	8.909449304	8.521819777	8.657064743	9.621876376	9.502289629	8.46392122	7.960895432	8.976236211	8.959956412	9.065701053	8.768103842	9.417182648	9.209014036	8.486206806	9.319495719	9.780447179	9.107452863	8.93671015	8.648588611	9.397379002	9.297088691	8.907192173	8.966131444	9.512885911	9.186756661	8.344481629	8.411457197
ANKRD13	9.69406204	10.01431272	9.579515635	9.749810051	9.503531573	9.296703568	9.622758105	9.835429528	9.855214539	9.653837636	9.949522117	9.872301949	9.712333073	9.954444124	9.641586846	9.935151249	9.934765565	9.25506412	9.495986685	9.481540871	9.698252467	9.78304576	9.996914173	9.741568283	10.10353878	9.511305841	10.41876693	9.717883241	9.760232703	9.747081604	10.29120207	9.485608315	10.11915392	10.12443725	10.05420607	9.590975698	10.08261432	9.792862351	9.720380039	10.30628236	10.09246112	9.696462885	9.907387455	10.12171028	9.885554628	10.1110152	9.60362358	9.839496342	9.81360549
ANKRD13B	7.415376259	7.630799146	7.679198586	8.104768462	7.611827221	7.36870722	7.361789337	7.482543296	7.934361926	7.485371646	7.662962312	7.640593875	7.440499305	8.095796226	7.45788858	7.729924664	7.563559419	8.130101485	7.53941064	7.374649897	7.338317944	7.271105334	7.195082141	7.158717186	7.259678104	7.330112847	7.529222968	7.346600881	7.555418181	7.253734182	7.372156909	7.187615885	7.372108197	7.40498601	7.408231109	7.461150898	7.552181681	7.390146158	7.344778477	7.253048332	7.440033697	7.469214708	7.509716352	7.344621054	7.638914182	7.40706673	7.463559172	7.281932117	7.399315469
ANKRD13C	7.794816465	7.825304907	8.10720555	7.849131779	8.399451346	7.910671804	7.742834669	7.497598029	7.93650653	8.285270156	7.919628801	7.704550294	7.652584036	8.114612064	8.111688718	7.941506528	7.802691103	7.712513831	8.053714179	8.137802609	7.585351567	7.489435621	7.770280618	7.556927647	7.619616698	8.461400692	7.885556837	7.951556657	7.958563547	8.17831656	7.973720416	8.295144954	8.099487698	8.24309957	8.208070221	9.023507335	7.983377817	8.506365751	8.077889648	8.100140691	8.026808199	8.380498187	8.292026286	8.433945851	8.058508162	8.395078271	8.608978369	7.761849023	7.967215611
ANKRD13D	7.510752436	7.36367958533333	7.34782358433333	7.5056164795	7.38520545616667	7.46944206366667	7.5699556705	7.3387212145	7.3869685825	7.43115136716667	7.4494760235	7.341657678	7.48344264133333	7.3383627555	7.37580947933333	7.4506107875	7.40152027	7.4787408675	7.33092289083333	7.49703245233333	7.424813978	7.54073016683333	7.293892062	7.733905109	7.45655618616667	7.30402633483333	7.2910184795	7.2856432455	7.34659845516667	7.38139489916667	7.30973703566667	7.3288361295	7.30969693166667	7.42547074416667	7.36985885516667	7.46279806716667	7.35078009166667	7.35816351816667	7.39228838933333	7.51554698466667	7.35783120416667	7.3617198345	7.3896704135	7.312975066	7.4407392125	7.340751142	7.311206509	7.30230145833333	7.23278008883333
ANKRD15	7.71744655733333	7.70702543166667	7.986429118	7.75534221433333	7.578244597	8.14500668933333	7.672763284	7.720695227	7.91351998533333	7.766102113	7.62716360766667	7.93337275033333	7.68494009333333	8.34129060233333	7.960366932	7.80051280133333	7.69508786033333	8.085035957	7.62062034966667	7.854798022	7.991002986	7.662643237	7.758902082	7.540883635	7.89180341433333	7.60422456333333	7.82403525233333	7.92814448333333	8.20634022766667	7.69765707633333	7.824516744	7.82339759033333	7.71466933466667	8.105601286	7.84321988066667	8.29324628233333	7.85685466266667	8.23314472166667	7.85418465633333	8.01721736133333	7.68138647233333	7.93601494466667	7.875784442	7.79487033433333	7.937193923	8.071944456	8.13788955666667	7.775568572	7.883028109
ANKRD16	8.116863886	8.216098116	7.9400141825	8.7894361765	7.9622958455	8.1310240575	8.1293284395	8.276938306	7.903974654	8.0943694645	8.0641916375	8.324584464	8.03863008	8.211992976	7.99466503	8.0920273035	8.1335187065	8.9454381185	8.1194342965	8.0072564105	8.103595726	8.1069266665	8.2900918845	7.859812827	8.303900028	7.970486803	7.768224884	8.4888600135	8.0334652565	8.0180692405	8.48811493	8.1140425935	8.0745467535	8.1240336885	7.8695019165	7.825215687	7.922258654	7.871850446	8.0092003935	7.91527254	8.136213834	7.8994389325	7.9188162505	7.921972796	8.4014960335	8.107262941	8.374004245	8.0552948295	7.945067394
ANKRD17	8.282419879	8.666010171	8.5867491175	8.5467918255	8.5429269375	8.6337445125	8.4172578225	8.796653569	8.958613684	9.1317956095	8.533170657	8.224771503	8.549373542	8.617087754	9.197663495	8.642487475	8.5600902285	8.5097937705	8.821697297	9.177398988	8.733095368	8.4553104295	8.3994874145	8.209216341	8.0843622505	8.1763289365	8.6282108915	8.1361501925	8.2397832005	8.57551313	8.4441818605	8.1142329955	8.1544707545	8.3358802945	8.481488554	8.6205793625	8.3708610375	8.515986473	8.7295006405	8.407297555	8.157385167	8.3236293845	8.580564939	8.9889479315	9.0292270695	8.5609062325	8.496858143	8.0433218645	8.1384900285
ANKRD19	7.27837539	7.276167877	7.268322735	7.183576856	7.149931685	7.617105833	7.585144783	7.363259762	8.425269748	7.246301335	7.594549644	7.26996942	7.221208626	7.32277461	7.609801261	7.216726681	7.151998363	12.51161104	7.210539538	7.188514851	7.206539149	7.19022593	7.245155405	7.178211095	7.167898189	7.238371676	7.282148885	7.243759968	7.171711012	7.210757244	7.31969113	7.237014434	7.213534023	7.231922711	7.28610259	7.23603785	7.146924047	7.224629457	7.207791926	7.30295191	7.167162617	8.312348921	7.262290813	7.142250726	7.128532461	7.230467722	7.347848067	7.170694765	7.24648602
ANKRD2	7.215412594	7.1729521	7.246196663	7.182157582	7.172097903	7.226920278	7.815518473	7.202551252	7.214231032	7.236946501	7.222389825	7.28091372	7.202947566	7.141895104	7.195256258	7.189855501	7.662955857	7.203074533	7.234885237	7.199051652	7.215617857	7.197267979	7.199987646	7.316873776	7.173959978	7.207725361	7.117150936	7.174404573	7.230888311	7.295229298	7.825505074	7.163223937	7.170894241	7.102215946	7.247037109	7.26260098	7.159248814	7.175194607	7.203498077	7.152533551	7.166042872	7.217552389	7.206486749	7.294660789	7.202058065	7.243448319	7.180561092	8.22674679	7.210214023
ANKRD20A2	7.214072601	7.381161884	7.201645526	7.216422368	7.145147028	7.556162374	7.30634835	7.269796412	7.154032246	7.367580974	7.106956598	7.16007751	7.247359038	7.274984567	7.480371181	7.224802251	7.144855668	7.278042651	7.329299813	7.207996144	7.180514855	7.92333709	7.239389632	7.181144631	7.411409365	7.6197831	7.162419228	7.132103932	7.192484279	7.226600163	7.176809673	7.143149081	7.20378675	7.42507129	7.255217288	7.272974129	7.206881471	7.171369307	7.217448492	7.20967958	7.187230432	7.267061318	7.091732284	7.250109941	7.16923902	7.23756679	7.220763098	7.121897352	7.241489509
ANKRD20A3	7.176765488	7.916556774	7.266902142	7.179329556	7.242566816	7.520752878	7.316195438	7.250323738	7.32304548	7.564950954	7.217588904	7.163251443	7.465031101	7.268004683	7.341501332	7.157686263	7.250130703	7.231173042	7.23249365	7.183571782	7.215047143	8.089418352	7.163138571	7.120119716	7.188727348	7.590906638	7.174932014	7.215974924	7.170978417	7.346169525	7.289497735	7.191995093	7.185225581	7.625935603	7.233569292	7.159197399	7.301510033	7.25780718	7.321151398	7.439317449	7.28871869	7.572919968	7.29614251	7.309046033	7.43939382	7.185433476	7.149977343	7.21656063	7.210214023
ANKRD20B	7.083436144	7.117422145	7.115193758	7.149111074	7.116161533	7.157777756	7.194644792	7.126874043	7.091235211	7.129331518	7.121082738	7.082889927	7.034454993	7.09200308	7.128579427	7.13418898	7.150421481	7.149269241	7.202971814	7.191346448	7.233757272	7.195046209	7.194589903	7.171084688	7.155099967	7.151506397	7.15447434	7.036755613	7.191320222	7.130469526	7.083377533	7.09380612	7.12148691	7.208136708	7.159217904	7.165806088	7.113965285	7.113842309	7.085924649	7.14894348	7.085063228	7.128080599	7.124043057	7.090815567	7.100388446	7.303511593	7.166805705	7.156366037	7.134168819
ANKRD21	7.194369735	7.284126564	7.194787212	7.174413934	7.19557045	7.221751647	7.219551786	7.275834842	7.169102986	7.196567268	7.227209281	7.27856767	7.178026119	7.23369125	7.214998165	7.215251461	7.227815995	7.239828692	7.218408332	7.201315431	7.221342595	7.205221914	7.260666819	7.329910731	7.174975646	7.240104658	7.26015539	7.191936784	7.203120571	7.245012395	7.147754764	7.228660531	7.221084748	7.170048869	7.205564001	7.190816801	7.216251776	7.26841624	7.201350296	7.201685667	7.235937702	7.255965349	7.190686049	7.229852314	7.199882625	7.247987791	7.192317475	7.245130716	7.225229914
ANKRD22	7.349964831	7.18648332	7.182020399	7.287943853	7.26468196	7.193741484	7.361789337	7.596076031	7.260075576	7.233170685	7.56667428	7.633353265	7.341763624	7.404018281	7.259296776	7.361478274	7.448937539	7.235497122	7.172058228	7.189456804	7.251040209	8.311991403	9.400720237	7.935503454	9.470185503	7.618833284	8.147404275	7.309703184	8.839389006	7.864857063	7.597212519	7.907612061	9.097096693	7.275395255	7.551992324	7.524525803	8.775512783	8.201145189	7.728690002	9.008533168	7.256394704	7.761191643	7.242468631	7.350784487	7.132382091	8.920502806	7.280063631	7.640079592	8.544979753
ANKRD23	7.326097336	7.229541929	7.186682627	7.245063989	7.234914592	7.327287671	7.676192536	7.261301602	7.193409712	7.263680307	7.212790385	7.255908004	7.232403329	7.247936087	7.271314224	7.20635601	7.350500702	7.322157199	7.201808999	7.18650479	7.25959142	7.19022593	7.215334963	7.209974725	7.199090898	7.249590349	7.258996865	7.262827844	7.237070409	7.216759494	7.256906237	7.25402953	7.256497627	7.209320846	7.265573572	7.193966773	7.332903512	7.260461908	7.291111	7.291514382	7.251789357	7.278058446	7.332895462	7.271115731	7.339262104	7.573654286	7.216613693	7.575473715	7.235238735
ANKRD24	7.728957101	7.734551084	7.522298349	8.310873167	7.383598673	7.745037007	7.518925353	8.042908064	8.082484254	7.279459847	7.518117164	7.301264439	7.258388333	7.463024016	7.511515009	7.367651158	7.466276335	7.976696364	8.543269294	7.89304387	7.286981451	7.629908348	7.324533079	7.554062978	8.041429865	7.217975032	7.73475732	7.760353724	7.874979061	7.716605411	7.427144073	7.663771731	7.332438667	8.485214535	7.302061605	7.59085923	7.486081524	7.26841624	7.770372917	7.681064626	8.079735151	7.530879951	7.253826977	7.311733933	7.553397678	7.424903875	7.804923954	7.472299664	7.315556393
ANKRD25	11.08252577	10.21129128	10.55261807	10.13233556	8.905585117	10.76678815	10.72298426	10.24051934	10.43314334	9.424531117	9.781548245	10.12862981	10.15515459	9.264726262	11.41066302	9.993037246	10.43510152	11.78227153	10.60679694	9.834845197	10.04855418	9.622989034	9.183696618	9.737519228	10.24782099	9.137269729	11.00499481	9.436248745	10.08868034	9.353908812	10.21031107	9.141081964	9.610801349	10.91955371	9.920086008	10.85900408	9.98606272	9.8291492	10.59492866	9.825937377	10.86193316	9.511501762	9.803373238	9.83812058	10.82333746	9.859494317	10.79710281	9.541172775	9.564581804
ANKRD26	7.66108601	7.969004729	7.640076695	8.162923188	7.990065345	8.057285609	7.707197557	7.829300872	7.845778784	7.782176437	8.012482911	7.869325312	7.745386942	7.999255359	8.165392262	7.785435736	7.889460194	8.012972346	8.156170695	8.235063551	7.992454908	7.282590136	7.329534247	7.607321536	7.392834075	7.79385572	7.782357842	8.270960267	7.387379221	7.795058307	8.077548856	8.155881037	7.883475282	8.400078084	7.939524079	7.966362244	7.779219869	8.125552056	8.083892929	7.692857807	8.868396844	7.652474158	8.046475212	7.877460241	8.018063048	7.899350185	8.2053511	7.784403002	7.702125046
ANKRD27	7.583751988	8.009248754	7.566768464	7.807691118	7.84515601	7.633948867	7.582259098	7.530321082	7.855991467	7.709264683	7.543125446	7.825824468	7.50764337	8.049933556	7.60282263	7.732667108	7.671493559	7.49679	7.216576036	7.190579471	7.251773442	7.444652307	7.536132943	7.319448465	7.407680609	7.389381041	7.572414104	7.35632064	7.306268977	7.309405677	7.330805781	7.374427206	7.414860712	7.332279218	7.422340166	7.273868934	7.734130486	7.554751875	7.410191387	7.322651516	7.39446808	7.68892786	8.065365606	8.112176872	7.912900231	7.288981387	7.253322194	7.336140989	7.589260183
ANKRD28	7.794346174	7.555573007	7.452153886	7.632833728	7.570914431	7.424858968	7.524923385	7.471430354	7.376742562	7.384131485	7.596449274	7.366696548	7.540858631	7.558118288	7.435792243	7.592871322	7.671493559	7.333293524	7.25360709	7.206385359	7.222057207	7.29642424	7.202988701	7.25298008	7.251538404	7.352287619	7.70178587	7.312212997	7.325643951	7.213769282	7.442689556	7.276671846	7.364394024	7.256327753	7.472280381	7.290707926	7.645705239	7.35584653	7.29884937	7.296559057	7.309122222	7.517503637	7.46297308	8.062557191	7.333895168	7.289927506	7.217196347	7.289147478	7.470439215
ANKRD29	7.209317536	7.214536451	7.19751985	7.349739383	7.158671123	7.292343329	7.250258085	7.491589813	7.212126469	7.98486482	7.259664903	7.284042644	7.251349443	7.214904514	7.290064242	7.215251461	7.312896854	7.351754454	7.193300166	7.193549136	7.203546791	7.217936578	7.202988701	7.177441812	7.273767631	7.233145047	7.262472304	7.218810141	7.212246836	7.24307918	7.170661541	7.228660531	7.26078647	7.203399211	7.214694324	7.319285641	7.577095016	7.208824617	7.308853808	7.185530342	7.247221017	7.464802649	7.406110615	7.505246907	7.313250831	7.320756594	7.496537983	7.505560805	7.567957009
ANKRD30A	7.17356570133333	7.17525189266667	7.14462326866667	7.13795468933333	7.14803284066667	7.19994752533333	7.166064809	7.17542239866667	7.152204322	7.14839947966667	7.198433512	7.27043544566667	7.17349439433333	7.17282042933333	7.13135325233333	7.15346550466667	7.1456051	7.12934486633333	7.25901899033333	7.20454749966667	7.19319654266667	7.205940362	7.16651575466667	7.14900561133333	7.179008009	7.12831394833333	7.19054150566667	7.17790322566667	7.188600386	7.161966993	7.16857203866667	7.16431434866667	7.13178441366667	7.15480748633333	7.17450690333333	7.16499563533333	7.15861669933333	7.12839852266667	7.14395180633333	7.18323253066667	7.167155093	7.295790999	7.16241038833333	7.14837013366667	7.21113533733333	7.18473517533333	7.18908636033333	7.164601415	7.17279053366667
ANKRD30B	8.949542605	8.837944902	9.02282469733333	8.87511119633333	8.75227519533333	9.138621832	9.316279828	8.857565165	8.84401981566667	9.138764331	9.355115136	8.64170184666667	9.218389056	8.918941792	8.880146669	9.14526359966667	9.02273419566667	9.318174148	8.07175901866667	8.513252917	8.18272954166667	8.73940225333333	8.18882826033333	8.422258753	8.34422105833333	8.38952434966667	9.22699045166667	8.246460126	8.40930328266667	8.45758678	8.22520035833333	8.36493721566667	8.303092767	8.744085556	9.20792062633333	8.637498175	8.87038325433333	8.67619628866667	8.570978095	8.602431783	8.58938651433333	9.36271769766667	9.19071190633333	8.90270660933333	9.10411104933333	8.37357863233333	8.42833731833333	8.53224668866667	8.41531674066667
ANKRD31	7.249894388	7.202664202	7.146387241	7.208986887	7.161047476	7.208934359	7.207198605	7.148317494	7.211422672	7.157765284	7.146818314	7.186969319	7.196101469	7.190109623	7.137456777	7.139709424	7.218938322	7.103638136	7.184797458	7.189186739	7.187289108	7.194829546	7.220151021	7.168224608	7.176632099	7.220702745	7.145408898	7.210211891	7.17837671	7.217751801	7.179910801	7.194151522	7.190705805	7.12905334	7.215453122	7.223550198	7.159248814	7.21407695	7.282315277	7.242667989	7.254087177	7.152137267	7.211185735	7.203822193	7.301113101	7.148748311	7.174333727	7.222008248	7.181491408
ANKRD32	7.846714904	8.181519888	8.270667846	8.169805848	8.303810716	7.851591207	7.515917935	7.773013144	7.926172941	8.84499399	7.867666474	7.827801408	7.945750191	8.434356464	8.01732605	7.933340144	7.890981284	7.608207667	7.365165568	7.251946727	7.433367865	7.195680676	7.338008861	7.17568704	7.196093	8.021192348	7.854438251	7.560773153	7.218655994	7.602424492	7.299772064	7.444311165	7.657563662	7.475609473	7.985125165	7.339981206	7.857856931	7.721904935	7.481707272	7.368061213	7.713052564	7.940420785	8.738346455	8.377527384	7.86710634	7.23327538	7.244554316	7.519895372	7.618515832
ANKRD33	11.41428327	10.70648674	10.30304693	10.86844817	10.64696366	10.37232791	11.31988298	10.77521689	10.36577334	10.55089705	10.30040642	11.41880909	11.42800617	10.6839628	10.52501048	11.94919525	10.58435514	8.592382439	9.364508229	9.811524254	9.285974044	9.166448644	11.08567093	10.38690796	9.973603293	10.42686958	10.77345661	10.64522971	10.12685044	10.56996956	10.93252197	10.09427422	9.899192601	9.025737672	10.79754001	9.425409014	11.92414863	10.13157456	10.12286311	9.918579446	9.692927692	10.96376179	10.66422926	11.22709027	10.55839062	9.835681382	8.924256901	10.41426217	11.16080901
ANKRD35	8.769940163	7.579150592	8.902808417	8.29403747	8.288941679	9.358960996	8.237691016	8.059229831	8.330589333	8.034330167	8.836575084	8.95007906	8.105483093	7.608639718	9.130273023	8.253193371	8.165776289	7.555611874	9.007586455	8.184876073	10.52722597	9.810985661	8.081310273	9.041951559	8.826919987	8.667262587	8.974783009	9.179026117	9.850631178	8.057860603	9.755890752	9.171483081	8.077814863	8.878659162	8.337831581	8.799828104	8.266432879	8.444480782	9.359940397	9.112081377	9.106320119	7.624762314	7.380187218	8.466205061	7.4295882	9.348858783	8.839680836	8.862357791	7.907697029
ANKRD36	7.1703385275	7.31414406275	7.2163055215	7.25556215425	7.14957979775	7.520134517	7.23623819775	7.31813633575	7.2309814525	7.18739949625	7.34214860475	7.2027211555	7.3076688495	7.21968955075	7.40012075175	7.2171686575	7.2085415775	7.20044334825	7.38260770775	7.427836917	7.3535184315	7.400217493	7.325102097	7.22091369075	7.31003848325	7.19137097025	7.1770252695	7.17932670225	7.30185753925	7.206622652	7.175833364	7.176118226	7.1713002875	7.202628695	7.269539963	7.34258303925	7.19238468225	7.247240401	7.23430989075	7.2426148035	7.209300742	7.26495382475	7.22153439025	7.25048482425	7.186692782	7.3128378085	7.2149118345	7.17324052025	7.16130900025
ANKRD37	9.158223403	9.37982803	8.898666307	7.736104274	8.126399612	9.623937467	8.046752267	9.784574898	8.46880627	9.240727178	8.996439187	8.673001173	8.145418856	9.349410501	8.452446909	9.548555969	8.670385864	7.962135488	10.06909676	9.892214324	8.791788476	8.054143304	9.712418841	9.578500864	12.30062738	9.532368047	9.062441852	9.384592238	8.511226092	8.602740528	10.4333452	8.966820627	9.523241387	10.7709619	8.686667887	8.969306354	9.237285164	9.147456868	8.879823347	8.996878391	9.526180602	9.050493491	8.577194523	10.67472242	10.51906619	9.4933894	8.915014465	9.321288037	8.726772374
ANKRD38	7.434191066	7.639278337	7.433631976	8.4894865	7.458045403	7.824135861	8.025111501	7.363259762	8.978184382	7.970606836	7.529181964	8.220315509	7.262459592	7.257418027	8.322668682	7.358375504	7.754292413	7.3687308	7.856508658	7.220011435	8.658859408	7.271105334	7.322880703	10.98414716	10.77147185	7.263414931	7.334999305	7.810425339	7.94125067	8.348086916	8.056965509	7.509335026	8.601126478	7.505441974	7.368560444	7.855881388	7.367760824	9.490897526	7.94546599	7.561524121	7.232584465	7.814492049	7.288088689	8.149905365	8.444214632	7.840943932	8.761536194	8.939485181	9.825269286
ANKRD39	8.412694241	8.563158094	9.118812624	8.582899954	9.921238856	9.62843262	9.316360915	8.77631234	8.426653359	8.779203811	9.044319376	8.864611829	8.798334855	9.335111126	8.612133005	8.517116108	8.419598004	8.62130673	9.084599841	9.11824259	10.15264198	9.097097455	9.386930704	9.118341322	9.244571905	9.655724486	8.431768735	9.813265908	9.51556724	9.365314239	9.299201943	9.947184806	9.069973601	8.779851866	8.38609961	8.866508142	8.582710257	8.764318625	9.382518441	9.532612936	9.398889623	9.568720602	9.376616089	8.436402746	8.700886537	9.580010238	8.782671616	9.194094538	8.869536626
ANKRD40	8.446063348	8.491732498	8.825038204	8.575659115	8.676671683	8.608699896	8.695720473	8.569047164	8.689861067	8.877676462	8.469559459	8.37825048	8.434057985	8.463924586	8.365786538	8.377111561	8.533931465	8.425328237	8.640424583	8.617901294	8.514769119	8.333140739	8.526416325	8.544913723	8.433548733	8.711433608	8.472599077	8.636080507	8.43634926	8.611600285	8.668049547	8.703469953	8.946463967	8.527331614	8.629936852	8.59808897	8.710434183	8.612370517	8.479170827	8.356553515	8.51544034	8.379052505	8.765762562	8.652719965	8.490105335	8.508845097	8.654081775	8.495286749	8.571256568
ANKRD41	7.510489977	7.36658779	7.359587529	7.267760529	7.376962184	7.323047111	7.266541757	7.275834842	7.329206725	7.301137811	7.240508149	7.296566504	7.320876606	8.037604398	7.371374886	7.301769244	7.301269116	7.41895147	7.343105331	7.196510242	7.190797216	7.154513007	7.121163064	7.141667978	7.170457023	7.284834241	7.32357556	7.288194996	7.169518067	7.377380524	7.32442431	7.255002988	7.320357298	7.265126372	7.33069336	7.123905262	7.389662932	7.265766744	7.229254352	7.328021518	7.235937702	7.38357698	7.37410782	7.326906513	7.407702171	7.17432056	7.171493044	7.294025228	7.316768352
ANKRD42	7.58771864	7.293456192	7.296995806	7.602254781	7.260114092	7.495814479	7.387766043	7.40315911	7.367082547	7.226813846	7.370658819	7.457440529	7.255360471	7.283019933	7.318644303	7.291022255	7.44966451	7.258744994	7.763172598	7.484167226	7.387886955	7.223532056	7.285780258	7.185328821	7.35298782	7.394913574	7.279836362	7.433254677	7.215373116	7.276500955	7.327605283	7.35465182	7.266151137	7.299501483	7.238069903	7.324643242	7.481134966	7.306422944	7.567841795	7.322651516	7.370425876	7.304759983	7.258536507	7.395919041	7.258239917	7.440389109	7.20985611	7.32177544	7.473663445
ANKRD43	7.218728604	7.219502831	7.23618392	7.235977979	7.200232864	7.167602045	7.226911298	7.172284707	7.184457253	7.14712187	7.157712544	7.305962064	7.234408679	7.269173054	7.313972244	7.205611339	7.21572068	7.211019128	7.359907847	7.195420462	7.198053087	7.206103538	7.202460065	7.167659748	7.205931218	7.154981382	7.285616039	7.184412346	7.239716118	7.164625515	7.192496942	7.2351578	7.830636202	7.4266158	7.125266721	7.260115277	7.157493073	7.138621967	7.295528006	7.179705388	7.221482421	7.273839904	7.137896951	7.240001869	7.14113525	7.177213719	7.267408088	7.2132966	7.253971788
ANKRD44	7.275397118	7.266704433	7.260493765	7.149780447	7.262398445	7.282746248	7.250258085	7.235623478	7.326466432	7.233801749	7.214847647	7.186181046	7.269705674	7.263313881	7.204079712	7.271839594	7.236549526	7.216061541	7.241271344	7.212817619	7.216793371	7.208405441	7.23584415	7.177212369	7.207244766	7.16183182	7.26015539	7.227186482	7.17651209	7.192127295	7.181988278	7.262954896	7.154208277	7.241576511	7.413621893	7.206422944	7.327775877	7.194487273	7.169044142	7.262402775	7.364814611	7.302277476	7.304937175	7.319779161	7.4295882	7.264841068	7.240794153	7.252980094	7.266416556
ANKRD45	7.175176037	7.229541929	7.164478128	7.197238255	7.133932637	7.138316343	7.247783841	7.163875184	7.214231032	7.303155529	7.246983615	7.255126951	7.233406823	7.220730337	7.174168385	7.277368911	7.275046762	7.271307724	7.287809173	7.482156164	7.267385656	7.349955527	7.241250776	7.233229467	7.339039766	7.156132389	7.196641943	7.173269818	7.356514654	7.183529368	7.198899694	7.197344232	7.155325702	7.280625625	7.188705993	7.236728806	7.193154762	7.134885076	7.24108037	7.167967863	7.20824336	7.14065222	7.150165263	7.178444106	7.159043718	7.272570645	7.213747534	7.235157307	7.176504667
ANKRD46	9.127770619	8.781390352	9.451132353	8.998192282	10.00093336	10.31285693	9.486260202	8.913765107	10.05033183	10.31246702	9.373357517	9.903650063	9.669297159	10.16197745	10.58982966	9.860206477	9.622717667	9.2683804	9.838037614	9.913720285	9.450736838	9.479147467	8.897124369	8.812653726	8.838956093	9.857568018	9.235962402	9.510223375	9.777170025	9.113580639	8.935299581	9.927898182	9.581027268	9.547209964	9.598745905	10.03130746	9.217506436	10.06075861	10.03187007	9.704801994	9.619780927	11.3842469	11.15189959	9.44277507	10.61142062	9.519968004	10.72853191	9.353935791	9.274704179
ANKRD47	7.709329449	7.521636583	7.820747944	7.502452334	7.615353065	7.999163517	8.039212114	8.183846465	7.533339102	7.644910832	8.020512669	8.091012416	8.024680071	7.8872448	7.745718281	7.751250798	7.965634994	8.472395126	8.147348073	7.746960506	7.933822329	7.92823785	7.64884463	7.792688566	7.760042544	7.716652301	7.664310049	7.731477475	7.824334322	7.843523322	7.706836902	7.741382024	7.698437653	7.80528896	7.762998469	7.728252718	7.920938815	7.625196297	7.789024356	7.941575054	7.70967855	7.704325238	7.727314369	7.883715683	7.384341295	7.631113693	7.588953855	8.192175347	7.674487875
ANKRD49	8.576368842	8.590060251	8.568182673	8.845605416	8.860980028	9.022765753	8.514629227	8.336675992	8.874448999	8.828180552	8.455145375	8.586559215	8.469743129	8.885797829	8.895037289	8.609400581	8.791607704	8.273244873	8.990753709	8.652445989	9.12894664	9.172453623	8.719147715	8.85997847	8.669710821	8.862673581	8.795941178	8.748913269	9.066892515	8.702132466	8.767708079	8.970340885	8.633367411	9.08451389	8.88199189	8.950531146	8.979734594	8.806314449	8.878359005	8.613278987	8.825699838	9.012582557	9.056622121	8.495666604	8.951822543	9.447672809	9.12870358	8.273361462	8.744713758
ANKRD5	7.6441238715	7.3254179695	7.607592649	7.610712058	8.1893157675	7.3317432505	7.3918353295	7.593105854	7.785128668	7.994437591	7.9757682315	7.5823727045	7.5003299795	7.58012307	7.6400625615	8.019467686	9.035247262	7.2939988365	7.5399274685	7.5686287885	7.8986747455	7.7001236875	7.7676517455	7.7999953315	7.775233694	7.644638721	7.4619756685	7.4415526505	7.7016123955	7.9198952245	7.4389866925	8.0045388735	7.6467012115	7.620478737	7.6871801865	7.803780229	7.524594039	8.055755585	7.4444400715	7.581320834	7.7497385175	8.0759474645	7.8639849995	7.530328713	7.634963509	7.8685438345	7.7167258755	7.8982129245	7.540750047
ANKRD50	8.835540951	8.81519718	9.623256015	8.547113677	8.937752187	9.811482846	9.343982927	9.31166775	9.109712116	9.277426251	8.929168305	8.598140664	9.458026499	9.25342875	10.26710433	9.074392901	9.198183398	8.987403232	9.855935184	9.26217678	9.968018251	9.643256928	8.867744889	9.230875349	8.585534144	8.766116464	9.129257511	9.099295344	9.297187492	9.347909984	8.723399064	9.567212946	9.397183371	9.411689048	9.9173101	11.42038513	8.676283542	9.560190218	9.970134837	9.444683634	9.038239583	8.856748245	9.022078133	9.021257864	9.124824459	9.640267438	11.01846211	9.124609705	8.825681766
ANKRD6	7.361696879	7.564047789	7.451005306	7.444485813	7.766680671	8.393827293	7.80049369	7.706906512	7.564551421	7.31677734	7.443240931	7.547307676	7.794086629	8.225432136	7.519000117	7.551983243	7.384912326	7.437413457	7.791029771	7.867903334	7.963629776	8.079520372	7.748927213	7.946975197	7.97263982	8.41698751	7.729463716	8.045158262	7.722652742	7.875786865	7.667769497	7.907612061	8.779404967	8.158657316	7.902427643	8.619755447	7.806159782	7.899049958	7.949174592	7.979854456	8.024333653	7.429724328	7.373343475	8.085039988	7.383314094	7.937237284	7.786025456	8.067692061	7.875525528
ANKRD7	7.241446504	7.238959909	7.191392979	7.226168519	7.221865227	7.238639981	7.323344694	7.286630416	7.403574204	7.278179428	7.241935239	7.259813366	7.299886632	7.341438542	7.243166197	7.345220104	7.269993224	7.237661816	7.183252277	7.221617071	7.20005192	7.223532056	7.226534831	7.228473713	7.208673281	7.289478919	7.348650136	7.176660509	7.216759248	7.239213475	7.19997404	7.28227551	7.382015434	7.178420136	7.325006688	7.302635368	7.275700309	7.337070334	7.27247571	7.305534913	7.294991362	7.23693657	7.288990164	7.45052441	7.389462721	7.257424865	7.189346895	7.230758927	7.352712393
ANKRD9	7.751672137	7.725268976	7.968789485	7.412053113	7.645367721	7.400390992	7.437494602	7.727428724	7.368462827	7.235690613	7.481214296	7.311441295	7.437607383	7.385195336	7.651571695	7.624071209	7.608519063	7.336490868	7.436848986	7.783250375	8.058259279	7.339011146	7.843199934	7.426562457	7.556562194	7.438250901	7.561490084	7.744913208	7.859308638	7.592716153	7.634545621	8.444012778	7.789953344	7.678010778	7.631483967	7.82238008	7.403721413	7.634072851	7.57783487	7.663153187	7.651799775	7.357523056	7.600494825	7.548519301	7.149026426	7.730963822	7.57853829	7.875590582	7.661245842
ANKS1A	9.643098795	9.750969485	9.119098772	8.649554055	9.362996712	9.304960924	9.642383731	9.582338843	9.176714909	9.557193964	8.835497067	9.546768903	9.123754107	9.463031689	9.363921664	9.401053847	9.329048858	9.157784719	9.045393881	8.360183144	9.308170167	9.529938745	9.065164938	8.976694415	9.226283161	9.343336893	9.512080886	9.334075456	9.208479864	9.733421834	9.228810876	8.861289137	10.28349403	9.632092402	9.737175247	9.729379324	9.313922279	9.397639495	9.397199679	9.310898698	9.014326088	9.609083777	9.227754919	9.342024817	9.927732695	9.570281535	9.567326434	8.95542643	9.381432019
ANKS1B	7.33107945266667	7.511527012	7.43488127966667	7.38941492666667	7.53386144133333	7.41408754966667	7.60796590566667	7.69380635266667	7.36141718766667	7.31371547433333	7.299791273	7.421595926	7.54612390933333	7.30085089433333	7.28313768	7.37374506166667	7.284693993	7.88576969533333	7.29126013266667	7.27965598666667	7.41844323866667	7.329370217	7.21373061366667	7.40781034033333	7.341214379	7.20684309233333	7.265731183	7.54164942033333	7.30247516633333	7.297224578	7.37059958666667	7.360486125	7.517313921	7.263268707	7.33364118	8.12655810566667	7.243602156	7.28488195	7.30205193233333	7.434655649	7.274776178	7.278069603	7.33590795433333	7.28619574166667	7.41359732733333	7.54385043366667	7.41246223033333	7.48269293833333	7.31663899233333
ANKS3	8.397208675	7.918219148	7.855039426	7.90272141	8.135286167	7.806745873	7.933103695	7.856810302	7.792714049	8.134680195	8.360620347	7.791563035	7.916974486	7.846358684	7.690066381	7.747194609	7.934276004	8.289367509	7.792990011	7.423113565	8.020359908	7.822871743	7.241250776	7.456456124	7.940060911	7.863142382	7.665236215	7.925392633	7.379251744	7.884120019	7.753661388	8.336393929	8.194628572	8.494332946	8.149739248	7.881238138	7.709143309	7.743483846	7.958030791	8.390103287	8.169241228	7.671459253	7.975610359	7.484614148	7.752463631	7.835831266	7.53102746	8.010100963	8.062212588
ANKS4B	7.309623824	7.327198309	7.247627911	7.320739634	7.254780358	7.302028078	7.246549015	7.279444527	7.302647864	7.272461578	7.316960699	7.253564851	7.142290354	7.16803635	7.311152049	7.271839594	7.267484109	7.196545917	7.281591987	7.206910824	7.241036136	7.196687723	7.195804901	7.163985281	7.196650489	7.28208344	7.228891565	7.357722008	7.207169682	7.405514704	7.338887494	7.269146791	7.298519521	7.372725423	7.221512093	7.156417591	7.246439557	7.273707874	7.376409464	7.226711644	7.262208946	7.273839904	7.247208817	7.285629424	7.302222284	7.186622047	7.359222572	7.276006305	7.182738419
ANKS6	7.249894388	7.613654358	7.339061864	7.218664327	7.441278746	7.277301121	7.217092261	7.392512953	7.337444026	7.366145672	7.391846138	7.258251194	7.254355228	7.452042157	7.361850437	7.25005596	7.192908865	7.232613724	7.592059005	7.19595138	7.245478098	7.261749574	7.198589756	7.181509952	7.247199274	7.32085347	7.243936493	7.588499944	7.334454836	7.485937258	7.637476576	8.110900081	7.332438667	7.278001987	7.372712305	7.203649949	7.26767924	7.460547188	7.277935278	7.224441895	7.352277309	7.281423681	7.409010495	7.393348127	7.333895168	7.404831928	7.278050152	7.284324184	7.473663445
ANKZF1	9.152942842	8.625716006	8.721482924	8.740668606	8.542476436	9.150913181	8.99750877	8.710673357	8.341322056	8.765932403	9.020733471	8.509807737	8.780130955	8.612005774	8.091369623	8.627804029	8.364478913	9.512832658	8.438140495	8.36446884	8.406556519	8.479398828	8.608171778	8.878369226	8.762075725	9.018424295	8.154545161	8.881316668	8.834763633	8.60096148	8.505275213	8.066587098	8.473629761	9.156767237	8.164843342	8.489859044	8.155353264	8.381962419	8.642657724	9.003965759	8.794159528	8.525518812	8.168137316	7.943345126	8.835645561	8.279710239	8.680760908	8.408876447	8.541422319
ANLN	9.766466744	9.346826176	10.61596035	10.25598747	9.336427493	9.656124416	9.120635374	9.099967811	10.09982733	11.19876182	9.021050463	8.721145789	8.798334855	9.887982438	9.538437917	9.65095366	9.975109479	8.38734679	9.028404379	8.862911657	9.004910499	7.417094509	8.102636304	8.497220597	7.47666883	9.30586577	10.07420946	8.960390682	7.646998392	8.50397368	9.025923392	9.465571383	9.816974643	9.115685224	9.129154767	8.16433707	8.837360761	8.534664572	8.906639247	8.602867739	9.307069975	9.480917454	10.54876464	9.4311747	10.21987597	9.029437031	8.146907489	8.775057337	9.1780628
ANP32A	7.983715422	8.144084042	7.893602131	8.029387449	8.373375611	8.006413655	8.039212114	7.95894323	8.143558075	7.725146015	8.01851034	8.14983403	7.884371415	8.917978233	7.857102814	7.765569097	7.631966988	7.897535495	7.555608891	7.482156164	7.405282196	7.221551616	7.414074028	7.182600356	7.35298782	7.903121569	8.14935549	8.037120059	7.418713717	7.856373874	7.868291114	8.087802372	8.004186303	7.66521326	8.053877873	7.219226787	7.958869346	7.794781984	7.626647323	7.697542551	8.089060296	7.804915468	8.672464025	8.345106346	8.853531147	7.414882161	7.382430817	7.777279459	8.175672655
ANP32B	11.91791318	12.96222453	13.08210025	12.20941105	12.20081991	13.30933634	12.18334709	12.86386275	12.84106492	13.21988708	12.75560789	12.49165454	12.65902843	13.47410893	12.84986961	12.7411022	12.07802088	12.8020129	13.10481855	12.81678227	13.11381941	12.70228009	12.0871554	12.8458557	12.39332933	12.66088511	13.20871846	12.94954893	12.70978871	12.67915667	12.61636969	12.28243531	12.61585162	13.52938188	12.81714427	12.59059091	12.38441277	12.6085934	12.83407825	12.04441851	13.20482804	12.11241725	12.66745107	13.06850015	13.4855189	12.61755053	13.2225098	12.20819088	12.66934998
ANP32C	7.325458463	7.82755252	7.398575212	7.316426879	7.574596858	7.41479315	7.293994598	7.576965714	7.865649912	7.351134045	7.4336197	7.79770068	7.407312986	8.335897866	7.426987286	7.381084544	7.269993224	7.307987104	7.394616335	7.207447702	7.364057908	7.231038505	7.332903814	7.593543431	7.330516167	7.239238648	8.057971034	7.234545246	7.298183078	7.258609646	7.186167444	7.217373671	7.216772911	7.280625625	7.827179366	7.347814314	7.731098156	7.335808376	7.215302782	7.210817786	7.227021016	7.548965011	8.176836707	7.850916763	7.815125736	7.264001949	7.328149885	7.235157307	7.394726514
ANP32D	7.164625032	7.139148333	7.139720056	7.177920772	7.109652165	7.149234692	7.163554207	7.194036018	7.133518285	7.163374534	7.167623027	7.250440616	7.226338581	7.138227479	7.202109391	7.130231942	7.203198868	7.151518107	7.2147957	7.188783472	7.20005192	7.196490857	7.194589903	7.173521333	7.193533901	7.103523458	7.143144662	7.166367175	7.211811357	7.156596957	7.180948533	7.137941514	7.142994257	7.184385694	7.161563237	7.212109672	7.216251776	7.167554427	7.126684743	7.096307988	7.137872719	7.171013574	7.106945131	7.225224864	7.147043613	7.189009939	7.187378152	7.159678926	7.176504667
ANP32E	7.286183219	7.283405402	7.488318264	7.293114875	7.293556203	7.311795779	7.30634835	7.321748741	7.289874672	7.407200205	7.241935239	7.274658678	7.323432509	7.425865801	7.274300862	7.297757109	7.269993224	7.263895088	7.238644601	7.303587922	7.213936018	7.211954594	7.210467868	7.176435399	7.193112304	7.258210581	7.257838307	7.258905134	7.219626644	7.35209954	7.352033168	7.241671817	7.317069635	7.274098058	7.267048037	7.201460913	7.278089333	7.25780718	7.269207692	7.263582251	7.303933901	7.32528387	7.463655189	7.318886638	7.327419017	7.267381753	7.222594595	7.316625046	7.27262053
ANPEP	12.01179407	10.47792708	10.41826454	10.38195027	9.245132346	7.561547095	9.320335584	8.949486982	9.811065648	8.689970509	9.002229588	8.914950486	10.5835443	8.600257066	8.890457395	11.45944842	10.02845668	7.759162619	10.36018704	10.77629641	10.3187834	8.424291279	11.13684699	9.882745866	11.2421341	8.705117894	10.37022915	10.61221191	8.752515444	9.275237298	11.57323166	8.826955558	8.912401565	9.156405273	9.563348995	9.963945022	10.15450867	10.70354596	9.913789526	9.84008085	8.729330534	10.06900998	7.590247382	8.952657203	7.95802812	10.30101388	8.614846143	9.408968161	9.287402701
ANTXR1	9.953990016	9.98989648533333	9.45982500066667	10.1338806786667	9.419865453	9.71006831166667	10.0593452833333	9.85729237233333	10.1068896276667	9.809850544	9.32373174066667	10.6501360123333	9.81648107366667	9.364897775	9.877718979	10.3651521743333	10.5435765076667	9.374307041	9.43875825333333	9.19348148233333	9.323262975	9.02134759766667	10.1726488373333	9.00570252933333	9.18687403166667	8.35579739333333	9.927941432	9.17621056666667	9.58581563866667	8.95258032366667	9.469129186	8.76152056566667	9.78817279866667	9.03433615133333	8.82117176633333	9.80029139	10.0404548926667	9.31858198766667	10.1681925706667	8.79653478966667	9.42672097066667	8.75414207333333	9.33309897366667	10.3354274106667	9.81739042866667	9.16967629666667	9.57499769633333	9.71465397266667	10.1492042146667
ANTXR2	10.64467178	9.861567775	11.45694541	10.07408171	10.55408262	9.746613964	10.7302934	9.900637712	11.31226613	11.56735904	9.431526191	10.28340032	10.2942271	9.692798134	11.51159981	11.15847393	10.31217446	9.711430761	9.594408829	11.31081441	10.48912038	11.58020063	10.42369679	10.79881658	11.14573175	9.375528789	10.80228816	9.785903181	10.43953518	10.63448013	10.66027059	10.29240656	10.62620976	10.36327136	11.30189143	10.92308963	10.64153503	10.67764268	10.76226715	10.91087734	9.555499773	10.11008503	10.47309632	11.41906366	10.40960296	10.76436003	10.35305926	9.696231308	10.64892448
ANTXRL	7.237774531	7.181907778	7.1651156	7.162649182	7.125070378	7.171304059	7.181852873	7.218448248	7.205749011	7.280744207	7.250646524	7.310658674	7.159984449	7.230141699	7.140142254	7.186829213	7.209852569	7.226853961	7.265335104	7.205368077	7.391893456	7.248493371	7.216335428	7.379711151	7.210226771	7.180494917	7.174932014	7.155715879	7.349941814	7.201566851	7.177841374	7.232374958	7.186323035	7.215244145	7.283184812	7.321420495	7.165380909	7.146119582	7.220667258	7.20967958	7.248359833	7.210406167	7.266031366	7.202887203	7.305542893	7.220944608	7.212063414	7.232955854	7.135413495
ANUBL1	7.237774531	7.312569609	7.358319868	7.334279197	7.326876388	7.166370265	7.370899852	7.211100206	7.252807794	7.172011869	7.246983615	7.244972786	7.246363468	7.29202494	7.369652598	7.354012879	7.248282155	7.334891405	7.2920796	7.402756627	7.207037575	7.357373061	7.227955276	7.462455478	7.43759939	7.231391412	7.339556841	7.213110419	7.356514654	7.260568627	7.232423462	7.163223937	7.191799738	7.18914989	7.289742828	7.308785665	7.40769673	7.321841253	7.204571741	7.157303774	7.217064115	7.316289235	7.342691123	7.301863703	7.202058065	7.241220516	7.286240064	7.228566119	7.267658433
ANXA1	11.72668522	12.99217489	12.28436015	12.86845936	12.87724055	13.18383471	12.68429383	13.23743458	11.37349315	12.1688696	12.83064127	12.97810609	11.87877079	12.89268705	12.79202244	12.50536701	12.67350998	10.94056884	13.51516908	13.61891385	12.36760542	13.04016922	13.27424391	13.23065491	13.22781415	12.10327576	13.42406586	12.23202504	13.496355	12.94743965	12.67711796	12.25483076	12.40767968	13.61274969	13.0259857	13.16880039	13.16361508	12.34660506	13.28158079	12.34350812	13.0650697	13.21127053	12.95685578	13.53676574	11.9226969	13.83398444	12.64285063	13.4134489	13.20464984
ANXA10	7.195840266	7.180612463	7.151302477	7.314263717	7.154703788	7.241261696	7.164876042	7.228261311	7.162021765	7.203589303	7.216903634	7.172756428	7.145068746	7.124064468	7.183670424	7.170811095	7.196381842	7.159736735	7.158572622	7.212171386	7.19830301	7.211102471	7.20437746	7.25298008	7.191576587	7.198989956	7.13861846	7.226262874	7.202322263	7.250821013	7.147754764	7.137941514	7.226465298	7.091163018	7.213175778	7.171119255	7.212851261	7.216709603	7.230328355	7.167967863	7.181672382	7.199581648	7.17788647	7.193516483	7.180668778	7.276110892	7.202939457	7.151942855	7.32160747
ANXA11	8.286543315	8.329602788	8.0166367145	8.0690187695	8.466952453	8.6144492185	8.645197872	8.513618046	7.920458496	8.2136655675	8.5546031825	7.9147908755	8.5489884295	7.9633946455	8.1375041485	8.255362043	8.141042832	8.227098599	8.2485777895	8.7351011765	8.2856992375	9.461861819	8.523382712	8.9815553055	9.602954987	8.085797609	8.159605064	8.0887440255	8.565825809	8.3824004555	8.3302195015	7.948124146	8.294815141	8.3190897125	8.4428573955	8.3091276445	8.357895328	8.237500478	8.267534809	8.3410385585	8.192813049	8.309906724	8.018232609	8.1160438265	8.1810236875	8.4165086045	8.2114444065	8.558804068	8.058381703
ANXA13	7.3003948815	7.2448231735	7.2501017005	7.2188233965	7.5101226935	7.2611330645	7.297458987	7.2638616025	7.397414681	7.3279071615	7.267805503	7.2637192365	7.343101739	7.262482324	7.308515771	7.4639629645	7.2584121045	7.2549759475	7.2996613815	7.281398774	7.3128652595	7.276403081	7.281385589	7.298022567	7.285117143	7.388897073	7.336138474	7.380179746	7.2466967795	7.559268605	7.3866327155	7.6918421545	7.398327796	7.256239576	7.307467814	7.2487127015	7.2367775855	7.570915942	7.285172712	7.2656632545	7.280108534	7.447700593	7.975982326	7.234713322	7.30476063	7.3986849495	7.36613221	7.334574613	7.329977561
ANXA2	8.74544743	9.934621904	8.724382664	9.26920017	9.337659931	9.1122567325	8.584702585	9.659983504	8.8222212115	9.6711534505	8.9909022515	8.9549615965	8.6536849355	8.79485016	9.09453505	8.8513385835	9.252082398	8.694921488	10.0091459325	9.501426942	9.02327263	8.9808771015	10.020364553	9.4421789645	10.615959997	9.3754146925	9.6604514405	10.003796768	9.636974481	9.6297647055	10.093698746	9.341668241	8.8286315645	9.2569427785	8.8536963935	9.285439863	10.045675421	9.3033587505	9.8329689285	9.574491876	10.3500413695	9.36417272	9.3551860745	9.6914846705	8.542304187	10.05174486	8.7673265285	9.8233023935	9.8115948495
ANXA2P1	8.641558762	9.298696604	8.631804918	9.39076991	9.213314796	8.749901868	8.339893245	8.864311288	8.674927322	10.30642499	8.707184663	9.339237262	8.390914269	9.492444585	8.910027182	9.502065798	9.802504257	8.555723966	7.556844616	7.366750147	7.262111961	7.282590136	7.305230536	7.856573411	8.057610632	7.722677824	10.19644312	7.713266721	7.565072108	7.652813669	7.728511343	7.781613102	7.650449319	7.798469267	8.934333018	7.391683324	10.38543868	7.810795851	7.867314092	7.600169904	7.774113737	9.688837664	10.85084658	11.22571213	9.608365217	7.610771883	7.255838494	7.802499751	8.721676565
ANXA2P3	8.205446365	8.414682457	7.987105692	8.574285095	8.437618066	8.266452592	7.979786135	8.433957052	8.057898722	8.70629066	8.215048886	8.354320816	7.994651178	8.208554082	8.273974803	8.119361924	8.533016383	8.019697999	7.80079246	7.457839883	7.333305777	7.304487914	7.520069333	7.441478571	8.239061711	7.881525844	8.814677649	7.867759004	7.449786767	7.780543779	8.017292729	8.00214148	7.841868159	7.866902412	7.991840133	7.307752492	9.048399636	7.648714037	8.127066877	7.799398159	8.027631673	8.369618114	8.927388569	9.344087297	8.331243708	7.513764301	7.260157812	8.072280611	8.413872916
[truncated: 24,331 more rows]
[truncated: 4 more columns]
