# Supplementary material for: Construction and validation of a novel cuproptosis-mitochondrion prognostic model related with tumor immunity in osteosarcoma
Source: PLoS One. 2023 Jul 5;18(7):e0288180. doi: 10.1371/journal.pone.0288180 (PMC10321638; doi:10.1371/journal.pone.0288180)
Supplement: S1 File — (ZIP) [file pone.0288180.s011.zip › supplementary Materials/the minimum data set/geoMatrix_GSE21257_Clinical.txt]

id	Age	Gender
GSM531284	11.08333333	0
GSM531297	32.08333333	1
GSM531299	22	1
GSM531322	16.5	1
GSM531291	79	1
GSM530899	13.5	1
GSM531309	17.66666667	0
GSM531312	13.66666667	0
GSM531307	18.58333333	1
GSM531300	19	1
GSM531328	18.16666667	1
GSM531290	15.08333333	1
GSM531324	25.33333333	1
GSM531286	12	1
GSM531298	39	0
GSM531301	12	0
GSM531285	6.75	0
GSM531306	16.66666667	1
GSM531289	17	0
GSM531293	17.08333333	1
GSM530667	14.5	1
GSM531283	14.16666667	1
GSM531287	15	1
GSM531288	15	1
GSM531292	16.66666667	1
GSM531294	10.75	0
GSM531295	15.25	1
GSM531296	18.33333333	1
GSM531308	14.75	1
GSM531311	16.66666667	1
GSM531314	16.66666667	1
GSM531327	13.75	1
GSM531329	8	1
GSM531330	10.66666667	0
GSM531302	17	0
GSM531303	22	1
GSM531304	58	0
GSM531305	28	1
GSM531310	18	1
GSM531313	14.58333333	1
GSM531319	8.416666667	1
GSM531320	11.33333333	1
GSM531321	40.58333333	0
GSM531323	11.41666667	0
GSM531325	19.08333333	0
GSM531326	20.16666667	0
GSM531331	18.08333333	1
GSM531332	16	0
GSM531333	9.25	0
GSM531334	3.083333333	0
GSM531335	20.33333333	0
GSM531351	18.08333333	1
GSM531352	16	1
